# Supplementary material for: 2-Methyl­imidazolium tetra­kis­(2-thenoyltri­fluoroacetonato-κ2O,O′)neodymium(III)
Source: IUCrdata. 2025 Jun 27;10(Pt 6):x250569. doi: 10.1107/S2414314625005693 (PMC12230599; doi:10.1107/S2414314625005693)
Supplement: Supplementary file 1 [file x-10-x250569-sup1.cif]

##############################################################################
#                                                                            #
# This CIF contains the data for a data article accepted for                 #
# publication in IUCrData. It conforms to the requirements of                #
# Notes for Authors for IUCrData, and has been                               #
# peer reviewed under the auspices of IUCrData.                              #
#                                                                            #
# Full details of the Crystallographic Information File format               #
# are given in the paper "The Crystallographic Information File (CIF):       #
# a New Standard Archive File for Crystallography" by S. R. Hall, F. H.      #
# Allen and I. D. Brown [Acta Cryst. (1991), A47, 655-685].                  #
#                                                                            #
# The current version of the core CIF dictionary is obtainable from          #
# ftp://ftp.iucr.org/pub/cif_core.dic.                                       #
#                                                                            #
# Software is freely available for graphical display of the structure(s)     #
# in this CIF. For information consult the CIF software page                 #
# http://www.iucr.org/resources/cif/software.                                #
#                                                                            #
# This file may be used for bona fide research purposes within the           #
# scientific community so long as proper attribution is given to the data    # 
# article from which it was obtained.                                        #
#                                                                            #
##############################################################################
data_I
_audit_creation_method     SHELXL-2019/3
_journal_date_recd_electronic     2025-06-11
_journal_date_accepted     2025-06-23
_journal_name_full     'IUCrData'
_journal_year     2025
_journal_volume     10
_journal_issue      1
_journal_page_first     0
_journal_page_last     0
_journal_paper_category     HM
_journal_paper_doi     10.1107/S2414314625005693
_journal_coeditor_code     WM4231
_publ_contact_author_name     'Bern\`es, Sylvain'
_publ_contact_author_address
;
Instituto de F\'isica
Universidad Aut\'onoma de Puebla
Av. San Claudio y 18 Sur
72570 Puebla, Pue.
Mexico
;
_publ_contact_author_email     sylvain_bernes@hotmail.com
_publ_contact_author_fax     ?
_publ_contact_author_phone     '(+52)(222) 229 55 00 x 2037'
_publ_section_title
;
2-Methylimidazolium
tetrakis(2-thenoyltrifluoroacetonato-\k^2^<i>O</i>,<i>O</i>')neodymium(III)
;
loop_
    _publ_author_name
    _publ_author_footnote
    _publ_author_address
    'Bravo-Arredondo, Jos\'e Manuel' .
;
Posgrado en Dispositivos Semiconductores
Benem\'erita Universidad Aut\'onoma de Puebla
Prolongaci\'on 14 Sur, IC5
72570 Puebla, Pue.
Mexico
Facultad de Ciencias B\'asicas, Ingenier\'ia y Tecnolog\'ia
Universidad Aut\'onoma de Tlaxcala
De Apizaquito, 20 de Noviembre
90401 Apizaco, Tlax.
Mexico
;
    'Bern\`es, Sylvain' .
;
Instituto de F\'isica Luis Rivera Terrazas
Benem\'erita Universidad Aut\'onoma de Puebla
Av. San Claudio y 18 Sur
72570 Puebla, Pue.
Mexico
;
    'Mej\'ia, Karen' .
;
Centro de Qu\'imica del Instituto de Ciencias
Benem\'erita Universidad Aut\'onoma de Puebla
IC8, C.U., San Manuel
72570 Puebla, Pue.
Mexico
;
    'Anzaldo, Bertin' .
;
Facultad de Ciencias Qu\'imicas
Benem\'erita Universidad Aut\'onoma de Puebla
Av. San Claudio y 18 Sur
72570 Puebla, Pue.
Mexico
;
    'Ram\'irez, Erick' .
;
Instituto de Ciencias
Benem\'erita Universidad Aut\'onoma de Puebla
Av. San Claudio y 18 Sur
72570 Puebla, Pue.
Mexico
;
    'Moro, David' .
;
Facultad de Ciencias Qu\'imicas
Benem\'erita Universidad Aut\'onoma de Puebla
Av. San Claudio y 18 Sur
72570 Puebla, Pue.
Mexico
;
_publ_section_synopsis
;
The title neodymium salt includes anions and cations linked by N---H...O
hydrogen bonds to form zigzag chains extending along [001] in the crystal.
;
_database_code_CSD     ?
_chemical_name_systematic
;
2-Methylimidazolium
tetrakis(2-thenoyltrifluoroacetonato-\k^2^<i>O</i>,<i>O</i>')neodymium(III)
;
_chemical_name_common
;
2-Methylimidazolium
tetrakis(2-thenoyltrifluoroacetonato-\k^2^<i>O</i>,<i>O</i>')neodymium(III)
;
_chemical_formula_moiety     'C4 H7 N2 +, C32 H16 F12 Nd O8 S4 -'
_chemical_formula_sum     'C36 H23 F12 N2 Nd O8 S4'
_chemical_formula_iupac     '(C4 H7 N2) [Nd (C8 H4 F3 O2 S)4]'
_chemical_formula_weight     1112.04
_chemical_melting_point     ?
_chemical_absolute_configuration     ?
_space_group_crystal_system     monoclinic
_space_group_name_H-M_alt     'C 2/c'
_space_group_name_Hall     '-C 2yc'
loop_
    _space_group_symop_operation_xyz
    'x, y, z'
    '-x, y, -z+1/2'
    'x+1/2, y+1/2, z'
    '-x+1/2, y+1/2, -z+1/2'
    '-x, -y, -z'
    'x, -y, z-1/2'
    '-x+1/2, -y+1/2, -z'
    'x+1/2, -y+1/2, z-1/2'
_cell_length_a     17.3191(4)
_cell_length_b     12.6547(2)
_cell_length_c     20.5387(4)
_cell_angle_alpha     90
_cell_angle_beta     103.772(2)
_cell_angle_gamma     90
_cell_volume     4372.01(15)
_cell_formula_units_Z     4
_cell_measurement_reflns_used     122785
_cell_measurement_theta_min     1.88
_cell_measurement_theta_max     29.19
_cell_measurement_temperature     295.0(10)
_exptl_crystal_description     irregular
_exptl_crystal_colour     blue
_exptl_crystal_size_max     0.310
_exptl_crystal_size_mid     0.260
_exptl_crystal_size_min     0.240
_exptl_crystal_density_diffrn     1.689
_exptl_crystal_density_meas     ?
_exptl_crystal_density_method     ?
_exptl_crystal_F_000     2196
loop_
    _exptl_crystal_face_index_h
    _exptl_crystal_face_index_k
    _exptl_crystal_face_index_l
    _exptl_crystal_face_perp_dist
    7 -2 -1 0.1440
    -2 1 0 0.1140
    2 2 -1 0.1640
    -2 -2 1 0.1500
    3 2 -7 0.1210
    -4 -3 5 0.1140
    1 2 6 0.1640
    -1 -2 -8 0.1600
_exptl_absorpt_coefficient_mu     0.780
_exptl_absorpt_correction_type     multi-scan
_exptl_absorpt_process_details
;
(X-AREA; Stoe & Cie, 2019)
;
_exptl_absorpt_correction_T_min     0.5560
_exptl_absorpt_correction_T_max     1.0000
_diffrn_ambient_temperature     295.0(10)
_diffrn_source     'Sealed X-ray tube'
_diffrn_source_power     0.039
_diffrn_source_voltage     65
_diffrn_source_current     0.600
_diffrn_radiation_type     AgK\a
_diffrn_radiation_wavelength     0.56083
_diffrn_radiation_monochromator     'Graded multilayer mirror'
_diffrn_measurement_device_type     'Stoe Stadivari'
_diffrn_measurement_device     'Eulerian four-circle diffractometer'
_diffrn_measurement_method     '\w scans'
_diffrn_detector     'Reverse-biased silicon diode array'
_diffrn_measurement_specimen_support     'Mitegen'
_diffrn_detector_area_resol_mean     5.81
_diffrn_reflns_number     97427
_diffrn_reflns_av_R_equivalents     0.0432
_diffrn_reflns_av_unetI/netI     0.0200
_diffrn_reflns_theta_min     1.911
_diffrn_reflns_theta_max     25.997
_diffrn_reflns_theta_full     19.664
_diffrn_measured_fraction_theta_max     0.994
_diffrn_measured_fraction_theta_full     0.990
_diffrn_reflns_limit_h_min     -27
_diffrn_reflns_limit_h_max     27
_diffrn_reflns_limit_k_min     -18
_diffrn_reflns_limit_k_max     19
_diffrn_reflns_limit_l_min     -32
_diffrn_reflns_limit_l_max     32
_diffrn_radiation_probe     x-ray
_refine_special_details     ?
_reflns_number_total     8697
_reflns_number_gt     7163
_reflns_threshold_expression     'I > 2\s(I)'
_refine_ls_structure_factor_coef     Fsqd
_refine_ls_matrix_type     full
_refine_ls_R_factor_all     0.0520
_refine_ls_R_factor_gt     0.0402
_refine_ls_wR_factor_gt     0.1036
_refine_ls_wR_factor_ref     0.1126
_refine_ls_goodness_of_fit_ref     1.060
_refine_ls_restrained_S_all     1.060
_refine_ls_number_reflns     8697
_refine_ls_number_parameters     313
_refine_ls_number_restraints     0
_refine_ls_number_constraints     0
_refine_ls_hydrogen_treatment     constr
_refine_ls_weighting_scheme     calc
_refine_ls_weighting_details
              'w=1/[\s^2^(Fo^2^)+(0.0519P)^2^+6.0925P] where P=(Fo^2^+2Fc^2^)/3'
_atom_sites_solution_hydrogens     geom
_atom_sites_solution_primary     dual
_atom_sites_solution_secondary     difmap
_refine_ls_shift/su_max     0.001
_refine_ls_shift/su_mean     0.000
_refine_diff_density_max     0.704
_refine_diff_density_min     -0.901
_refine_ls_extinction_method     none
_refine_ls_extinction_coef     .
loop_
    _atom_type_symbol
    _atom_type_description
    _atom_type_scat_dispersion_real
    _atom_type_scat_dispersion_imag
    _atom_type_scat_source
    'C' 'C' 0.0013 0.0009
                         'International Tables Vol C Tables 4.2.6.8 and 6.1.1.4'
    'H' 'H' 0.0000 0.0000
                         'International Tables Vol C Tables 4.2.6.8 and 6.1.1.4'
    'F' 'F' 0.0101 0.0062
                         'International Tables Vol C Tables 4.2.6.8 and 6.1.1.4'
    'N' 'N' 0.0030 0.0020
                         'International Tables Vol C Tables 4.2.6.8 and 6.1.1.4'
    'Nd' 'Nd' -0.4470 2.0085
                         'International Tables Vol C Tables 4.2.6.8 and 6.1.1.4'
    'O' 'O' 0.0058 0.0036
                         'International Tables Vol C Tables 4.2.6.8 and 6.1.1.4'
    'S' 'S' 0.0831 0.0770
                         'International Tables Vol C Tables 4.2.6.8 and 6.1.1.4'
_computing_data_collection
;
X-AREA (Stoe & Cie, 2019)
;
_computing_cell_refinement
;
X-AREA (Stoe & Cie, 2019)
;
_computing_data_reduction
;
X-AREA (Stoe & Cie, 2019)
;
_computing_structure_solution
;
<i>SHELXT</i> (Sheldrick, 2015a)
;
_computing_structure_refinement
;
SHELXL (Sheldrick, 2015b)
;
_computing_molecular_graphics
;
Mercury (Macrae <i>et al.</i>,  2020)
;
_computing_publication_material
;
publCIF (Westrip, 2010)
;
loop_
    _atom_site_type_symbol
    _atom_site_label
    _atom_site_fract_x
    _atom_site_fract_y
    _atom_site_fract_z
    _atom_site_U_iso_or_equiv
    _atom_site_adp_type
    _atom_site_calc_flag
    _atom_site_occupancy
    _atom_site_disorder_assembly
    _atom_site_disorder_group
    Nd Nd1 0.500000 0.38687(2) 0.250000 0.03908(6) Uani d 1 . .
    S S1 0.36020(8) 0.07268(11) 0.11099(5) 0.0853(3) Uani d 1 . .
    O O1 0.41250(13) 0.23740(15) 0.21178(10) 0.0508(4) Uani d 1 . .
    C C1 0.39885(15) 0.1532(2) 0.23872(13) 0.0435(5) Uani d 1 . .
    F F1 0.3888(2) 0.2515(3) 0.45231(13) 0.1088(10) Uani d 1 . .
    C C2 0.41016(19) 0.1387(2) 0.30859(14) 0.0508(6) Uani d 1 . .
    H H2 0.400999 0.072079 0.324391 0.061 Uiso calc 1 . .
    F F2 0.51077(18) 0.2131(2) 0.46517(11) 0.0966(8) Uani d 1 . .
    S S2 0.32140(5) 0.68267(7) 0.30984(5) 0.0663(2) Uani d 1 . .
    F F3 0.4226(3) 0.0935(2) 0.43956(12) 0.1309(15) Uani d 1 . .
    O O3 0.45289(13) 0.31300(15) 0.34528(10) 0.0519(4) Uani d 1 . .
    C C3 0.43400(18) 0.2183(2) 0.35402(13) 0.0499(6) Uani d 1 . .
    C C4 0.4388(3) 0.1920(3) 0.42796(17) 0.0738(11) Uani d 1 . .
    F F4 0.71200(14) 0.6641(2) 0.43086(17) 0.1057(10) Uani d 1 . .
    C C5 0.36846(18) 0.0630(2) 0.19456(14) 0.0508(6) Uani d 1 . .
    F F5 0.73633(12) 0.50159(18) 0.43148(12) 0.0720(5) Uani d 1 . .
    F F6 0.74347(15) 0.5903(4) 0.34738(16) 0.1279(14) Uani d 1 . .
    C C6 0.3428(3) -0.0367(3) 0.21092(18) 0.0749(11) Uani d 1 . .
    H H6 0.342232 -0.058169 0.254091 0.090 Uiso calc 1 . .
    C C7 0.3182(4) -0.0996(3) 0.1533(3) 0.1059(19) Uani d 1 . .
    H H7 0.298623 -0.167868 0.154069 0.127 Uiso calc 1 . .
    C C8 0.3258(3) -0.0518(4) 0.0976(2) 0.0946(15) Uani d 1 . .
    H H8 0.313345 -0.083671 0.055615 0.114 Uiso calc 1 . .
    C C11 0.47677(16) 0.61847(19) 0.33016(14) 0.0446(5) Uani d 1 . .
    O O11 0.44749(11) 0.53626(15) 0.30053(10) 0.0489(4) Uani d 1 . .
    C C12 0.56012(17) 0.6335(2) 0.35716(17) 0.0511(6) Uani d 1 . .
    H H12 0.578136 0.699386 0.374301 0.061 Uiso calc 1 . .
    C C13 0.61449(15) 0.5539(2) 0.35866(14) 0.0455(5) Uani d 1 . .
    O O13 0.60391(12) 0.46054(15) 0.33646(10) 0.0500(4) Uani d 1 . .
    C C14 0.70171(17) 0.5786(3) 0.39209(18) 0.0564(7) Uani d 1 . .
    C C15 0.42182(15) 0.7013(2) 0.34063(13) 0.0442(5) Uani d 1 . .
    C C16 0.43723(18) 0.7944(2) 0.37833(15) 0.0521(6) Uani d 1 . .
    H H16 0.487658 0.819560 0.398658 0.063 Uiso calc 1 . .
    C C17 0.3646(2) 0.8451(3) 0.38110(18) 0.0625(8) Uani d 1 . .
    H H17 0.362778 0.907832 0.404259 0.075 Uiso calc 1 . .
    C C18 0.2991(2) 0.7944(3) 0.3473(2) 0.0672(9) Uani d 1 . .
    H H18 0.247536 0.817743 0.344799 0.081 Uiso calc 1 . .
    N N1 0.5374(5) 0.5365(5) 0.5489(3) 0.0672(17) Uani d 0.5 A -1
    H H1A 0.529815 0.579440 0.579218 0.081 Uiso calc 0.5 A -1
    N N2 0.5165(6) 0.4413(6) 0.4631(3) 0.0714(19) Uani d 0.5 A -1
    H H2A 0.492977 0.410787 0.426307 0.086 Uiso calc 0.5 A -1
    C C21 0.4825(6) 0.5068(19) 0.4964(11) 0.070(4) Uani d 0.5 A -1
    C C22 0.5920(11) 0.4282(12) 0.4934(7) 0.079(4) Uani d 0.5 A -1
    H H22 0.627250 0.383783 0.478873 0.094 Uiso calc 0.5 A -1
    C C23 0.6100(10) 0.4887(11) 0.5485(6) 0.073(3) Uani d 0.5 A -1
    H H23 0.658822 0.496792 0.578961 0.087 Uiso calc 0.5 A -1
    C C24 0.3995(9) 0.5422(14) 0.4791(8) 0.097(5) Uani d 0.5 A -1
    H H24A 0.365313 0.483663 0.482293 0.146 Uiso calc 0.5 A -1
    H H24B 0.386518 0.569207 0.434144 0.146 Uiso calc 0.5 A -1
    H H24C 0.392314 0.596802 0.509566 0.146 Uiso calc 0.5 A -1
loop_
    _atom_site_aniso_label
    _atom_site_aniso_U_11
    _atom_site_aniso_U_22
    _atom_site_aniso_U_33
    _atom_site_aniso_U_12
    _atom_site_aniso_U_13
    _atom_site_aniso_U_23
    Nd1 0.04478(10) 0.03509(8) 0.03947(9) 0.000 0.01416(7) 0.000
    S1 0.1074(8) 0.0947(7) 0.0497(4) -0.0175(6) 0.0106(5) -0.0124(4)
    O1 0.0579(11) 0.0472(9) 0.0457(9) -0.0091(8) 0.0094(8) -0.0007(7)
    C1 0.0419(11) 0.0438(11) 0.0446(12) -0.0046(9) 0.0095(9) -0.0045(9)
    F1 0.141(3) 0.132(2) 0.0769(16) -0.033(2) 0.0713(18) -0.0225(15)
    C2 0.0627(16) 0.0455(12) 0.0450(13) -0.0166(11) 0.0146(12) -0.0038(9)
    F2 0.117(2) 0.116(2) 0.0475(11) -0.0292(17) 0.0014(12) 0.0016(12)
    S2 0.0474(4) 0.0646(5) 0.0862(6) 0.0010(3) 0.0143(4) -0.0178(4)
    F3 0.254(4) 0.0848(16) 0.0529(13) -0.078(2) 0.0341(19) 0.0033(11)
    O3 0.0697(12) 0.0464(9) 0.0460(9) -0.0154(8) 0.0265(9) -0.0084(7)
    C3 0.0585(15) 0.0526(13) 0.0419(12) -0.0170(12) 0.0185(11) -0.0056(10)
    C4 0.108(3) 0.070(2) 0.0467(15) -0.036(2) 0.0250(18) -0.0092(14)
    F4 0.0641(13) 0.0690(14) 0.160(3) 0.0003(11) -0.0209(15) -0.0394(16)
    C5 0.0529(14) 0.0501(13) 0.0461(13) -0.0021(11) 0.0051(11) -0.0091(10)
    F5 0.0547(10) 0.0712(12) 0.0823(14) 0.0083(9) 0.0007(10) 0.0047(10)
    F6 0.0552(13) 0.243(4) 0.0871(19) -0.0286(18) 0.0194(13) 0.047(2)
    C6 0.113(3) 0.0473(15) 0.0555(17) -0.0206(17) 0.0030(19) -0.0096(13)
    C7 0.153(5) 0.060(2) 0.089(3) -0.025(3) -0.002(3) -0.023(2)
    C8 0.104(3) 0.093(3) 0.072(3) -0.003(3) -0.007(2) -0.040(2)
    C11 0.0472(12) 0.0408(11) 0.0480(12) -0.0004(9) 0.0154(10) -0.0020(9)
    O11 0.0450(9) 0.0439(9) 0.0598(11) -0.0013(7) 0.0163(8) -0.0127(8)
    C12 0.0442(12) 0.0396(11) 0.0690(17) -0.0025(9) 0.0123(12) -0.0091(11)
    C13 0.0429(12) 0.0436(11) 0.0504(13) -0.0022(9) 0.0117(10) 0.0001(9)
    O13 0.0503(10) 0.0433(9) 0.0548(11) 0.0033(7) 0.0089(8) -0.0053(7)
    C14 0.0434(13) 0.0528(14) 0.0712(19) -0.0011(11) 0.0100(13) 0.0008(13)
    C15 0.0433(12) 0.0419(11) 0.0485(12) 0.0015(9) 0.0133(10) -0.0030(9)
    C16 0.0554(15) 0.0487(13) 0.0519(14) 0.0109(11) 0.0123(12) -0.0075(11)
    C17 0.0682(19) 0.0487(14) 0.074(2) 0.0105(14) 0.0232(16) -0.0099(14)
    C18 0.0555(17) 0.0618(18) 0.088(2) 0.0146(14) 0.0246(17) -0.0015(16)
    N1 0.099(5) 0.060(3) 0.048(3) -0.021(4) 0.029(4) -0.013(2)
    N2 0.108(6) 0.066(4) 0.048(3) -0.035(4) 0.033(4) -0.017(3)
    C21 0.095(11) 0.070(6) 0.048(5) -0.032(10) 0.026(9) -0.004(4)
    C22 0.104(10) 0.066(5) 0.077(8) -0.023(5) 0.043(8) -0.013(5)
    C23 0.086(7) 0.074(6) 0.057(5) -0.027(5) 0.017(5) -0.004(4)
    C24 0.084(8) 0.113(19) 0.091(15) -0.030(11) 0.016(12) 0.023(9)
_geom_special_details     ?
loop_
    _geom_bond_atom_site_label_1
    _geom_bond_atom_site_label_2
    _geom_bond_site_symmetry_2
    _geom_bond_distance
    _geom_bond_publ_flag
    Nd1 O13 2_655 2.396(2) ?
    Nd1 O13 . 2.396(2) ?
    Nd1 O1 2_655 2.4340(19) ?
    Nd1 O1 . 2.4340(19) ?
    Nd1 O11 2_655 2.4346(18) ?
    Nd1 O11 . 2.4346(17) ?
    Nd1 O3 . 2.4758(18) ?
    Nd1 O3 2_655 2.4758(18) ?
    S1 C8 . 1.683(5) ?
    S1 C5 . 1.693(3) ?
    O1 C1 . 1.249(3) ?
    C1 C2 . 1.413(4) ?
    C1 C5 . 1.475(4) ?
    F1 C4 . 1.330(5) ?
    C2 C3 . 1.369(4) ?
    C2 H2 . 0.9300 ?
    F2 C4 . 1.325(5) ?
    S2 C18 . 1.698(4) ?
    S2 C15 . 1.720(3) ?
    F3 C4 . 1.312(4) ?
    O3 C3 . 1.266(3) ?
    C3 C4 . 1.538(4) ?
    F4 C14 . 1.330(4) ?
    C5 C6 . 1.404(4) ?
    F5 C14 . 1.316(4) ?
    F6 C14 . 1.306(4) ?
    C6 C7 . 1.406(5) ?
    C6 H6 . 0.9300 ?
    C7 C8 . 1.327(8) ?
    C7 H7 . 0.9300 ?
    C8 H8 . 0.9300 ?
    C11 O11 . 1.250(3) ?
    C11 C12 . 1.430(4) ?
    C11 C15 . 1.466(3) ?
    C12 C13 . 1.374(4) ?
    C12 H12 . 0.9300 ?
    C13 O13 . 1.263(3) ?
    C13 C14 . 1.535(4) ?
    C15 C16 . 1.400(4) ?
    C16 C17 . 1.424(4) ?
    C16 H16 . 0.9300 ?
    C17 C18 . 1.345(5) ?
    C17 H17 . 0.9300 ?
    C18 H18 . 0.9300 ?
    N1 C21 . 1.31(2) ?
    N1 C23 . 1.398(19) ?
    N1 H1A . 0.8600 ?
    N2 C21 . 1.30(2) ?
    N2 C22 . 1.32(2) ?
    N2 H2A . 0.8600 ?
    C21 C24 . 1.47(2) ?
    C22 C23 . 1.340(13) ?
    C22 H22 . 0.9300 ?
    C23 H23 . 0.9300 ?
    C24 H24A . 0.9600 ?
    C24 H24B . 0.9600 ?
    C24 H24C . 0.9600 ?
loop_
    _geom_angle_atom_site_label_1
    _geom_angle_atom_site_label_2
    _geom_angle_atom_site_label_3
    _geom_angle_site_symmetry_1
    _geom_angle_site_symmetry_3
    _geom_angle
    _geom_angle_publ_flag
    O13 Nd1 O13 2_655 . 134.20(9) ?
    O13 Nd1 O1 2_655 2_655 147.31(7) ?
    O13 Nd1 O1 . 2_655 76.30(7) ?
    O13 Nd1 O1 2_655 . 76.30(7) ?
    O13 Nd1 O1 . . 147.31(7) ?
    O1 Nd1 O1 2_655 . 78.00(10) ?
    O13 Nd1 O11 2_655 2_655 70.90(6) ?
    O13 Nd1 O11 . 2_655 73.91(7) ?
    O1 Nd1 O11 2_655 2_655 118.29(7) ?
    O1 Nd1 O11 . 2_655 137.14(7) ?
    O13 Nd1 O11 2_655 . 73.91(7) ?
    O13 Nd1 O11 . . 70.90(6) ?
    O1 Nd1 O11 2_655 . 137.15(7) ?
    O1 Nd1 O11 . . 118.28(7) ?
    O11 Nd1 O11 2_655 . 78.11(9) ?
    O13 Nd1 O3 2_655 . 113.71(7) ?
    O13 Nd1 O3 . . 83.79(7) ?
    O1 Nd1 O3 2_655 . 75.45(7) ?
    O1 Nd1 O3 . . 70.39(6) ?
    O11 Nd1 O3 2_655 . 148.98(7) ?
    O11 Nd1 O3 . . 74.30(7) ?
    O13 Nd1 O3 2_655 2_655 83.79(7) ?
    O13 Nd1 O3 . 2_655 113.71(7) ?
    O1 Nd1 O3 2_655 2_655 70.39(6) ?
    O1 Nd1 O3 . 2_655 75.45(7) ?
    O11 Nd1 O3 2_655 2_655 74.30(7) ?
    O11 Nd1 O3 . 2_655 148.98(7) ?
    O3 Nd1 O3 . 2_655 135.63(9) ?
    C8 S1 C5 . . 92.2(2) ?
    C1 O1 Nd1 . . 133.56(17) ?
    O1 C1 C2 . . 124.5(2) ?
    O1 C1 C5 . . 117.7(2) ?
    C2 C1 C5 . . 117.8(2) ?
    C3 C2 C1 . . 122.9(2) ?
    C3 C2 H2 . . 118.6 ?
    C1 C2 H2 . . 118.6 ?
    C18 S2 C15 . . 92.21(16) ?
    C3 O3 Nd1 . . 127.90(16) ?
    O3 C3 C2 . . 130.3(3) ?
    O3 C3 C4 . . 112.9(2) ?
    C2 C3 C4 . . 116.8(3) ?
    F3 C4 F2 . . 107.4(4) ?
    F3 C4 F1 . . 106.5(4) ?
    F2 C4 F1 . . 106.0(3) ?
    F3 C4 C3 . . 114.9(3) ?
    F2 C4 C3 . . 110.4(3) ?
    F1 C4 C3 . . 111.2(4) ?
    C6 C5 C1 . . 129.4(3) ?
    C6 C5 S1 . . 110.7(2) ?
    C1 C5 S1 . . 119.9(2) ?
    C5 C6 C7 . . 110.9(4) ?
    C5 C6 H6 . . 124.5 ?
    C7 C6 H6 . . 124.5 ?
    C8 C7 C6 . . 113.3(4) ?
    C8 C7 H7 . . 123.4 ?
    C6 C7 H7 . . 123.4 ?
    C7 C8 S1 . . 112.9(3) ?
    C7 C8 H8 . . 123.5 ?
    S1 C8 H8 . . 123.5 ?
    O11 C11 C12 . . 123.6(2) ?
    O11 C11 C15 . . 117.7(2) ?
    C12 C11 C15 . . 118.6(2) ?
    C11 O11 Nd1 . . 134.77(17) ?
    C13 C12 C11 . . 122.3(2) ?
    C13 C12 H12 . . 118.9 ?
    C11 C12 H12 . . 118.9 ?
    O13 C13 C12 . . 129.6(3) ?
    O13 C13 C14 . . 113.2(2) ?
    C12 C13 C14 . . 117.2(2) ?
    C13 O13 Nd1 . . 130.54(18) ?
    F6 C14 F5 . . 105.6(3) ?
    F6 C14 F4 . . 108.1(3) ?
    F5 C14 F4 . . 105.0(3) ?
    F6 C14 C13 . . 111.0(3) ?
    F5 C14 C13 . . 112.3(3) ?
    F4 C14 C13 . . 114.3(3) ?
    C16 C15 C11 . . 129.7(3) ?
    C16 C15 S2 . . 111.2(2) ?
    C11 C15 S2 . . 118.89(19) ?
    C15 C16 C17 . . 110.3(3) ?
    C15 C16 H16 . . 124.8 ?
    C17 C16 H16 . . 124.8 ?
    C18 C17 C16 . . 114.2(3) ?
    C18 C17 H17 . . 122.9 ?
    C16 C17 H17 . . 122.9 ?
    C17 C18 S2 . . 112.1(2) ?
    C17 C18 H18 . . 124.0 ?
    S2 C18 H18 . . 124.0 ?
    C21 N1 C23 . . 110.4(10) ?
    C21 N1 H1A . . 124.8 ?
    C23 N1 H1A . . 124.8 ?
    C21 N2 C22 . . 110.7(9) ?
    C21 N2 H2A . . 124.6 ?
    C22 N2 H2A . . 124.6 ?
    N2 C21 N1 . . 106.5(10) ?
    N2 C21 C24 . . 127.4(17) ?
    N1 C21 C24 . . 126.1(18) ?
    N2 C22 C23 . . 109.4(17) ?
    N2 C22 H22 . . 125.3 ?
    C23 C22 H22 . . 125.3 ?
    C22 C23 N1 . . 102.9(15) ?
    C22 C23 H23 . . 128.6 ?
    N1 C23 H23 . . 128.6 ?
    C21 C24 H24A . . 109.5 ?
    C21 C24 H24B . . 109.5 ?
    H24A C24 H24B . . 109.5 ?
    C21 C24 H24C . . 109.5 ?
    H24A C24 H24C . . 109.5 ?
    H24B C24 H24C . . 109.5 ?
loop_
    _geom_torsion_atom_site_label_1
    _geom_torsion_atom_site_label_2
    _geom_torsion_atom_site_label_3
    _geom_torsion_atom_site_label_4
    _geom_torsion_site_symmetry_1
    _geom_torsion_site_symmetry_2
    _geom_torsion_site_symmetry_3
    _geom_torsion_site_symmetry_4
    _geom_torsion
    _geom_torsion_publ_flag
    Nd1 O1 C1 C2 . . . . 25.1(4) ?
    Nd1 O1 C1 C5 . . . . -155.3(2) ?
    O1 C1 C2 C3 . . . . 3.2(5) ?
    C5 C1 C2 C3 . . . . -176.4(3) ?
    Nd1 O3 C3 C2 . . . . -22.7(5) ?
    Nd1 O3 C3 C4 . . . . 157.8(2) ?
    C1 C2 C3 O3 . . . . -3.1(6) ?
    C1 C2 C3 C4 . . . . 176.4(3) ?
    O3 C3 C4 F3 . . . . -177.5(4) ?
    C2 C3 C4 F3 . . . . 2.9(6) ?
    O3 C3 C4 F2 . . . . -55.9(4) ?
    C2 C3 C4 F2 . . . . 124.5(3) ?
    O3 C3 C4 F1 . . . . 61.5(4) ?
    C2 C3 C4 F1 . . . . -118.1(3) ?
    O1 C1 C5 C6 . . . . -174.7(3) ?
    C2 C1 C5 C6 . . . . 5.0(5) ?
    O1 C1 C5 S1 . . . . 4.9(4) ?
    C2 C1 C5 S1 . . . . -175.5(2) ?
    C8 S1 C5 C6 . . . . -1.1(3) ?
    C8 S1 C5 C1 . . . . 179.3(3) ?
    C1 C5 C6 C7 . . . . 179.9(4) ?
    S1 C5 C6 C7 . . . . 0.3(5) ?
    C5 C6 C7 C8 . . . . 0.9(8) ?
    C6 C7 C8 S1 . . . . -1.8(8) ?
    C5 S1 C8 C7 . . . . 1.7(5) ?
    C12 C11 O11 Nd1 . . . . -16.4(4) ?
    C15 C11 O11 Nd1 . . . . 166.90(18) ?
    O11 C11 C12 C13 . . . . -6.8(5) ?
    C15 C11 C12 C13 . . . . 169.9(3) ?
    C11 C12 C13 O13 . . . . 2.6(5) ?
    C11 C12 C13 C14 . . . . -177.1(3) ?
    C12 C13 O13 Nd1 . . . . 23.9(5) ?
    C14 C13 O13 Nd1 . . . . -156.4(2) ?
    O13 C13 C14 F6 . . . . 74.2(4) ?
    C12 C13 C14 F6 . . . . -106.0(4) ?
    O13 C13 C14 F5 . . . . -43.7(4) ?
    C12 C13 C14 F5 . . . . 136.0(3) ?
    O13 C13 C14 F4 . . . . -163.1(3) ?
    C12 C13 C14 F4 . . . . 16.6(4) ?
    O11 C11 C15 C16 . . . . 171.8(3) ?
    C12 C11 C15 C16 . . . . -5.0(4) ?
    O11 C11 C15 S2 . . . . -1.8(3) ?
    C12 C11 C15 S2 . . . . -178.7(2) ?
    C18 S2 C15 C16 . . . . -1.2(2) ?
    C18 S2 C15 C11 . . . . 173.5(2) ?
    C11 C15 C16 C17 . . . . -172.8(3) ?
    S2 C15 C16 C17 . . . . 1.2(3) ?
    C15 C16 C17 C18 . . . . -0.6(4) ?
    C16 C17 C18 S2 . . . . -0.3(4) ?
    C15 S2 C18 C17 . . . . 0.9(3) ?
    C22 N2 C21 N1 . . . . 0.3(19) ?
    C22 N2 C21 C24 . . . . 179.8(18) ?
    C23 N1 C21 N2 . . . . 0.7(18) ?
    C23 N1 C21 C24 . . . . -178.7(17) ?
    C21 N2 C22 C23 . . . . -1(2) ?
    N2 C22 C23 N1 . . . . 1.6(19) ?
    C21 N1 C23 C22 . . . . -1.5(18) ?
loop_
    _geom_hbond_atom_site_label_D
    _geom_hbond_atom_site_label_H
    _geom_hbond_atom_site_label_A
    _geom_hbond_site_symmetry_A
    _geom_hbond_distance_DH
    _geom_hbond_distance_HA
    _geom_hbond_distance_DA
    _geom_hbond_angle_DHA
    _geom_hbond_publ_flag
    C17 H17 F3 1_565 0.93 2.60 3.429(4) 148.6 no
    N1 H1A O3 5_666 0.86 2.03 2.865(6) 163.0 yes
    N2 H2A O3 . 0.86 2.06 2.904(6) 168.2 yes
    C24 H24B S2 . 0.96 2.91 3.852(15) 166.5 no
_shelx_space_group_comment     ?
_shelx_estimated_absorpt_T_min     0.794
_shelx_estimated_absorpt_T_max     0.835
_shelx_hkl_file
;
   0  -2   0  269.55    4.85
   0  -2   4   29.69    2.71
   1  -7   1 1832.16   23.36
   1  -7   3 1790.58   23.87
   1  -5  -5  143.35    5.36
   1  -5   9   14.86    4.41
   1  -3  11  735.04   13.79
   1   3  -5  753.12   12.21
   1   5   1   34.31    3.62
   1   5   2  992.68   13.95
   3  -9  -8  265.79    9.17
   3  -3  17  106.46    6.75
   4  -2  19  194.65    8.59
   4  10   4   65.74    6.47
   4  10   5   46.62    5.57
   5 -11 -11   43.14    4.98
   1  -7  -1  860.52   15.25
   1  -7   0  569.64   13.14
   1  -5  10  544.14   13.08
   2   4  -8  123.89    6.48
   2   6  -4 2399.07   27.27
   3   3 -12  293.32    9.80
   3   5 -10  124.07    7.61
   4 -10 -10  125.42    6.62
   4   4 -14  280.58   10.69
   5   3 -17   84.64    6.46
   0  -4   3  908.73   13.46
   1  -7  -2   83.22    5.29
   1  -7   7  279.47   10.15
   1   3  -4  279.96    7.21
   3   7  -6    0.71    3.86
 -16   4  -3   31.02    4.91
 -10   6   1  473.44   13.09
  -9  -7  -9  530.36   12.16
  -7  -7  -8   89.49    5.80
  -7   3   1  739.19   11.74
  -7   7   2   56.88    5.97
  -6   6   2    4.13    3.51
  -5   5   2  965.93   15.72
  -1  -7  -7  291.37    9.53
   1  -7  -7  923.42   16.92
   2   6   2  374.11    9.24
   4  -6  -6   85.45    5.96
   4   4   1   82.99    3.82
   5   5   1  453.55    8.57
   6   8   1   82.81    5.33
   6  10   1  527.93   14.29
   9  -1  -3  241.75    5.90
  11  -1  -4  341.68    7.43
  16  -2  -8   11.90    3.41
 -15   5  -2  191.97    8.78
 -12   6   0   47.92    5.50
  -9   5   1   61.21    5.29
  -8  -8 -10  147.54    7.49
  -8   4   1  164.50    6.88
  -6  -6  -6  258.77    7.96
  -4   2   1 4536.62   22.83
  -3   5   2 1652.40   19.65
  -2  -8  -8  342.06   11.42
  -2  -4  -3  197.18    5.85
  -1   5   2  484.33   10.39
   0   2   1  453.71    6.10
   0   6   2   28.51    4.25
   1   9   2  368.52   12.35
   3  -7  -7  830.96   16.62
   4  -2  -2   91.15    3.75
   5  -5  -5   69.92    4.87
   5  -3  -3 1663.19   16.88
   8  -4  -5  353.57    9.70
   8  10   0    3.82    3.51
  12  -4  -7   23.46    3.91
  15  -3  -8   47.60    4.62
  -5   7   2   32.18    4.55
  -4   6   2  327.97   10.00
  -4   8   2  940.89   18.81
  -2   6   2  925.33   15.63
  -1  -5  -4  239.82    7.34
   0  -4  -3  897.31   12.39
   0   8   2  232.27    9.28
   8  -6  -7  290.95   10.12
 -12  -2  22    1.25    3.03
 -11  -1  19   86.83    5.52
  -7  -5   8  130.81    7.04
  -5  -1   6 2134.99   16.17
  -3  -7   2   52.87    5.26
  -3  -5   2 1596.87   19.21
  -2  -8   1  131.15    6.97
  -2   8  12  311.69    9.78
  -1  -9   0  224.15    9.00
   1   3   1 1132.37   11.82
   1   9   9    1.55    3.51
   2   8   6   76.22    6.28
   5  -9  -6  139.27    6.44
   5   7   1  572.04   14.18
   6   6  -1  614.36   14.48
   8 -12  -7   58.86    5.58
   9   1  -7   90.48    4.76
  12   2  -8   15.84    4.01
  14   0 -10  182.11    7.23
  15   1 -10   85.85    6.08
 -11  -3  17  323.83   10.67
 -10  -4  14  141.37    7.55
 -10  -2  15  291.11    9.09
  -9  -3  12    1.46    2.84
  -6  -6   6  704.93   15.25
  -6  -2   7 1932.48   18.63
  -5  -3   5 3680.96   26.77
  -4  -8   3   92.89    7.08
  -4  -6   3  986.96   17.05
   2   4   1    2.70    2.49
   3   3  -1 2311.09   19.01
   4   4  -1  183.10    6.75
   5   5  -1   48.40    4.73
   9   5  -4  509.88   13.63
  13   1  -9    6.03    2.85
   8   4  -4  745.25   15.02
   8   6  -2  967.36   19.37
  -4   2 -12   23.92    4.59
  -4   4 -14  173.03    9.69
  -4   4 -13  245.35   10.53
  -3   1  -7   -3.41    2.48
  -1   7  -4   24.27    5.00
   0 -10 -15  154.20    6.44
   1 -11 -14   -3.29    2.81
   1  -9  -7   -2.92    2.89
   2  -8  -3  176.86    7.64
   2  -4   1    4.98    2.48
   3  -9  -3    4.13    3.85
   3  -3   3  147.63    5.35
   3   9   1   59.75    5.51
   4  -8   0  754.00   15.76
   4   6   4  416.17    7.72
   4  10   1   90.68    6.84
   5  -7   2  192.56    9.11
   5   9   3  101.09    5.97
   6  -6   4   20.69    4.10
   6  10   3  232.89    8.99
   7  11   3  269.41   10.09
  10  12   4    3.78    3.65
  13  -1  10  102.83    5.94
  -3   5  -9   25.00    5.04
  -2   2  -4   80.78    3.73
  -1   3  -2 1155.64   13.08
   0  -6  -4   71.24    4.27
   0   2   0  250.56    4.38
   1  -7  -3  304.06    8.68
   1  -5  -1   -0.74    2.32
   2 -10  -6  118.19    6.85
   2   8   0  553.39   13.15
   3  -7   0   42.62    4.13
   9  -3   8   66.33    4.84
  -2   4  -5   32.92    3.63
  -1   7  -5 2100.44   25.74
   1   9  -3   37.45    5.11
 -13   5   7   26.05    3.80
  -8  -8   0  628.57   14.50
  -8  -6   0  460.78   11.99
  -8   4   4  658.18   10.07
  -6   2   2  126.82    4.81
  -4 -14   1   23.98    4.05
  -4 -12   0   84.17    5.61
  -4  -8  -1  247.07    7.79
  -4  -6  -1  434.01    9.37
  -3  -9  -1   55.16    4.12
   3   3   2  149.29    4.88
   3   9   9   30.53    4.27
   4   4   3 1093.91   14.58
   5  -1   0 2469.40   18.32
   5   1   1    1.16    2.41
  11  -5   1   47.51    4.82
 -12   0   3    9.02    3.42
 -12   2   4  116.99    6.57
 -11  -1   2  430.32   11.76
 -10   0   2 2025.03   22.99
  -8  -4   0  500.85   11.97
  -6  -2   0   87.07    4.62
  -5  -7  -1  554.19   11.62
  -5   1   1 2088.79   15.99
  -4  -4  -1   83.04    4.45
   6  -2   0  104.33    4.72
   6   2   2  344.57    9.05
   7  -3   0  464.74    9.50
   9   3   4    6.14    3.44
  10  -4   1  391.02   10.96
   8   2   3  739.15   14.38
  -2  -6   4 2257.28   25.46
  -2  -6  14   -0.98    3.12
  -2  -4   6 1199.42   16.34
  -2  -4   7   62.63    4.99
  -1  -9  -1   29.17    5.21
  -1  -5  -1   32.10    3.62
  -1  -5  19   79.59    6.45
   0  -8  -5  182.34    8.21
   0  -6  -5 1056.54   15.21
   2   4   1    1.49    2.12
   3   5   0 4034.77   31.67
   4   4  -6  273.62    9.07
   4   6  -1  453.51   12.27
   5 -11 -15  157.04    7.78
   5   3 -10   87.29    5.44
   6   6  -7  143.30    8.44
   6   8  13   13.01    4.79
   7   5 -11   57.07    6.09
   9   3 -17  384.05   12.13
  -2  -6   3  584.77   13.35
  -2  -6  15   47.44    5.25
  -2  -4   5  365.34    9.27
  -1  -9  -2  336.23   11.58
  -1  -7  -2  138.33    7.37
  -1  -3   0  101.73    4.12
   2 -10 -10  164.87    8.14
   2   4   2 1295.96   15.36
   3   3  -5 2546.15   22.05
   3   5   1  889.73   15.15
   4   2  -9  456.26    9.49
   4   6   0   40.48    4.72
   5   7   0  277.04   10.79
   6   2 -13   14.69    2.98
   8   4 -14  158.88    8.28
  10   2 -19  174.31    8.19
   5   7   1  549.10   14.23
   6   6  -6  716.27   16.32
 -10   8  -8   57.89    4.71
  -9   3  -9   20.59    3.86
  -9   7  -8   39.37    4.37
  -7  -9  -2  300.71   10.53
  -6   0  -7    1.71    3.55
  -6   4  -7   10.62    3.01
  -5  -5  -4  238.32    8.40
  -5  -1  -6 1986.98   21.84
  -3  -7   0   48.72    3.62
  -3  -1  -4  221.86    6.29
  -2   0  -3    3.59    1.69
  -2  12   5  134.19    6.51
   0  10   6   84.05    6.15
   1   3   2 1138.69   11.10
   1   9   7   13.56    4.22
   2  -6  13  329.37    9.81
   2  -6  14   75.46    5.89
   3  -3  11 1117.16   18.24
   3   5   9   29.33    5.26
 -10   6  -9  260.96    9.25
  -8 -12   1  113.12    7.06
  -7  -5  -6   70.68    5.77
  -7   1  -8   70.34    5.16
  -7   3  -8    5.53    2.91
  -6 -10   0  210.81    8.41
  -4  -4  -4  843.75   13.82
  -3  -5  -2  429.77    8.95
   1   5   3 1355.31   14.68
   1   9   8  329.84   11.32
   2   4   5   37.53    3.80
   3  -3  12  885.00   16.90
   3  -3  13  132.53    7.98
   3  -3  14  435.92   13.14
   3  -1   9   -3.00    3.28
  -7  -1  -8   68.04    5.33
  -6  -4  -6  962.24   17.02
  -6  -2  -7  526.46   12.80
   1   1   2  435.30    6.01
   3   3   9  988.48   18.05
 -10   4  17   -2.41    2.98
  -8  -2   6  106.34    5.99
  -7  -5   3  540.73   12.21
  -5  -5   1   48.99    4.32
  -4 -12  -1   83.23    5.89
  -4  -8  -1  237.50    7.86
  -3 -11  -2    8.12    3.21
  -2  -2   0  516.36    6.58
   5   3   0 3168.06   24.22
   5   7   6   33.67    3.93
   7   3  -1  765.35   14.17
  10   0  -5   25.33    4.59
  11  -1  -6  164.07    7.99
  13  -7  -9  396.25   11.20
  -9  -5   5   85.39    6.23
  -7  -7   2   45.54    4.87
  -7  -3   4   98.10    5.43
   3   1  -1 3575.77   18.52
   5   1  -2 5169.49   28.19
   6   6   4   20.99    3.52
   7   1  -3   22.25    3.22
   8   4   0  518.93   12.60
   8   6   3  137.05    7.52
   9   5   1   23.77    4.34
  10   2  -3  114.55    6.81
  11  -3  -7  102.10    6.17
  11   3  -2  154.52    8.92
  11   1  -4  366.38   11.30
 -16 -10   0   34.70    3.92
 -16  -6   2   14.93    3.88
 -15  -5   2   43.68    4.81
 -14  -4   2   17.51    3.68
 -12   0   5    5.81    3.92
 -11  -1   3  397.27   10.55
 -11   1   6  141.20    7.15
  -7  -5  -3   27.10    1.99
  -6 -16  -6    2.22    2.76
  -6 -12  -6  119.36    4.28
  -5  -1   0 2378.39   15.82
  -4   6  13   94.82    5.94
  -3   1   2 1144.48   10.88
  -3   7  16   32.03    4.35
  -2   4   7   67.34    3.97
  -1   7  16   12.10    3.29
   0   6  12    5.30    2.11
   0   8  22    4.41    2.94
   1 -13  -8   86.29    7.21
   1  -5  -5  150.61    5.26
   2 -12  -8   14.73    4.87
   4  -8  -7  164.70    8.10
   7   1   2 3371.83   22.80
   7   3   6  426.94    6.59
   9   3   7  169.99    5.39
  11  -3  -2  165.63    8.86
  11   1   4   92.35    5.90
  13   3  11   40.16    4.36
  15   3  15   14.10    3.92
 -18 -12   1   13.60    3.21
 -17  -9   1   -0.56    2.76
 -13  -9  -2  148.02    5.30
 -13  -3   2   14.48    3.61
 -11  -5  -1   49.96    3.69
  -8  -2   0 1333.74   14.71
  -8   4   9  194.46    8.46
  -7   5  11   49.83    5.32
  -6 -14  -6   61.34    4.16
  -3 -15  -7   47.52    5.15
  -3 -13  -7   -0.20    2.64
  -2  -8  -6   66.35    3.72
  -2  -6  -5 2169.21   14.24
  -2   6  12   81.15    4.79
  -1  -3  -3 2753.53   11.35
  -1   5   9   14.85    2.89
   0  -4  -4  145.91    4.09
   0   8  21    6.12    2.98
   1  -9  -7    9.53    3.08
   3  -5  -5  340.67    8.92
   3   7  16    5.24    2.43
   4   0   0   20.04    2.21
   5  -5  -5   76.56    5.36
   7  -7  -6    4.71    3.56
   7  -3  -3 1568.81   20.70
   8   0   1    3.17    3.13
   9   1   3 1476.10   17.68
  10  -4  -3   84.78    6.89
  10  -2  -1   55.82    5.24
  10   4  11   22.52    3.05
  11  -1   1  171.59    8.21
  11   3   9  218.16    7.17
  12  -2   0    9.40    3.93
  12   0   3    4.48    3.77
  13   1   6  176.29    8.35
  14   0   5    2.58    4.45
  15   3  16    9.07    3.66
 -14  -8  -1   15.11    3.20
 -10  -2   1   50.22    4.05
  -9   1   4  164.42    7.08
  -8   2   5 1850.51   21.55
  -5 -11  -6   29.40    3.10
  -3   5   9   63.41    4.41
  -3   7  15  187.70    7.94
   0 -10  -7  303.77    9.37
   0   8  20   25.29    3.75
   3  -7  -6    8.42    3.22
   4  -4  -4  743.21   12.79
   6  -2  -2  132.97    5.88
   9  -3  -2   60.82    6.22
  10   0   2   -3.00    2.79
  12   4  14   76.71    4.57
  13   3  12   30.40    4.17
  14   2  10   -2.43    3.52
  15   3  17    6.22    3.47
 -17 -11   0   -0.81    2.52
 -15  -7   0   59.96    4.97
 -14  -6   0  130.54    6.17
 -12  -2   2   50.22    4.67
 -10  -4  -1  335.14    7.77
 -10   0   3   23.48    4.08
 -10   2   6   22.53    3.76
  -8  -4  -2 1363.05   12.51
  -8   0   2   86.55    4.92
  -7   1   3   21.57    3.00
  -7   3   6  225.40    8.10
  -6  -2  -1 2723.24   16.98
  -6   2   4   17.24    3.39
  -4 -10  -6    7.04    2.18
  -3  -9  -6  173.94    5.30
  -2 -14  -7    2.51    3.26
  -2   2   3  709.81    8.58
  -2   8  19   59.29    5.42
   0   8  19   38.43    4.21
   2   0   0 6003.14   17.32
   5  -3  -3 1694.38   18.98
  10   2   6    3.53    2.65
  12  -2   1   37.57    5.43
  12   2   8   21.02    4.19
  13  -1   3   76.85    6.55
 -18 -10   1    6.60    2.96
 -15  -9  -1    2.37    2.60
  -6   6  12  145.84    7.54
  -5 -15  -6   14.15    3.42
  -5   5   9   48.18    4.61
  -3   7  14    3.72    3.35
  -2   8  18   73.88    5.78
  -1 -13  -7   18.73    4.23
  -1   7  14    1.21    2.85
   0  -8  -6  654.58   11.85
   0   6  11   23.09    2.67
   3 -11  -7  160.42    8.86
   3  -3  -3 1426.02   14.94
   4  -8  -6   11.92    3.83
   4  -2  -2   90.70    4.48
  11   1   5  333.33    9.84
  13   1   7    6.93    3.81
 -16  -8   0   10.68    3.13
 -16  -6   1  244.26    9.06
 -15  -5   1    0.69    3.00
 -14  -4   1   -0.58    2.85
  -6   0   1   -3.73    1.95
  -6   4   7  179.70    7.22
  -5   1   2 4878.45   26.82
  -5   7  14   56.64    5.57
  -4 -16  -6    1.61    3.32
   0   8  18   57.92    4.71
   1  -3  -3    1.71    1.52
   2 -12  -7  202.91    9.73
   3  -1  -1 3579.13   19.00
   5   1   2   74.76    3.16
   6   2   4    4.72    1.89
   7  -1   0   60.70    4.62
   8  -6  -4    8.60    4.54
  11  -1   2  231.28    9.26
  13   3  13   26.68    3.84
 -17  -7   1   71.75    5.38
  -9  -3  -1  181.65    5.73
  -4   2   3 1002.78   12.19
  -3   5   8   84.58    4.71
  -2   8  17   99.85    6.22
  -1   5   8 1331.87   14.33
   2  -2  -2 6913.47   26.13
   5  -9  -6  169.79    8.83
   9   1   4  153.95    6.45
  10   0   3   -0.26    3.08
  12  -2   2   12.34    4.34
  13  -1   4  117.28    7.61
  14   2  12   -0.21    3.36
  -8   2   4  132.97    6.15
  -8   4   7   12.93    3.93
  -7  -1   0   48.95    3.34
   6  -8  -5   13.42    4.32
   7   1   3   13.62    2.74
   8   0   2  599.29   11.27
  12   0   5    2.80    3.37
  13   1   8   86.36    6.06
   6  -6  -4  183.54    7.97
   6  -2  -1 2561.46   22.33
   8  -4  -2 1804.95   23.47
  10  -4  -1  753.79   16.81
 -11  -5 -16   14.06    2.47
  -9  -3 -14   35.93    3.47
  -8 -12 -15   53.34    4.40
  -8   8  19   18.63    3.74
  -6 -10 -14   42.24    3.40
  -5 -13 -13    4.21    3.56
  -3   3   0   16.62    2.64
  -3   5   9   62.53    3.75
   0  -6  -7  526.72    9.54
   0   0  22  327.40    8.85
   1  -7  -6  264.49    8.42
   2  -2   2 2803.48   18.98
   3  -3   4  226.11    7.44
   3  -3  16   61.24    5.80
 -11  -3 -15   21.03    3.15
 -10  -2 -14    4.95    2.84
 -10   2 -10   21.89    3.85
  -8   0 -11   -0.92    2.50
  -6   4  -3   -2.56    2.77
  -3  -7 -11  265.30    5.91
  -3   5   8   74.61    4.18
  -2   4   7   57.26    3.30
  -1 -11  -9  378.21   12.37
   2  -8  -4 1069.75   18.97
   2  -6  -3  634.14   12.93
   2  -4  -1  132.79    5.47
   2  -2  18   12.07    4.49
   3  -7  -1   -2.00    3.49
   3  -3   5 2097.54   21.37
   3  -3  15   12.86    4.54
 -13  -3 -16   -0.09    2.57
  -8  -2 -13   52.12    3.85
  -8   8  21    9.59    3.29
  -7 -13 -14   64.37    5.60
  -7  -3 -13   37.27    2.77
  -7   7  23   40.79    3.80
  -6 -14 -13   23.56    4.91
  -6   6   2   -1.50    3.16
  -5 -11 -13  154.55    6.88
  -4 -12 -12    4.17    3.45
  -2 -12 -10   88.85    7.15
  -2  -8 -10  111.65    5.15
  -2   0  27    2.89    2.76
  -1  -9  -9    4.09    2.93
  -1  -1  26   25.81    4.43
   0  -2  25  138.58    8.13
   1  -9  -6  817.68   16.88
   1  -3  23   28.28    5.84
   1  -1  20  133.57    7.13
   2 -10  -4   20.14    5.23
   3  -3  14  445.23   12.66
 -13  -5 -17    4.44    2.41
 -11  -1 -14  130.55    6.66
  -9   1 -11   11.29    3.03
  -7   5  -3   22.75    4.20
  -5  -9 -13    3.62    2.23
  -5   7  13  555.12   11.93
  -3   5   7   98.77    4.86
   0  -8  -7  139.45    6.91
   0   0  21    4.04    3.73
   1  -5  -4 2978.92   22.96
   2  -2   3 1585.11   14.92
   2  -2  17  294.43    9.98
   3  -5   2  473.98   11.91
   3  -3  13  132.31    7.62
 -14  -4 -17    1.23    2.48
 -10   0 -13    0.40    3.04
  -9   3  -9   17.00    3.61
  -6   0 -10    1.94    2.50
  -6   4  -4   43.16    4.14
  -5 -13 -12   51.26    6.02
  -5   7   9   10.39    3.29
  -5   7  10   47.77    4.31
  -5   7  14   56.26    4.64
  -5   7  15  327.29    9.06
  -3   3  -1    9.91    2.21
  -2   2  -1 1705.63   13.93
  -1 -11  -8   32.72    5.85
   0  -4  -5 1971.49   14.89
   0  -2  24   -4.89    3.93
   1  -9  -5    2.70    4.16
   1  -3  -2 2809.77   18.03
   1  -3  22   39.88    6.23
   1  -1  19  126.89    6.80
   2  -4   0  569.06   10.87
   3  -3  10  934.99   16.84
  -6   8  12  717.43   15.08
  -6   8  13   97.97    6.53
  -5   1  -8    3.16    2.78
  -5   7   8   -6.81    2.77
  -3   1  -5  458.13    7.87
  -2 -12  -9   75.08    7.44
  -1  -9  -8  358.21   10.77
  -1  -7  -8   10.70    2.65
   0  -6  -6  223.70    7.08
   0  -2  -3 3139.27   12.26
   2  -2   4   84.97    4.20
   2  -2  15  656.12   14.09
   3  -7   2   41.99    6.09
  -9   1 -12   56.08    5.08
  -8   2 -10    0.16    2.62
  -6   8   9    0.27    3.92
  -6   8  14   17.71    3.59
  -6   8  15   29.90    3.98
  -4 -12 -11   70.56    6.16
  -4   0  -8  426.99    7.80
   1  -7  -4    9.85    4.03
   1  -3  21  184.33    9.72
   2  -2  14   14.55    4.23
   3  -5  13   -0.85    4.27
  -9   3 -10    3.69    3.09
  -7   3  -8    1.78    3.12
  -2   4   4  222.08    5.89
  -1   1  -1    1.70    0.81
   0  -8  -6  676.20   14.12
   2  -4   1    4.22    2.41
   2  -2   5   30.53    3.05
   3  -7   4   16.91    5.58
   3  -5   6   75.84    5.94
   3  -5   9   30.33    5.58
   3  -5  11   20.65    5.16
   3  -5  12   25.01    5.00
   2  -6   0  574.47   12.80
 -12  -6  14   -2.47    3.06
 -11 -15  -2    0.34    2.97
 -11 -13  -1   -3.10    2.58
 -11  -5  13   17.33    3.72
  -9  -3  14   19.90    3.78
  -6  -6  -3  603.92    9.99
  -5  -7  -6   34.11    4.09
  -4  -6  -6    7.80    3.37
  -4  -4  -3 1083.55   11.91
  -3  -5  -6   70.32    5.11
   0  -6 -11   26.23    5.17
   0   2  10  137.89    6.88
   1  -3  -8  657.93   13.44
   1  -1  -4  346.31    6.59
   3  -3 -10 1575.20   22.92
   4  -2  -9  475.28   12.24
   4   0  -5    5.67    2.20
   5   3   4   29.92    2.94
   6   4  11    1.17    3.32
   6   4  12  184.35    8.54
   8  -2 -12   37.60    5.84
   8   2  -3 1485.11   10.12
  11  -1 -12   74.74    6.55
  21   1  -9   24.08    4.24
 -13  -7  15   54.16    4.99
 -12 -14   1   11.06    2.88
 -10 -14  -3   23.10    4.39
 -10 -12  -2   30.31    4.04
  -9  -3  12   -1.70    3.17
  -9  -3  13   82.45    5.51
  -8  -8  -2  139.10    5.29
  -8  -2  14   29.99    4.70
  -7  -3   5  642.31    8.06
  -4  -8  -8  172.21    8.82
  -3   1  12  329.58   10.52
  -3   1  13  155.41    7.73
  -2  -2  -2 2682.73   14.20
   2  -2  -7 3923.88   29.53
   2   2   4   76.23    3.50
   3  -1  -6  254.80    7.22
   4  -4 -12  547.20   15.56
   5  -1  -8  536.05   11.70
   6   4   9   -6.37    2.70
   6   4  10  228.40    8.64
   7   1  -5 1112.47   12.37
   7   3   1 2343.30   11.51
  10   4   3   10.33    2.26
  13   5  10   48.81    5.03
  13   5  11   15.01    4.07
  14   2  -6   83.42    4.51
  15   1  -9   13.41    3.71
  15   5   9   -1.16    2.97
  15   5  10   31.22    4.38
  19   1  -9   24.28    4.37
  20   2  -6    3.32    2.57
  23   1  -8   13.05    3.88
 -15 -11  12   -0.38    2.11
 -14  -8  16   48.77    5.09
 -13  -7  13  118.47    6.26
 -13  -7  14   -3.12    3.02
 -12  -6  12   33.51    4.43
 -11 -11   1  164.28    5.33
 -10  -4  11   -1.26    2.90
  -9 -11  -3  181.08    7.71
  -9  -9  -1   69.97    4.29
  -6  -8  -5   32.06    4.01
  -3  -7  -8   24.77    4.67
  -3   1  11  270.82    9.32
   0   2   8   21.94    3.71
   3   3   7 2328.65   22.25
   6   4   8  360.12    9.72
   8   4   5  187.10    6.05
  10   0  -9    0.99    3.03
  11   5  10   35.38    4.43
  11   5  11   -2.44    3.44
  12   0 -10  639.55   14.67
  13  -1 -12  246.36   10.91
  13   1  -8  196.28    7.66
  13   5   8   57.12    4.93
  13   5   9   10.64    3.68
  16   0 -11   -2.02    3.37
  18   0 -11    6.14    4.96
 -14  -8  15   21.64    3.85
 -11 -15  -1   16.30    3.78
 -10 -10   0   29.97    3.46
  -9 -13  -4   90.52    6.81
  -7 -11  -6   -2.34    3.34
  -7  -1  13    0.84    3.49
  -3  -1   2 1199.61    7.24
  -3   1  10   71.36    5.73
  -1  -7 -10   32.00    5.32
  -1  -3  -5 1314.93   15.36
  -1   1   5 9999.00   37.33
   0  -6 -10   70.81    6.56
   1   3  12  422.18   12.62
   4   4  12  278.19   10.40
   6  -2 -10   29.32    4.47
   7  -1  -9  265.44    9.23
  11  -1 -11  137.91    8.06
  11   5   9   12.95    3.66
  12   2  -5  833.32   11.08
  16   2  -6    5.36    2.94
  17   5   7   15.53    3.24
  18   2  -6   11.88    3.20
  21   1  -8    7.15    3.54
 -14  -8  14   23.31    3.67
 -13  -7  12   -3.59    3.04
  -9  -3  10  130.31    6.07
  -7  -9  -4   17.26    3.70
  -7  -1  12  456.99   11.85
  -6   0  14 1774.51   24.90
  -5  -9  -7    4.96    4.06
   1   3  10   -3.72    3.28
   1   3  11  736.60   15.28
   3   3   6    1.33    2.91
   4   4  11   -3.06    3.70
   5   1  -3   11.73    1.69
   9   5  10   63.04    5.96
   9   5  11   19.13    4.16
  10   2  -4  130.57    4.09
  11   1  -7  153.92    6.34
  11   5   8  115.74    6.34
  15   1  -8  333.87   10.04
  15   5   6   70.57    4.41
  19   5   8    5.88    2.68
  23   1  -7   23.36    4.18
 -14  -8  13   16.00    3.20
 -10 -14  -2   36.43    4.78
  -6 -10  -6    5.86    3.76
  -6   0  13   -8.25    3.99
  -4   0   7   -1.77    1.93
  -2  -4  -5   35.18    3.72
  -2   0   3    0.44    1.21
  -2   2  11  124.38    6.83
  -2   2  12    0.83    3.10
   4  -2  -8 1513.55   20.23
   4   4  10  489.57   12.39
   5  -1  -7 2087.13   21.66
   6   0  -6 2452.21   21.00
   6   4   6  951.90   13.91
  12   0  -9    5.85    3.70
  17   1  -8   56.86    5.46
  18   0 -10  188.59    9.71
  19   1  -8   63.00    5.44
  20   0 -10   89.46    7.28
  -3  -7  -7  982.33   18.01
  -3  -3  -2  139.29    3.82
   0  -4  -7  325.64    9.59
   0  -2  -4   29.50    2.58
   0   2   6  337.49    8.10
   1  -5  -9   21.39    4.66
   1   3   9   81.27    5.21
   2  -2  -6 1020.40   14.32
   2   2   3 1522.90   12.38
   7  -3 -11   94.81    7.38
   8   0  -7   10.55    3.52
  10   0  -8  300.99    9.18
  13  -1 -11   16.35    4.38
  -6   0  11   -4.55    2.84
  -2   2  10   98.47    5.72
  -1  -7  -9   17.47    3.89
  -1  -5  -7  622.99   13.23
  -1   1   4  354.13    6.53
  -1   3  13  307.59   11.01
   0  -6  -9  249.17    9.85
   1   3   8   57.89    4.77
   2   4  12  627.61   14.73
   3  -3  -8 3043.78   28.99
   3  -1  -5  682.11   10.39
   4   4   8  510.43   11.28
   6  -2  -9 2808.48   29.23
   7  -1  -8 1083.06   16.84
   8  -2 -10  258.44   10.04
   9  -1  -9  322.74   10.25
  11  -1 -10   99.74    6.72
 -16  -2  20    3.63    3.27
 -15  -1  19    6.89    3.12
 -14   0  18   45.39    3.89
 -12  -4  17   26.98    5.56
 -10  -2  15  270.18    8.83
  -9   1  13   18.97    2.12
  -9   9   6  218.86    8.62
  -7  -5  12  233.93    9.93
  -7  -3  12  549.41   12.35
  -7   7   6    2.00    2.31
  -7   9   3    1.25    3.47
  -6   8   3   82.08    5.78
  -5  -1   9 2618.59   18.90
  -3  -7   6    8.18    4.53
  -3  -1   6  267.87    5.53
  -2  -4   5  381.20    9.45
  -2   4   1  133.97    4.83
  -1  -3   3    3.66    2.39
   0  -8   0   28.12    4.88
   0  -4   1  206.28    6.56
   1  -9  -3   60.89    6.54
   1  -7  -2   91.04    6.18
   1   5  -9    7.73    3.78
   3 -11 -20   -3.49    3.21
   3 -11 -19   92.87    6.44
   3 -11 -18   -4.50    3.32
   3 -11 -17   72.92    5.99
   3 -11 -16    4.94    3.68
   3   1 -10   57.14    3.78
   4  -8 -20    6.70    2.24
   4  -8 -19    4.39    2.21
   4  -8 -18   34.25    3.23
   4  -8 -17   43.06    3.76
   4  -2 -27   18.13    2.87
 -18  -2  21   48.70    5.69
 -15   7  15   42.82    3.08
 -13   9  11   22.81    3.85
 -11  -3  16  255.21    9.74
 -11   9   9    8.00    3.61
 -10  -4  15   81.09    6.48
  -9  -3  14   25.22    3.79
  -8  -4  13   52.77    5.21
  -6   6   6  663.56   11.19
  -3   5   2 1567.11   16.77
  -1   3   0   96.52    3.78
  -1   7  -6   15.23    3.97
   1   1  -3 2302.65   12.76
   1   3  -5  697.64   10.96
   2 -10  -8  232.11   10.22
   2  -4  -4  248.65    5.83
   2   2  -7 3694.71   23.35
   2   4 -10 1113.14   16.90
   4   0 -25   -1.62    2.53
 -17  -1  20   65.42    5.37
 -16   8  15   17.72    2.83
 -15  -3  19   72.87    6.63
 -14  10  11   28.43    4.32
 -12  10   9   26.70    4.55
  -6  -6  10  117.44    7.95
  -6   4   8  414.05    5.97
  -5  -5   9   54.31    5.54
  -4   0   7   -1.95    1.30
  -4   6   3  940.43   14.19
  -2   6  -1  800.74   14.13
  -1   7  -5 2003.16   25.01
   0  -8  -1  121.80    7.55
   2 -10  -9  259.35   10.77
   2   0  -5    1.87    1.04
   3  -7  -9 1066.76   15.23
   4  -2 -28   -0.12    2.09
   4   2 -22    2.06    3.38
   4   2 -20    9.16    3.45
   4   2 -19  152.02    7.01
 -19  -1  21   15.87    3.96
 -16   0  19    1.65    2.81
 -14  -2  18   14.94    4.05
 -13  -1  17  110.67    6.13
 -12   0  16  126.94    5.35
  -9   9   7   13.97    3.96
  -8   8   7   67.29    4.79
  -5  -7   8    2.29    4.47
  -5   9   1   28.85    4.75
  -3  -3   6  638.73   11.38
  -3   7   0   41.36    4.36
   2 -12 -21   15.90    4.43
   3  -9 -13   21.71    4.46
   3  -5  -8   83.50    3.89
   4   0 -27   -0.91    2.43
 -13  -3  17  166.48    8.66
  -8   0  12  170.68    5.06
  -7  -5  11   66.02    6.12
  -7  -1  11  104.85    4.90
  -6  -4  10  794.15   15.32
  -6  -2  10   32.59    3.62
  -5   5   6  329.23    7.08
  -1   7  -4   22.87    4.80
   0   2  -1  477.67    6.60
   1  -9  -5    2.49    4.21
   3  -7 -10  126.07    5.92
   4   0 -28   37.68    4.13
 -12  -4  16  309.90   11.61
 -12  -2  16    8.11    3.62
 -10  -4  14  150.28    8.34
  -9  -5  13  164.24    8.96
  -8  -4  12  365.16   11.25
  -7  -3  11   83.81    5.33
  -7   9   5    8.11    3.64
  -2  -2   4 2144.73   16.38
  -2   6   0  551.07   11.52
  -1   5  -1   25.26    3.51
   1  -3  -2 2831.62   17.10
   2   2  -6  978.05   11.65
   2   4  -8  111.56    5.87
   4   2 -14   46.20    4.39
  -9  -3  13   93.98    5.83
  -6  -6   9  294.29   11.08
  -5  -5   8  179.60    8.04
  -4  -2   7 3296.46   23.05
  -3   5   3  187.78    5.97
  -3   7   1   -1.89    2.83
  -2   4   2 2099.31   17.00
  -1  -9  -1   34.94    5.24
   1  -7  -4   11.26    3.74
   2  -8  -8  284.87    9.43
   2  -6  -6  186.03    6.64
   3   5 -13  161.90    8.09
  -4  -6   6   88.40    6.50
  -1  -3   2 2862.38   20.59
   0   4  -2 2546.21   21.03
   0   6  -4   66.91    5.00
 -26  -2   2    0.54    3.76
 -26   2   8   -1.33    4.50
 -26   4  13    2.70    5.63
 -25  -3   0    2.16    4.18
 -25   5  15    6.27    6.11
 -25   5  16    5.24    5.70
 -24   0   3    0.16    5.03
 -24   4  11   -0.93    5.86
 -23  -1   1   16.75    5.46
 -23   1   4   12.03    6.34
 -23   5  13    3.36    6.20
 -22  -4  -3   -0.17    3.84
 -22  -2  -1   23.10    5.46
 -22   2   5   20.79    6.49
 -22   4   9    2.36    7.92
 -22   6  16   -4.68    5.56
 -21  -7  -6   -0.75    2.90
 -21   3   6   15.25    6.93
 -21   5  11   23.59    8.75
 -21   7  20    6.37    6.56
 -21   7  21   11.11    5.99
 -20   4   8  113.06   10.80
 -20   6  14   19.01    8.37
 -19   3   5   65.52    8.32
 -19   5  10   36.91    7.08
 -19   7  18    0.48    5.82
 -18   6  12    3.88    6.14
 -18   6  13   41.07    7.50
 -17   3   4   61.04    8.01
 -17   5   9   11.85    5.94
 -17   7  16   17.62    8.69
 -17   7  17  107.18   11.28
 -16  -2  -4    9.03    3.53
 -16   8  24    7.30    5.52
 -16   8  25    6.97    5.54
 -16   8  26   14.84    5.96
 -15  -5  -7    7.70    2.57
 -15   3   3  215.26   10.99
 -15   5   8  134.68   10.17
 -15   7  15   59.65    8.53
 -15   7  16   16.70    6.51
 -14   0  -2    9.70    3.16
 -14   2   1  617.79   16.21
 -14   4   5   14.14    5.14
 -14   6  11  246.27   12.97
 -14   8  23   19.22    6.85
 -14   8  24    6.90    5.41
 -14   8  25   16.23    5.89
 -14   8  26    6.54    5.17
 -14   8  27    4.73    4.96
 -13   7  15   75.27    8.44
 -12   4   5   48.15    5.51
 -11   7  15   79.00    8.19
 -10   6  11  130.64    8.57
  -9  -1  -4  162.78    5.90
  -9   7  16   20.17    5.61
  -8   4   5  356.10   11.02
  -8   6  11  251.42   10.82
  -7   1  -1  374.99    8.70
  -7   5   8  150.31    7.96
  -7   7  18   -1.64    3.66
  -7   7  19   48.85    5.73
  -7   7  28   -2.86    3.99
  -7   7  29   11.55    4.87
  -6   2   1 2651.11   22.80
  -5   5   9   53.22    5.21
  -4   6  15  170.62    8.00
  -2   4   8  119.45    5.15
  -2   6  20   -4.62    2.72
  -2   6  21   72.97    5.50
  -2   6  22   17.01    3.89
  -2   6  23   65.53    5.46
  -2   6  24   27.52    4.35
  -2   6  25   24.17    4.16
 -26   0   4    2.58    4.68
 -26   4  12    0.60    5.47
 -25  -1   2   -0.40    4.41
 -25   1   5    6.76    4.91
 -25   3   9    5.03    5.07
 -25   5  14    7.26    6.54
 -24  -4  -2    5.68    4.23
 -24  -2   0    0.71    4.34
 -24   2   6    2.78    5.73
 -24   4  10    5.51    6.09
 -24   6  17    4.74    6.26
 -23   3   7    7.00    6.96
 -23   5  12   13.77    6.76
 -22  -6  -5    9.21    3.90
 -22   0   1    1.78    4.90
 -22   2   4    2.97    5.68
 -22   6  14    0.41    5.81
 -22   6  15   26.31    7.01
 -21  -3  -3   15.09    4.69
 -21   1   2   62.19    7.76
 -21   5  10   60.44    9.79
 -21   7  18    2.34    6.54
 -21   7  19   11.71    6.07
 -20  -6  -6    7.69    3.44
 -20   0   0   48.60    6.60
 -20   2   3   67.41    8.04
 -20   4   7   47.07    8.67
 -20   6  13   38.59    8.41
 -19  -7  -7   26.97    3.63
 -19  -3  -4   28.31    4.58
 -19   1   1   69.71    7.53
 -19   5   9    7.96    6.48
 -19   7  16    6.27    8.25
 -19   7  17   36.26    8.26
 -18   0  -1    1.22    3.54
 -18   2   2   60.05    7.42
 -18   8  22   14.37    6.60
 -18   8  23    5.90    6.38
 -18   8  24    5.02    6.21
 -17   1   0  188.80   10.11
 -17   5   8  239.26   13.57
 -17   7  15  158.27   12.82
 -16  -4  -6   68.06    5.05
 -16   6  11   51.50    7.70
 -16   8  21    4.52    6.39
 -16   8  22   11.55    5.75
 -16   8  23    9.94    5.23
 -15   7  14    0.01    5.65
 -14   6  10   15.73    6.86
 -14   8  20   55.33    8.89
 -14   8  21   16.49    7.58
 -14   8  22   17.82    6.81
 -13  -3  -6   81.59    4.82
 -13   1  -1   85.88    6.19
 -13   5   7   26.26    5.23
 -13   7  14   -5.39    4.97
 -12  -4  -7   18.79    2.50
 -12   6  10   79.28    7.80
 -12   8  21   15.75    6.28
 -12   8  22   69.92    8.98
 -12   8  23    9.56    6.76
 -12   8  24   14.44    6.09
 -12   8  25   14.64    6.06
 -12   8  26    9.56    5.46
 -12   8  27    6.45    4.95
 -12   8  28    9.98    5.11
 -11  -1  -4   86.65    5.10
 -11   3   2  154.39    8.46
 -11   5   7  340.88   12.78
 -11   7  14    2.44    5.35
 -10   8  24   28.25    6.91
 -10   8  25    2.05    5.19
  -9   5   7  246.80   10.53
  -9   7  15  145.26    9.47
  -7   7  16   -3.90    5.00
  -7   7  17  193.08   10.06
  -7   7  30   -0.03    3.18
  -6   6  12  158.71    8.69
  -5   7  20   21.07    4.70
  -5   7  21   48.79    5.82
  -5   7  22   -6.15    3.57
  -5   7  23   66.62    6.60
  -5   7  24   -5.88    4.02
  -5   7  25   37.86    5.64
  -5   7  26    1.97    3.90
  -4   6  14  224.96    8.98
  -2   6  18   20.68    4.19
  -2   6  19  159.03    7.34
  -1   5  13   98.44    5.14
   1   5  19    5.85    2.79
   1   5  20    4.63    2.19
   1   5  21   -1.07    1.89
   1   5  22   24.86    3.02
   1   5  23    8.36    2.51
 -27   1   6    4.95    5.22
 -26  -2   1    8.68    4.70
 -26   2   7    3.91    5.16
 -26   4  11    0.49    4.79
 -25   1   4    0.00    4.76
 -25   3   8    6.42    6.02
 -25   5  13    6.62    6.48
 -24  -6  -4   -2.16    3.38
 -24   0   2    4.63    5.04
 -24   2   5   22.95    7.26
 -24   4   9   -3.05    5.01
 -24   6  15   11.15    6.83
 -24   6  16   -3.59    4.92
 -23  -3  -2    5.57    4.28
 -23  -1   0    2.19    4.66
 -23   1   3   11.42    6.03
 -23   3   6   -0.89    6.00
 -23   5  11    8.23    6.48
 -22   4   8   43.63    8.26
 -22   6  13   14.60    6.52
 -21  -5  -5    6.80    3.83
 -21  -1  -1   44.56    6.21
 -21   3   5   61.76    8.65
 -21   7  16   -6.21    5.43
 -21   7  17   16.59    6.50
 -20   6  12   15.20    7.09
 -20   8  21    5.97    6.17
 -20   8  22    4.77    6.42
 -19  -1  -2   47.00    5.75
 -19   3   4   11.40    6.00
 -19   5   8   52.90    8.54
 -18  -6  -7   11.18    2.97
 -18   6  11   50.30    7.84
 -18   8  20   27.72    7.81
 -18   8  21    8.60    5.55
 -17  -3  -5   89.01    5.98
 -17  -1  -3    0.91    3.23
 -17   3   3  132.00    9.99
 -17   7  14    5.40    7.09
 -16   0  -2  170.49    8.73
 -16   2   1   43.25    6.03
 -16   6  10  113.71    9.96
 -16   8  19    3.28    7.32
 -16   8  20   22.25    6.83
 -15   1  -1   30.42    4.80
 -15   5   7   -1.60    4.29
 -15   7  13   47.56    7.85
 -14   4   4  131.19    9.01
 -14   6   9  200.51   11.89
 -14   8  18   90.00   10.02
 -14   8  19   16.06    6.94
 -13  -1  -4  101.83    5.84
 -13   3   2   20.10    4.75
 -13   7  13  133.28   10.27
 -12   2   0   11.33    4.17
 -12   4   4   56.73    5.71
 -12   6   9  194.36   11.04
 -12   8  19   12.91    6.18
 -12   8  20   74.85    8.69
 -10   0  -3    1.24    2.98
 -10   2   0  101.86    6.38
 -10   4   4  709.12   16.43
 -10   8  20   64.88    7.82
 -10   8  21   14.18    5.73
 -10   8  22   68.22    8.18
 -10   8  23    0.87    4.93
 -10   8  26    7.01    5.24
 -10   8  27    9.50    5.17
 -10   8  28   12.00    4.84
  -9   3   2   48.27    5.00
  -9   7  14    4.22    4.62
  -8   6  10   28.87    5.48
  -7   5   7  208.25    9.05
  -7   7  15  419.27   14.15
  -6   4   5  100.19    5.77
  -6   6  11  330.75   11.45
  -5   3   3 1640.61   18.43
  -5   5   8  172.38    7.54
  -5   7  18   -5.50    3.77
  -5   7  19  121.61    7.65
  -5   7  27    9.24    4.32
  -5   7  28   -1.26    3.61
  -4   4   6  268.93    8.05
  -4   6  13   99.44    6.47
  -3   3   4  289.06    7.15
  -3   5  10  115.61    5.86
  -2   6  17  225.29    8.39
   1   5  18  261.69    7.28
   1   5  24   71.28    4.40
   1   5  25   11.40    2.69
 -26   0   3    3.08    4.37
 -26   2   6    1.03    5.06
 -26   4  10   -0.18    4.84
 -25  -3  -1    5.55    3.91
 -25  -1   1    1.90    4.54
 -25   3   7    3.70    5.75
 -25   5  12    3.64    6.17
 -24  -2  -1   14.25    5.19
 -24   6  14   -1.26    6.27
 -23  -5  -4   11.65    4.10
 -23   5  10   12.38    6.71
 -23   7  17    9.29    6.78
 -23   7  18   -1.55    5.05
 -22  -4  -4    2.71    3.86
 -22  -2  -2    1.21    3.95
 -22   2   3   -0.76    4.86
 -22   4   7    9.07    7.62
 -22   6  12    0.90    5.85
 -21   1   1   21.67    5.88
 -21   5   9   15.40    7.10
 -21   7  15   18.70    7.47
 -20  -4  -5    5.37    3.77
 -20  -2  -3   62.14    6.27
 -20   2   2    6.14    5.25
 -20   4   6  111.02   10.49
 -20   6  11   22.11    7.89
 -20   8  19   13.89    7.14
 -20   8  20    6.97    6.45
 -19  -5  -6   11.74    3.37
 -19   1   0   60.92    7.05
 -19   7  14    9.18    7.16
 -18  -2  -4    2.75    3.22
 -18   2   1  135.09    9.52
 -18   4   5   14.20    5.71
 -18   6  10   19.67    6.35
 -18   8  18   26.52    7.99
 -18   8  19    6.26    5.55
 -17  -7  -8    0.08    1.93
 -17   5   7   25.32    6.40
 -17   7  13   84.95    9.46
 -16   4   4   78.72    8.08
 -16   6   9   65.72    8.93
 -16   8  17    8.05    7.60
 -16   8  18   13.88    6.75
 -15   3   2  105.58    8.31
 -15   5   6  142.69   10.16
 -15   7  12    8.43    6.32
 -14   2   0   14.15    4.43
 -14   8  17   28.97    7.60
 -13   5   6  195.98   10.40
 -13   7  12    1.43    5.99
 -12   0  -3    8.32    3.10
 -12   8  17   55.30    8.06
 -12   8  18   74.51    8.31
 -11   5   6  467.83   14.62
 -11   7  12   16.00    6.19
 -10   6   9  338.10   12.81
 -10   8  18   40.28    6.74
 -10   8  19   56.99    7.49
  -9   5   6   22.26    5.15
  -9   7  13  152.77    9.52
  -8   0  -3    6.78    2.58
  -8   2   0 1384.19   18.49
  -8   4   4  637.95   14.48
  -8   8  21   13.95    5.74
  -8   8  22   85.82    8.20
  -8   8  23    0.08    4.42
  -8   8  24   27.56    5.72
  -8   8  25   16.18    5.06
  -8   8  26   21.33    6.14
  -8   8  27    8.05    4.97
  -7   3   2 1036.46   16.48
  -7   7  14  311.54   12.55
  -5   7  29    5.71    4.06
  -2   4   7   66.80    4.33
  -2   6  16  102.19    5.93
  -1   5  12  143.45    5.89
 -26  -2   0   -1.71    3.91
 -25   1   3    4.57    4.63
 -25   5  11    0.90    5.45
 -24  -4  -3    0.32    4.13
 -24   0   1    0.13    4.51
 -24   2   4    6.14    6.29
 -24   4   8   11.65    5.58
 -24   6  13   17.95    7.12
 -23   1   2   11.42    5.93
 -23   3   5    8.35    6.71
 -23   5   9    9.95    6.15
 -23   7  15   13.15    7.01
 -23   7  16    1.26    5.37
 -22   0   0   25.32    5.78
 -22   4   6   24.33    7.67
 -22   6  11   13.37    6.89
 -22   8  19    5.09    6.14
 -21  -1  -2    4.49    4.47
 -21   3   4   33.11    7.28
 -21   5   8   54.34    9.40
 -21   7  14    2.67    5.81
 -20   0  -1   -0.02    4.09
 -20   4   5   49.09    8.30
 -20   6  10    2.49    6.89
 -20   8  17    6.68    6.59
 -20   8  18   32.12    8.27
 -19   3   3   48.26    6.90
 -19   5   7   23.80    6.57
 -19   7  13   49.78    8.89
 -18  -4  -6   70.50    5.71
 -18   0  -2  112.92    7.75
 -18   6   9   66.93    9.07
 -18   8  16   24.22    8.82
 -18   8  17    4.26    6.15
 -17  -5  -7   20.79    3.41
 -17   1  -1    8.79    4.46
 -17   3   2  111.90    9.08
 -17   5   6  167.61   11.50
 -17   7  12    7.12    5.76
 -17   9  23    1.75    5.40
 -17   9  24   14.86    6.68
 -16   2   0    7.51    4.32
 -16   6   8  110.51   10.21
 -16   8  16   31.70    7.26
 -15  -3  -6   42.83    4.35
 -15  -1  -4  122.72    6.96
 -15   7  11  133.77   10.94
 -15   9  23   -1.62    4.76
 -15   9  24   11.97    6.15
 -15   9  25   -2.97    4.63
 -14  -4  -7    4.51    2.66
 -14   0  -3    0.99    2.65
 -14   4   3    5.02    4.50
 -14   6   8    4.11    6.45
 -14   8  15   31.79    7.24
 -14   8  16   74.02    8.57
 -13   1  -2   60.61    5.60
 -13   7  11  278.62   14.08
 -13   9  25    2.50    4.87
 -13   9  26   10.27    5.48
 -12   4   3    8.90    4.44
 -12   6   8   77.85    7.56
 -12   8  16   60.58    8.15
 -11   3   1  642.34   15.45
 -11   7  11  228.42   12.08
 -10   4   3   81.35    6.88
 -10   6   8   42.28    6.19
 -10   8  17   71.35    7.96
  -9   1  -2  197.59    7.22
  -9   7  12   13.66    5.34
  -8   6   9  454.93   13.74
  -8   8  19   24.79    5.52
  -8   8  20  102.37    8.54
  -8   8  28    4.88    4.21
  -8   8  29   -0.34    3.83
  -7   7  13  708.66   17.74
  -6   6  10  114.89    7.36
  -5   7  16   -5.26    3.70
  -5   7  30    1.57    3.52
  -4   6  12  325.77   10.44
  -3   5   9   66.59    4.63
  -2   6  15   53.34    4.49
 -26   0   2    4.10    4.38
 -26   2   5    3.27    5.08
 -26   4   9    1.56    4.55
 -25  -3  -2    0.95    3.70
 -25  -1   0    5.93    4.72
 -25   3   6    6.01    5.32
 -24   4   7    1.60    5.60
 -24   6  12    4.24    6.07
 -23  -3  -3    2.12    4.10
 -23  -1  -1    0.20    4.29
 -23   7  14   -3.01    6.40
 -22   2   2   -2.62    4.77
 -22   6  10    4.44    6.01
 -22   8  18    7.81    6.54
 -21  -3  -4    2.02    3.73
 -21   3   3   16.04    6.30
 -21   5   7    0.08    6.74
 -21   7  13   22.36    6.47
 -20   2   1   64.17    7.68
 -20   6   9   41.53    8.75
 -20   8  16   27.36    8.07
 -19  -3  -5   22.30    4.60
 -19  -1  -3   32.64    4.98
 -19   5   6   92.49    9.92
 -19   7  12    5.70    6.56
 -19   9  21   -7.08    4.49
 -19   9  22   12.16    6.64
 -18   4   4  166.14   10.93
 -18   6   8   27.26    7.36
 -18   8  15   21.17    8.85
 -17   7  11   34.26    7.12
 -17   9  20   27.46    7.31
 -17   9  21   -4.41    5.58
 -17   9  22   24.27    6.95
 -16  -6  -8    4.05    2.05
 -16  -2  -5  129.44    6.93
 -16   0  -3   -0.57    3.54
 -16   4   3   19.97    6.24
 -16   8  14   73.68    9.69
 -16   8  15   21.15    6.82
 -15   1  -2  143.85    8.37
 -15   3   1  215.88   10.82
 -15   5   5   13.19    5.98
 -15   7  10   25.93    7.49
 -15   9  20   44.19    8.93
 -15   9  21   -1.19    6.20
 -15   9  22   19.23    5.94
 -14   6   7  303.60   13.99
 -14   8  14   46.08    7.75
 -13   3   1  130.73    7.85
 -13   5   5   80.46    7.28
 -13   7  10   12.62    6.56
 -13   9  21   -2.40    6.68
 -13   9  22   48.15    8.33
 -13   9  23    0.16    5.21
 -13   9  24   11.73    5.29
 -13   9  27    0.04    4.15
 -12   6   7   59.74    7.07
 -12   8  14   20.98    6.28
 -12   8  15   98.81    8.92
 -11   5   5   55.24    5.84
 -11   9  24   36.40    7.32
 -11   9  25   -4.34    4.87
 -11   9  26   19.10    5.96
 -10   8  15   42.15    6.65
 -10   8  16   90.07    7.89
  -9   3   1 1597.82   22.02
  -9   5   5  101.44    7.46
  -9   7  11  453.80   15.06
  -8   6   8    4.96    4.47
  -8   8  17   24.23    5.40
  -8   8  18   67.56    7.06
  -6   4   4 1273.46   18.42
  -6   8  22   99.01    8.08
  -6   8  23    6.84    5.22
  -6   8  24   94.93    8.34
  -6   8  25    1.01    4.73
  -5   5   7  165.59    7.39
  -5   7  15  309.62   11.27
  -4   4   5 2540.27   23.53
  -4   6  11  407.19   11.69
  -3   7  20   -3.10    3.01
  -3   7  21   84.38    6.15
  -3   7  22    0.33    3.54
  -3   7  23   64.94    5.87
  -3   7  24   13.06    3.98
  -3   7  25   23.17    4.50
  -3   7  26    4.10    3.47
  -2   6  14   -0.44    2.51
  -1   5  11  208.31    6.87
 -26   4   8    2.45    5.10
 -25   1   2   -0.74    4.12
 -25   3   5    2.62    4.87
 -25   5   9    0.82    5.51
 -24  -2  -2   -0.93    4.10
 -24   2   3   33.35    7.57
 -24   4   6   19.24    6.41
 -24   6  11   10.55    6.39
 -23   1   1   11.82    6.12
 -23   3   4    4.43    6.00
 -23   5   8   14.39    5.74
 -23   7  13   32.81    8.52
 -22  -6  -6    6.06    3.25
 -22  -2  -3   13.72    5.20
 -22   0  -1    0.05    4.55
 -22   4   5    3.10    7.10
 -22   8  16    0.78    6.25
 -22   8  17    4.10    5.59
 -21   1   0   16.81    5.64
 -21   7  12    3.51    5.03
 -20  -2  -4    3.81    3.68
 -20   0  -2   22.92    5.40
 -20   4   4   53.35    8.15
 -20   6   8    3.39    6.34
 -20   8  15   -4.66    5.43
 -19   1  -1   66.23    7.18
 -19   3   2    3.00    5.05
 -19   7  11   42.81    8.27
 -19   9  19   -5.20    5.88
 -19   9  20    8.22    6.09
 -18   2   0   12.02    4.67
 -18   4   3   29.95    6.84
 -18   8  14   31.58    8.04
 -17  -1  -4   55.90    5.68
 -17   3   1   50.80    7.14
 -17   5   5   44.88    7.01
 -17   7  10   16.15    6.97
 -17   9  18   27.91    7.53
 -17   9  19    1.83    5.49
 -16   6   7  107.23    9.95
 -16   8  13   23.73    7.75
 -15   9  18   41.07    8.92
 -15   9  19   -0.47    6.48
 -14   2  -1  162.21    8.65
 -14   8  13   18.75    6.73
 -13   9  19   -0.38    6.11
 -13   9  20   78.22    9.30
 -12   2  -1   28.99    4.63
 -12   8  13   86.05    8.72
 -11   7  10   42.47    6.14
 -11   9  20   75.73    8.64
 -11   9  21    4.00    5.41
 -11   9  22   30.67    7.45
 -11   9  23    1.12    5.42
 -11   9  27   -1.88    3.93
 -10   2  -1 1406.76   20.27
 -10   6   7  413.81   14.01
 -10   8  14  198.72   11.35
  -8   4   3  222.58    8.87
  -8   8  16  123.68    8.92
  -7   1  -2 3203.03   24.13
  -7   7  12   90.75    7.85
  -6   6   9  292.20   10.54
  -6   8  19   -0.10    3.72
  -6   8  20   22.93    4.70
  -6   8  21   23.72    5.08
  -6   8  26   20.05    5.35
  -6   8  27   13.37    5.14
  -6   8  28    1.77    4.29
  -5   3   2 1971.87   20.09
  -5   7  14   77.34    6.64
  -3   7  18   -2.50    2.95
  -3   7  19   91.17    6.28
  -3   7  27    7.12    3.68
 -26   0   1   -2.30    3.65
 -26   2   4    0.89    4.36
 -26   4   7    2.99    5.46
 -24   0   0   11.93    5.24
 -24   6  10   -3.52    5.34
 -23  -5  -5    1.48    3.41
 -23  -1  -2   14.93    5.40
 -23   5   7    1.69    6.61
 -23   7  12    2.50    6.70
 -22  -4  -5    1.08    3.56
 -22   2   1   17.92    6.66
 -22   6   9   10.93    6.19
 -22   8  15    3.68    5.99
 -21  -5  -6   18.32    3.98
 -21   3   2   26.71    6.53
 -21   5   6   16.77    7.46
 -21   7  11    3.12    5.75
 -21   9  19    5.49    6.45
 -20  -6  -7   18.35    3.52
 -20   8  13   12.88    6.88
 -20   8  14   18.26    6.32
 -19   5   5   28.85    7.47
 -19   7  10   10.28    6.12
 -19   9  17   -2.53    5.76
 -19   9  18   35.20    8.01
 -18  -2  -5   27.81    4.45
 -18   0  -3    3.39    3.83
 -18   6   7   49.86    7.59
 -18   8  13   17.12    7.25
 -17  -3  -6   13.81    3.63
 -17   7   9   42.97    8.11
 -17   9  17    6.05    6.88
 -16  -4  -7    2.40    2.58
 -16   2  -1  155.83    9.15
 -16   4   2  195.76   11.34
 -16   8  12  135.43   11.67
 -15   5   4   19.85    5.72
 -15   7   9  207.77   12.51
 -15   9  16   62.15    9.07
 -15   9  17    7.05    7.02
 -14   4   2   17.15    4.41
 -14   6   6   74.33    8.79
 -14   8  12   84.67    9.35
 -13  -1  -5   14.70    3.17
 -13   3   0   62.06    6.29
 -13   5   4  387.11   14.04
 -13   7   9  396.76   15.58
 -13   9  17    9.83    6.68
 -13   9  18  123.16   10.53
 -12  -2  -6   14.76    2.84
 -12   0  -4  573.79   12.70
 -12   4   2  182.90    9.23
 -12   6   6  152.60    9.72
 -12   8  12    3.99    5.55
 -11  -1  -5  314.27    8.51
 -11   5   4   25.50    4.81
 -11   7   9  128.27    9.25
 -11   9  18   96.47    9.31
 -11   9  19    9.51    5.91
 -10  -2  -6   10.57    2.73
 -10   4   2  432.25   13.03
 -10   8  13    5.14    5.62
  -9   7  10   43.95    5.83
  -9   9  21   11.44    5.78
  -9   9  22   52.43    7.24
  -9   9  23    1.26    4.56
  -9   9  24   34.38    6.84
  -9   9  25    2.27    4.88
  -9   9  26   18.00    5.81
  -9   9  27   -2.29    4.11
  -9   9  28    2.53    4.06
  -8   2  -1 1118.62   16.51
  -8   6   7  328.83   11.90
  -8   8  15   31.08    5.75
  -7   3   1  722.88   13.62
  -7   5   5  595.84   14.34
  -7   7  11  594.37   15.98
  -6   8  18   26.90    4.56
  -6   8  29    4.14    3.89
  -5   7  13  573.88   14.84
  -4   6  10  173.49    7.80
  -3   3   3 1395.75   14.97
  -3   5   8   81.40    5.01
  -3   7  17   83.18    5.96
  -3   7  28    0.09    3.01
  -2   4   6 1249.52   14.77
  -2   6  13   92.53    5.46
   0   6  22   17.48    3.42
   0   6  23   64.79    4.69
   0   6  24    0.71    2.53
 -26   2   3    5.16    4.61
 -25  -1  -1    3.07    4.22
 -25   1   1    7.17    4.83
 -25   3   4    5.36    5.41
 -25   5   8    4.98    4.81
 -24  -4  -4    5.32    4.02
 -24   2   2    0.75    5.18
 -24   4   5   -4.59    5.10
 -24   6   9    6.89    6.36
 -23  -3  -4    2.35    3.74
 -23   1   0    5.26    5.51
 -23   3   3   15.97    6.20
 -23   5   6   59.54    9.30
 -23   7  11   16.66    7.16
 -22   4   4   35.80    8.12
 -22   6   8    6.33    6.38
 -22   8  14    8.66    5.82
 -21  -1  -3   31.24    5.18
 -21   1  -1   53.97    7.06
 -21   5   5    9.98    6.90
 -21   7  10    2.21    6.48
 -21   9  17   -0.13    6.20
 -21   9  18   10.71    6.14
 -20  -4  -6   23.96    4.27
 -20   2   0   17.01    5.56
 -20   4   3   31.01    7.05
 -20   6   7   37.39    7.98
 -20   8  12    8.45    6.74
 -19  -5  -7    3.27    2.86
 -19  -1  -4   27.13    4.76
 -19   3   1   32.19    6.28
 -19   7   9   57.10    9.02
 -19   9  16   24.15    7.89
 -18   4   2   83.03    8.57
 -18   6   6   41.83    7.94
 -18   8  12   26.51    7.48
 -18  10  22    3.11    5.48
 -17   5   4   56.37    7.36
 -17   7   8   29.62    7.42
 -17   9  15    1.79    7.58
 -17   9  16   25.85    7.65
 -16   6   6   20.30    6.04
 -16   8  11   15.77    7.27
 -16  10  22    9.03    5.75
 -16  10  23    6.76    5.76
 -16  10  24    4.85    5.71
 -15  -5  -8   57.74    3.72
 -15   3   0   68.72    7.02
 -15   7   8   25.59    7.46
 -15   9  15    5.76    6.65
 -14  -2  -6   -0.01    2.79
 -14   0  -4   83.41    5.95
 -14   8  11   44.91    7.96
 -14  10  23    7.80    5.37
 -14  10  24   10.78    5.36
 -14  10  25    6.13    5.16
 -13   1  -3   68.44    5.77
 -13   7   8   66.65    8.86
 -13   9  16   88.82    9.64
 -11   1  -3  109.08    6.39
 -11   3   0  191.55    8.70
 -11   9  17    5.47    5.64
 -10   0  -4 1115.98   15.77
 -10   6   6    7.63    4.57
 -10   8  12  135.58    9.61
  -9  -1  -5 1170.03   13.91
  -9   5   4  504.69   13.97
  -9   7   9  332.76   12.85
  -9   9  19    3.45    4.74
  -9   9  20   46.72    6.97
  -8   8  14   69.03    7.23
  -6   4   3  603.86   12.95
  -6   6   8   85.03    6.37
  -6   8  16   28.82    5.22
  -6   8  17   29.99    4.74
  -5   5   6  335.94    9.88
  -3   7  16   34.01    4.55
   0   6  25    7.48    2.67
 -26   0   0   -0.81    3.76
 -26   4   6    3.27    4.65
 -25  -3  -3    2.57    3.31
 -25   5   7   -0.33    4.80
 -24  -2  -3    3.95    4.40
 -24   0  -1   -0.97    4.39
 -24   6   8    0.63    5.42
 -23   3   2    8.94    6.25
 -23   7  10   -1.10    5.92
 -22  -2  -4    5.01    4.21
 -22   0  -2   20.02    5.06
 -22   4   3   10.46    6.91
 -22   6   7    6.45    7.31
 -22   8  12   12.49    6.82
 -22   8  13   12.04    6.30
 -21  -3  -5    4.38    3.37
 -21   7   9   12.46    7.93
 -21   9  15    5.83    6.20
 -21   9  16   14.91    6.24
 -20   0  -3    1.06    4.09
 -20   6   6    1.27    6.00
 -20   8  11   13.01    7.64
 -19   1  -2   34.08    5.84
 -19   5   4   67.91    8.65
 -19   7   8   11.72    6.89
 -19   9  15    2.11    5.37
 -18   2  -1   57.20    6.48
 -18   8  11   11.09    6.49
 -18  10  19   -2.17    5.10
 -18  10  20    5.20    5.93
 -18  10  21    6.89    5.10
 -17   3   0   50.00    6.86
 -17   5   3   36.37    7.08
 -17   9  14   22.43    8.55
 -16   0  -4   23.82    4.36
 -16   6   5  211.24   12.58
 -16   8  10  124.45   11.10
 -16  10  19   14.19    6.54
 -16  10  20   18.11    6.87
 -16  10  21    9.40    5.40
 -15  -1  -5   91.46    5.96
 -15   1  -3   83.94    6.51
 -15   5   3   29.82    6.49
 -15   9  14   92.00   10.22
 -14   2  -2   63.45    6.02
 -14   4   1   -1.19    4.22
 -14   6   5  227.04   12.41
 -14   8  10   92.14    9.67
 -14  10  20   21.29    7.06
 -14  10  21   14.41    6.85
 -14  10  22   11.10    5.74
 -13  -3  -7  277.32    7.67
 -13   5   3  226.06   11.02
 -13   9  14   66.81    8.62
 -13   9  15    9.16    5.99
 -12   2  -2   10.56    3.73
 -12   4   1  554.22   15.58
 -12   6   5  176.95   10.25
 -12   8  11   28.89    6.29
 -12  10  22   15.60    6.49
 -12  10  23    9.21    5.61
 -12  10  24    3.83    5.05
 -12  10  25    7.12    4.87
 -12  10  26    1.33    4.35
 -11   7   8   25.21    5.11
 -11   9  15    7.43    5.62
 -11   9  16   72.47    8.20
  -9   3   0   39.70    4.38
  -9   9  17   -3.61    4.44
  -9   9  18   55.17    7.07
  -8   4   2 1744.51   23.15
  -8   6   6    2.36    4.28
  -8   8  13   19.95    5.42
  -7   7  10    0.51    3.24
  -7   9  22   80.53    8.05
  -7   9  23   -6.30    4.57
  -7   9  24   22.71    5.87
  -7   9  25    3.75    4.82
  -6   8  15   32.09    5.43
  -5   7  12  390.52   12.46
  -4   4   4  713.40   12.50
  -4   6   9  509.97   12.42
  -4   8  21   79.19    6.63
  -4   8  22   53.26    6.08
  -4   8  23   38.25    5.64
  -4   8  24   26.69    4.87
  -4   8  25   -0.59    3.63
  -3   7  15  165.87    7.80
  -2   6  12   89.05    5.50
   0   6  26    8.60    2.62
 -26   2   2   -0.43    4.46
 -26   4   5    7.73    5.94
 -25  -1  -2    1.45    4.20
 -25   1   0    6.51    5.02
 -25   3   3    2.20    4.63
 -25   5   6    6.50    5.91
 -25   7  11   14.10    6.44
 -24   2   1   15.70    6.38
 -24   4   4    9.96    5.40
 -24   8  13    1.61    5.36
 -23  -1  -3    1.88    4.94
 -23   1  -1    6.40    5.55
 -23   5   5    2.00    6.89
 -23   7   9    2.72    6.24
 -22   2   0   -1.94    4.69
 -22   8  11   17.13    7.05
 -21   3   1   20.70    6.46
 -21   5   4   11.96    6.79
 -21   7   8    0.76    7.19
 -21   9  14   18.52    7.54
 -20  -2  -5   14.93    4.33
 -20   2  -1   75.27    7.90
 -20   4   2   62.63    8.31
 -20  10  18   -2.80    5.19
 -20  10  19   -0.39    5.36
 -19  -3  -6   58.06    5.63
 -19   3   0    4.30    4.71
 -19   5   3   38.96    7.56
 -19   9  13    6.68    6.49
 -19   9  14   18.64    6.44
 -18  -6  -8    5.06    2.37
 -18  -4  -7   13.24    3.58
 -18   6   5   74.99    9.16
 -18   8  10   26.23    6.78
 -18  10  18    5.42    6.40
 -17  -1  -5   43.99    4.98
 -17   1  -3    6.18    3.92
 -17   7   7   50.00    8.27
 -17   9  13    0.27    7.41
 -16  -2  -6   36.48    4.36
 -16   2  -2   19.50    4.83
 -16   4   1   -0.04    5.12
 -16  10  18   20.82    7.85
 -15  -3  -7  142.62    6.35
 -15   7   7  258.53   13.48
 -15   9  13    0.94    6.53
 -14  10  18   12.02    7.63
 -14  10  19   20.51    7.39
 -13   3  -1  313.80   11.73
 -13   7   7  237.43   12.24
 -13   9  13   17.76    6.76
 -12   8  10  150.75   10.27
 -12  10  20   20.82    7.29
 -12  10  21    8.38    6.36
 -11   7   7   57.43    6.88
 -11   9  14  116.20    9.72
 -10   2  -2   22.25    4.13
 -10   4   1  743.37   16.60
 -10   6   5  493.22   15.07
 -10   8  11   77.88    7.68
  -9   5   3  266.02   10.67
  -9   7   8   -3.93    4.01
  -9   9  16  161.30   10.41
  -8   0  -4 2130.78   19.06
  -8   8  12  279.39   12.24
  -7   5   4 1598.88   22.58
  -7   7   9  219.31   10.01
  -7   9  19   -2.00    4.52
  -7   9  20  103.28    8.44
  -7   9  21   -0.29    4.47
  -7   9  26   17.36    5.34
  -7   9  27    1.88    4.16
  -7   9  28    9.72    4.20
  -6   6   7  137.81    7.69
  -6   8  14   12.99    4.42
  -5   5   5   72.53    5.56
  -5   7  11  288.91   10.76
  -4   8  19    6.51    3.49
  -4   8  20    9.50    3.75
  -4   8  26   10.96    4.02
  -4   8  27    6.45    3.79
  -3   5   7  115.21    5.86
  -3   7  14   -1.42    3.47
 -25   7  10   -2.91    4.97
 -24  -4  -5    0.51    3.59
 -24   0  -2   15.77    5.66
 -24   4   3   -3.89    4.36
 -24   6   7    3.79    5.66
 -24   8  12    3.43    5.43
 -23  -5  -6    8.05    3.61
 -23   3   1   34.19    7.66
 -23   9  14    9.13    6.91
 -22   4   2   25.64    7.38
 -22   6   6    3.08    5.80
 -22   8  10   25.91    7.48
 -21  -1  -4    6.37    4.35
 -21   1  -2    1.43    4.29
 -21   9  13    0.88    6.42
 -20   6   5   52.93    8.49
 -20   8  10   17.96    7.32
 -20  10  17    2.12    5.77
 -19   7   7   47.33    7.74
 -19   9  12   25.51    7.79
 -18   0  -4  138.56    8.26
 -18   2  -2    1.48    4.50
 -18   4   1    8.03    5.24
 -18   8   9   12.52    7.00
 -18  10  16   32.03    8.16
 -18  10  17    6.38    5.60
 -17   3  -1   67.46    7.02
 -17   7   6    8.63    6.38
 -17   9  12   50.37    9.30
 -16   6   4    7.38    6.23
 -16   8   9   -1.58    5.16
 -16  10  16   32.68    9.32
 -16  10  17   49.43    8.65
 -15   3  -1  110.34    8.08
 -15   5   2   54.16    7.01
 -15   7   6    5.64    6.33
 -15   9  12  110.98   10.78
 -14   6   4   75.87    7.84
 -14   8   9   43.60    7.29
 -14  10  16    9.92    7.08
 -14  10  17   34.80    8.26
 -13   5   2  649.49   17.92
 -13   7   6   88.52    8.70
 -13   9  12  144.26   11.21
 -12   6   4   78.65    7.66
 -12   8   9  168.40   11.68
 -12  10  18   31.16    7.30
 -12  10  19   33.24    7.08
 -11   3  -1  261.13   10.15
 -11   9  13   -0.41    5.35
 -10   8  10  144.19   10.07
 -10  10  21   19.57    6.03
 -10  10  22   18.46    6.54
 -10  10  23   12.89    5.77
 -10  10  24   15.49    5.88
 -10  10  25    8.56    5.12
 -10  10  26    6.78    4.55
 -10  10  27    2.11    4.07
  -9   9  15   13.87    5.60
  -8   8  11  165.84    9.89
  -7   3   0  471.09   11.26
  -7   9  18   22.83    4.96
  -6   2  -1 2765.12   22.88
  -5   3   1    5.55    2.53
  -4   8  17   30.20    4.97
  -4   8  18   40.61    4.81
  -4   8  28   17.52    4.21
  -4   8  29    7.70    3.82
  -2   6  11  456.00   10.80
  -1   5   9   11.59    3.06
 -26   0  -1    2.14    3.74
 -26   2   1    5.30    4.75
 -26   4   4   12.36    5.81
 -25   3   2   -0.46    4.26
 -25   5   5   -2.47    4.75
 -25   7   9   14.70    6.67
 -24  -2  -4   -0.24    3.88
 -24   2   0   -1.31    5.09
 -24   6   6    5.89    6.08
 -24   8  11    8.34    5.89
 -23  -3  -5    3.97    3.78
 -23   5   4   43.74    7.90
 -23   7   8   -0.11    4.81
 -23   9  13    0.41    6.06
 -22  -4  -6    7.48    3.71
 -22   0  -3    1.64    3.97
 -22   2  -1   21.98    5.89
 -22   6   5    9.08    7.25
 -21  -5  -7    0.49    2.91
 -21   3   0   -1.73    4.65
 -21   5   3    3.66    5.77
 -21   7   7   40.31    8.30
 -21   9  12   16.02    7.42
 -20   4   1    6.50    5.55
 -20   6   4    4.58    5.90
 -20   8   9   15.39    7.14
 -20  10  15    1.11    5.82
 -20  10  16    5.70    5.58
 -19  -1  -5    2.42    3.52
 -19   1  -3   38.23    5.67
 -19   5   2   66.85    8.43
 -19   7   6   -1.03    5.96
 -19   9  11    3.41    7.31
 -18  -2  -6    7.86    3.40
 -18   6   4   56.27    7.74
 -18   8   8   77.78    9.91
 -18  10  15   11.71    6.79
 -17  -5  -8   78.35    4.73
 -17  -3  -7   31.28    4.18
 -17   5   2   36.60    6.32
 -17   9  11    1.30    6.46
 -17  11  20   -0.70    5.03
 -17  11  21   11.06    6.28
 -16   4   0  103.44    8.67
 -16   8   8  111.32   10.47
 -16  10  15   50.23    9.49
 -15   9  11    3.11    6.39
 -15  11  21   19.14    6.15
 -15  11  22   -3.40    4.90
 -15  11  23   11.12    5.93
 -14   0  -5    5.04    3.17
 -14   4   0  210.33   10.65
 -14   8   8  159.49   11.48
 -14  10  15   51.19    8.54
 -13   1  -4  101.66    6.52
 -13   9  11   33.24    7.45
 -12   0  -5    7.00    3.13
 -12   4   0  203.16    9.99
 -12  10  16   58.30    8.51
 -12  10  17   56.13    8.42
 -11   5   2  124.56    8.05
 -11   7   6   23.43    5.70
 -11   9  12  166.95   11.19
 -10   8   9  288.21   13.14
 -10  10  18   27.23    7.06
 -10  10  19   54.13    7.67
 -10  10  20   21.98    6.60
  -9   3  -1  192.90    8.14
  -9   7   7  399.40   13.54
  -9   9  14  183.52   10.87
  -8   2  -2  247.48    8.09
  -8   4   1  155.18    7.72
  -8   6   5  306.84   11.15
  -7   1  -3   19.46    3.55
  -7   7   8   22.88    5.14
  -7   9  16  120.84    8.37
  -7   9  17   18.69    4.97
  -6   4   2 2397.06   24.83
  -6   6   6  728.57   15.80
  -6   8  13   80.85    7.40
  -5   7  10   54.48    5.66
  -4   6   8  257.78    9.12
  -4   8  16  160.43    8.48
  -3   3   2 1508.60   15.48
  -3   7  13  450.63   11.99
  -2   4   5  375.51    8.29
  -1   7  19  136.44    6.69
 -26   4   3    2.70    4.73
 -25  -1  -3    3.25    3.81
 -25   1  -1    6.18    4.39
 -25   5   4    7.72    5.71
 -25   7   8   -0.48    5.90
 -24   4   2    7.88    5.66
 -24   8  10   -0.25    4.68
 -23   1  -2   15.16    5.88
 -23   5   3    6.38    6.60
 -23   7   7    6.86    5.69
 -23   9  12    0.72    5.56
 -22  -2  -5   13.58    4.52
 -22   4   1   18.04    6.83
 -22   8   9    9.47    5.83
 -22  10  15    6.64    6.25
 -21  -3  -6    0.14    3.12
 -21   7   6   10.62    7.96
 -21   9  11    2.19    6.05
 -20  -4  -7    0.36    3.00
 -20   0  -4   15.53    4.30
 -20   2  -2    7.70    4.94
 -20   8   8    9.66    7.64
 -20  10  14    8.24    6.88
 -19   3  -1   28.38    5.85
 -19   9  10   13.91    7.94
 -19  11  18    2.68    5.61
 -19  11  19    2.83    5.56
 -18   4   0   45.08    6.94
 -18   6   3   39.10    7.50
 -18  10  14   37.90    7.84
 -17   7   5   82.33    9.36
 -17   9  10   53.67    8.90
 -17  11  18    1.56    5.36
 -17  11  19    6.27    5.59
 -16   0  -5    0.33    2.84
 -16   2  -3  120.14    8.35
 -16   6   3  251.21   13.38
 -16   8   7   24.40    7.08
 -16  10  14   13.24    7.09
 -15  -1  -6   37.83    4.57
 -15   1  -4  119.78    7.35
 -15   5   1    7.54    5.22
 -15   7   5  222.19   12.45
 -15   9  10   74.41    9.28
 -15  11  19   15.87    6.60
 -15  11  20   -0.87    4.75
 -14  -4  -8   85.60    4.29
 -14   2  -3  218.44    9.69
 -14   6   3  121.61    9.18
 -14   8   7   46.90    7.96
 -14  10  14   27.24    7.59
 -13  -1  -6  164.43    6.82
 -13   5   1  104.51    8.32
 -13   7   5  129.23    9.67
 -13  11  21   19.27    6.42
 -13  11  22   -3.12    4.50
 -13  11  23    8.22    5.49
 -13  11  24   -1.55    4.18
 -12   2  -3    4.60    3.27
 -12   6   3  342.01   13.46
 -12   8   8  394.39   15.77
 -12  10  15   75.94    9.13
 -11   1  -4   86.78    5.55
 -11   9  11    5.51    6.08
 -10   4   0  470.00   13.39
 -10  10  17   84.77    8.80
  -9   5   2  595.33   15.12
  -9   9  13    5.34    5.45
  -8   8  10  147.73    8.86
  -8  10  21   31.43    6.68
  -8  10  22    7.15    4.61
  -8  10  23   13.06    4.97
  -8  10  24   10.25    5.33
  -8  10  25    8.76    4.92
  -8  10  26   24.33    5.85
  -8  10  27    4.45    4.20
  -7   5   3  550.61   13.46
  -7   9  15    2.73    4.01
  -6   8  12  740.24   17.94
  -5   9  20   87.84    7.25
  -5   9  21   -1.50    4.28
  -5   9  22   73.81    7.02
  -5   9  23   -0.44    4.12
  -5   9  24   39.28    5.91
  -5   9  25   -5.03    3.85
  -5   9  26   41.51    5.83
  -4   4   3    2.01    2.35
  -4   8  15   87.57    6.91
  -3   5   6 2823.70   25.23
  -3   7  12    4.92    4.00
  -2   6  10  273.52    8.69
  -1   7  18   -5.38    2.45
  -1   7  26   -0.59    2.50
 -26   2   0   -1.14    3.87
 -25   3   1    4.08    4.42
 -25   7   7    7.28    6.34
 -24   0  -3    1.10    4.57
 -24   2  -1   13.22    5.70
 -24   6   5    1.12    4.61
 -24   8   9    3.47    5.84
 -23  -1  -4   18.14    5.19
 -23   3   0   27.86    6.61
 -23   7   6    4.37    5.80
 -23   9  11   -4.09    5.40
 -22   6   4    8.69    5.97
 -22   8   8   20.08    7.07
 -22  10  14   -1.45    4.98
 -21  -1  -5   25.63    5.18
 -21   1  -3   27.68    5.56
 -21   3  -1   30.65    6.28
 -21   5   2   14.36    6.03
 -21   7   5   44.03    9.11
 -21   9  10   31.35    8.39
 -20  -2  -6    4.35    3.58
 -20   4   0   42.88    7.16
 -20   6   3   23.65    6.86
 -20   8   7   15.00    8.18
 -20  10  13   25.73    7.56
 -19   5   1   54.07    7.93
 -19   7   5   43.32    7.41
 -19  11  17    7.83    6.53
 -18   0  -5    7.74    3.94
 -18   2  -3   37.18    5.62
 -18   8   7   12.49    6.39
 -18  10  12   22.56    8.72
 -18  10  13   39.66    8.13
 -17   1  -4   48.16    5.58
 -17   3  -2   83.32    7.69
 -17   5   1   26.47    5.79
 -17   9   9   -0.93    6.28
 -17  11  17   14.97    6.79
 -16  -4  -8   62.32    4.34
 -16  10  12   26.30    8.03
 -16  10  13   14.89    7.00
 -15   3  -2    6.93    4.24
 -15   9   9   13.20    6.67
 -15  11  17   40.31    8.35
 -15  11  18   -0.91    5.08
 -14  10  13   65.84    9.21
 -13   3  -2  589.58   15.53
 -13   9  10  114.98    9.79
 -13  11  19   34.86    8.04
 -13  11  20    4.15    5.55
 -12   8   7  214.98   12.42
 -12  10  14   26.07    7.14
 -11  -1  -6  128.33    5.61
 -11   3  -2  224.44    9.44
 -11   5   1   36.58    5.93
 -11  11  22   -4.72    4.47
 -11  11  23   14.97    5.59
 -11  11  24    0.27    4.16
 -10   0  -5    8.30    3.27
 -10   2  -3  953.01   16.53
 -10   6   3  635.42   16.86
 -10   8   8  203.92   10.84
 -10  10  15   28.79    6.34
 -10  10  16   35.31    6.85
  -9   7   6   11.87    4.22
  -9   9  12  199.84   11.20
  -8   6   4    5.15    4.33
  -8   8   9   84.01    7.29
  -8  10  19   34.03    6.21
  -8  10  20   11.53    5.13
  -7   7   7  505.60   14.46
  -7   9  14  108.24    8.11
  -6   8  11  407.49   13.67
  -5   5   4 1003.08   16.50
  -5   7   9   17.82    4.20
  -5   9  18   53.21    5.95
  -5   9  19   -0.96    3.34
  -5   9  27   -1.32    3.71
  -5   9  28   14.97    4.68
  -4   6   7 1205.13   18.56
  -4   8  14  261.59   10.48
  -1   5   8 1409.73   16.10
  -1   7  17  180.71    7.35
 -26   4   2    4.11    5.17
 -25   1  -2    3.60    4.23
 -25   5   3    2.07    5.34
 -24   4   1    4.99    5.21
 -24   6   4    6.14    5.83
 -24   8   8    7.16    6.49
 -23   5   2   -2.45    5.50
 -23   9  10    9.67    6.17
 -22   0  -4   27.03    5.53
 -22   2  -2    1.03    4.41
 -22   4   0   22.22    6.79
 -22   6   3   19.20    7.24
 -22   8   7    4.49    6.34
 -22  10  12    4.04    6.07
 -22  10  13    1.98    5.02
 -21   9   9    0.57    6.71
 -20  10  12   -0.26    5.81
 -19  -5  -8    9.29    2.81
 -19  -3  -7   18.52    3.92
 -19   1  -4   26.74    5.04
 -19   3  -2   -1.67    4.34
 -19   7   4   -1.06    5.70
 -19   9   9    8.13    6.83
 -19  11  15   13.13    6.41
 -19  11  16    1.32    4.91
 -18   4  -1   43.75    6.85
 -18   6   2    6.05    5.70
 -18   8   6   67.20    9.42
 -18  10  11   45.69    9.67
 -17  -1  -6   17.87    3.80
 -17   7   4    9.81    6.11
 -17   9   8   60.50    9.05
 -17  11  15   26.12    7.66
 -17  11  16    2.48    5.05
 -16  -2  -7  191.92    7.95
 -16   4  -1    1.47    4.41
 -16   6   2   24.22    6.95
 -16   8   6   62.85    8.09
 -16  10  11    1.14    6.77
 -15   7   4   16.05    5.93
 -15  11  16    4.67    7.49
 -14  -2  -7  117.24    5.79
 -14   4  -1   10.38    4.13
 -14   6   2   44.33    7.27
 -14   8   6   22.42    6.63
 -14  10  12   82.04    9.77
 -13   7   4    4.01    5.14
 -13   9   9    7.58    5.45
 -13  11  17   57.09    9.51
 -13  11  18   -1.10    5.48
 -12  -2  -7  419.84    9.10
 -12   4  -1  297.69   11.58
 -12   6   2   70.18    7.38
 -12  10  13  139.86   11.09
 -11   9  10  260.96   13.11
 -11  11  19   20.77    6.74
 -11  11  20   -2.10    5.80
 -11  11  21   31.75    6.78
 -10   8   7  261.98   12.35
 -10  10  14   36.10    6.63
  -9   9  11   18.09    6.06
  -8   4   0  531.36   13.03
  -8  10  17   23.99    5.68
  -8  10  18   26.09    5.77
  -7   3  -1 2384.00   24.22
  -7   9  13   -4.04    3.83
  -6   4   1 1191.24   17.72
  -6   6   5  444.29   12.33
  -5   9  17    8.32    4.08
  -3   7  11  347.62   10.49
  -2   6   9  651.54   12.71
  -2   8  20   78.71    6.08
  -2   8  21   45.96    5.10
  -2   8  22    9.92    3.59
  -2   8  23   13.82    3.73
  -1   7  16   12.13    3.63
 -25  -1  -4    4.27    3.75
 -25   3   0    1.90    3.98
 -25   7   6   -3.96    4.32
 -24  -2  -5    4.59    4.20
 -24   8   7    2.37    6.06
 -23  -3  -6    3.33    3.73
 -23   1  -3    4.44    4.90
 -23   3  -1   16.90    6.13
 -23   7   5    4.94    4.94
 -23   9   9    4.99    6.53
 -22   8   6   16.89    6.50
 -22  10  11    9.33    5.71
 -21   5   1    5.11    5.30
 -21   7   4    1.17    7.40
 -21   9   8   29.74    7.72
 -21  11  14    0.74    5.89
 -21  11  15    8.78    6.01
 -20   0  -5    2.40    4.01
 -20   2  -3   56.06    6.87
 -20   4  -1    2.36    4.87
 -20   6   2    4.41    5.62
 -20   8   6   25.40    7.51
 -20  10  11   13.59    6.30
 -19  -1  -6   26.84    4.73
 -19   9   8   52.28    9.15
 -19  11  14   -2.84    6.00
 -18  -4  -8   43.98    4.33
 -18  10  10    4.03    7.49
 -17   5   0   30.38    6.36
 -17   7   3   96.66    9.67
 -17  11  14    5.69    6.74
 -16   8   5   38.58    7.60
 -16  12  20    9.43    6.06
 -16  12  21    0.27    4.95
 -15   5   0  264.08   12.19
 -15   7   3  264.37   13.75
 -15   9   8   80.75    8.85
 -15  11  14    8.56    7.58
 -15  11  15   69.63    9.61
 -14   2  -4   62.73    6.18
 -14  10  11   31.45    7.77
 -14  12  22    8.10    5.11
 -13   5   0  230.45   11.10
 -13   9   8  209.69   12.66
 -13  11  15   74.55    9.37
 -13  11  16    5.37    6.92
 -12   8   6  270.61   12.90
 -12  10  12   29.27    6.70
 -11   7   4   14.57    4.71
 -11   9   9    8.66    6.28
 -11  11  17   59.77    8.30
 -11  11  18   -0.16    5.78
 -10   4  -1  363.06   11.87
 -10  10  13   42.46    7.02
  -9  -1  -6  401.60    8.23
  -9   3  -2   67.20    5.40
  -9   5   1   61.61    6.24
  -9   7   5  814.62   18.92
  -9   9  10  170.54   10.32
  -9  11  22    2.30    5.17
  -9  11  23   14.27    5.45
  -9  11  24    0.31    4.64
  -9  11  25    8.02    4.48
  -9  11  26    0.34    4.01
  -8   8   8   11.42    4.51
  -8  10  16   48.68    6.68
  -7   5   2  752.63   15.49
  -7   7   6    5.02    4.29
  -7   9  12  108.62    8.15
  -6   2  -2  332.13    8.28
  -6   8  10  454.44   14.05
  -6  10  22   11.59    4.94
  -6  10  23    8.84    4.86
  -6  10  24   14.91    5.14
  -6  10  25    8.70    4.90
  -5   3   0 3075.95   24.73
  -5   7   8   -0.31    2.89
  -5   9  16   45.17    5.19
  -4   8  13  138.47    8.09
  -3   5   5  334.16    9.11
  -2   4   4  232.57    6.57
  -2   8  18   82.06    6.03
  -2   8  19   70.05    5.55
  -1   7  15  243.27    8.16
   0   6  13  178.79    6.25
 -25   5   2    8.51    5.38
 -25   7   5    3.77    5.75
 -24   0  -4   16.05    5.14
 -24   2  -2    3.55    4.83
 -24   4   0    6.94    5.19
 -24   6   3    4.84    5.25
 -23  -1  -5    2.66    4.34
 -23   5   1   -0.87    5.34
 -23   7   4    2.81    5.80
 -23   9   8   11.43    7.01
 -22  -4  -7    1.68    3.13
 -22  -2  -6    5.77    3.83
 -22   2  -3   20.18    5.76
 -22   6   2    2.69    6.34
 -22  10  10    1.34    5.97
 -21  -3  -7    4.61    3.39
 -21   1  -4   12.57    4.57
 -21   3  -2   -2.69    4.35
 -21  11  13    7.59    6.58
 -20   8   5   18.45    8.57
 -20  10  10   10.76    6.08
 -19   5   0   91.68    9.06
 -19   7   3   17.55    6.75
 -19   9   7    9.45    7.90
 -19  11  13   24.61    7.41
 -18  -2  -7   19.48    4.03
 -18   2  -4   -1.08    3.70
 -18   6   1   44.61    7.41
 -18   8   5   20.86    6.38
 -18  12  17    9.65    6.39
 -18  12  18    2.93    4.96
 -17   1  -5   37.41    5.13
 -17   3  -3  113.66    8.55
 -17   9   7   -0.04    5.46
 -17  11  13   72.00   10.13
 -16   0  -6    0.01    2.86
 -16   2  -4   12.30    4.14
 -16   4  -2   76.50    7.42
 -16   6   1  279.08   13.77
 -16  10  10   43.03    7.70
 -16  12  18   16.13    6.69
 -16  12  19    3.74    4.76
 -15   1  -5   85.17    6.30
 -15   3  -3   75.81    6.80
 -15   9   7   21.45    6.80
 -15  11  13   99.95   11.58
 -14   4  -2  254.98   11.34
 -14   6   1  168.25   10.56
 -14   8   5   37.29    6.40
 -14  10  10   72.90    9.22
 -14  12  19    6.81    5.28
 -14  12  20    3.48    5.25
 -14  12  21    4.48    4.36
 -13   1  -5   13.42    3.41
 -13   3  -3  235.83   10.16
 -13   7   3  147.95    9.63
 -13  11  14   -3.25    5.86
 -12   2  -4   59.26    5.32
 -12   8   5   53.37    7.48
 -12  10  11  111.25    9.70
 -12  12  23    9.76    5.45
 -11   5   0  370.13   12.95
 -11   9   8  435.61   16.68
 -11  11  16   14.27    6.48
 -10   6   2   10.87    4.52
 -10   8   6  135.52    9.47
 -10  10  12   50.62    7.37
  -9  11  19   69.80    8.37
  -9  11  20    2.74    4.99
  -9  11  21   49.70    7.73
  -8   0  -5    3.60    2.81
  -8   2  -3  749.27   13.36
  -8  10  15   17.55    5.30
  -6   6   4  186.11    8.54
  -6   8   9    7.49    4.34
  -6  10  19   64.86    7.22
  -6  10  20   58.41    6.74
  -6  10  21   29.63    5.52
  -6  10  26   11.86    4.93
  -6  10  27    4.68    4.27
  -5   5   3    4.53    3.07
  -5   9  15   -2.76    2.96
  -4   4   2 2044.18   20.76
  -4   6   6   77.33    5.72
  -4   8  12  533.99   14.18
  -3   7  10  133.62    7.06
  -1   7  14   -3.74    2.76
 -25   1  -3    3.42    3.91
 -25   3  -1    2.03    4.37
 -25   5   1   10.56    5.83
 -25   7   4    2.64    5.37
 -24   6   2    3.45    5.23
 -24   8   6   10.52    5.76
 -23   1  -4   12.38    5.63
 -23   3  -2    9.56    5.37
 -23   9   7    4.60    5.93
 -22   0  -5    2.36    4.92
 -22   4  -1    7.90    5.87
 -22   8   5    1.98    5.51
 -22  10   9    3.02    6.10
 -21  -1  -6   20.21    4.89
 -21   5   0    8.37    5.47
 -21   7   3   53.35    8.54
 -21   9   7    1.07    5.18
 -21  11  12   -0.99    6.29
 -20   2  -4    1.08    4.47
 -20   6   1   10.40    5.93
 -20  10   9   22.83    7.39
 -19   1  -5   -0.07    3.94
 -19   3  -3   33.75    5.99
 -19  11  12   -1.96    5.11
 -18   0  -6   65.13    6.00
 -18   4  -2   66.42    7.59
 -18   8   4   43.11    8.09
 -18  10   9    5.27    6.55
 -18  12  16    5.75    5.77
 -17   5  -1    6.30    4.55
 -17   7   2    5.05    5.92
 -17   9   6  114.82   11.08
 -17  11  12    5.38    6.93
 -16   8   4   34.27    7.33
 -16  10   9   18.38    6.96
 -16  12  16    3.11    5.83
 -16  12  17    3.29    5.00
 -15  -3  -8   14.56    3.01
 -15   5  -1   51.23    7.00
 -15   7   2   84.52    9.28
 -15   9   6   28.75    7.03
 -15  11  12   -5.24    7.40
 -14   8   4   77.68    8.68
 -14  10   9   37.28    7.74
 -14  12  17   14.22    6.18
 -14  12  18    7.17    5.46
 -13  -3  -8   81.65    4.26
 -13   9   7   15.21    5.74
 -13  11  13   52.00    8.39
 -12   0  -6  241.53    8.18
 -12   4  -2  682.20   16.76
 -12   6   1  323.88   12.71
 -12  10  10   64.22    8.41
 -12  12  20    6.28    5.65
 -12  12  21   13.03    5.60
 -12  12  22    5.18    4.67
 -11   1  -5  289.53    9.10
 -11   3  -3  308.02   10.73
 -11   7   3  496.96   15.96
 -11  11  15  116.01   10.42
 -10  10  11   63.75    7.89
  -9   7   4   18.16    4.43
  -9   9   9   10.58    4.57
  -9  11  17   81.82    8.49
  -9  11  18   -2.33    4.92
  -8   8   7   70.37    6.40
  -8  10  13   62.33    7.52
  -8  10  14   68.76    6.82
  -7   7   5  110.57    7.55
  -7   9  11   35.11    5.23
  -6  10  17   53.73    6.51
  -6  10  18   69.64    7.15
  -5   7   7  641.68   15.03
  -5   9  14   57.32    5.82
  -4   8  11   98.56    7.36
  -3   3   1 2288.32   18.98
  -3   9  21   -1.34    3.62
  -3   9  22   51.47    5.76
  -3   9  23   -0.67    3.50
  -3   9  24   44.18    5.39
  -2   6   8   -5.91    2.35
  -2   8  16   54.07    5.08
  -1   5   7  551.72   10.22
   0   6  12    4.75    2.32
 -24   2  -3    4.46    4.96
 -24   4  -1   -1.67    4.45
 -24   8   5   -0.79    5.38
 -23   5   0    1.29    5.24
 -23   7   3    6.55    5.61
 -22   6   1   28.82    7.75
 -22   8   4    4.08    5.40
 -21   3  -3   16.77    5.32
 -21   7   2    5.61    6.68
 -21   9   6   19.09    6.95
 -21  11  11    8.46    6.54
 -20  -4  -8   20.37    3.69
 -20  -2  -7    2.50    3.22
 -20   4  -2    7.64    5.05
 -20   8   4   38.84    8.35
 -20  10   8   18.16    7.12
 -20  12  14    5.77    6.82
 -19   5  -1   34.67    7.02
 -19   7   2    1.26    5.35
 -19  11  11   30.34    7.38
 -18   6   0   -1.24    5.07
 -18  10   8   25.41    7.58
 -18  12  14   -3.34    5.53
 -18  12  15    7.93    5.26
 -17  -3  -8   14.35    3.18
 -17  -1  -7   37.46    4.66
 -17  11  11   77.84   10.46
 -16   6   0   24.87    6.62
 -16  10   8   26.67    6.86
 -16  12  15   12.83    6.15
 -15  -1  -7   75.03    5.34
 -15  11  11   42.79    9.30
 -14   6   0  140.68    9.87
 -14  10   8   50.49    8.27
 -14  12  16   17.25    7.05
 -13  -1  -7    8.59    2.81
 -13   5  -1    2.88    3.58
 -13   7   2    0.17    5.45
 -13   9   6  150.01   10.84
 -13  11  12   19.78    6.83
 -12   8   4  216.08   12.02
 -12  10   9   37.28    7.21
 -12  12  18    9.56    6.44
 -12  12  19   17.64    5.92
 -11   9   7   34.35    6.36
 -11  11  13  137.41   10.89
 -11  11  14    2.63    5.79
 -10   2  -4    2.68    3.00
 -10   8   5  123.47    9.00
 -10  12  22   13.43    5.65
 -10  12  23    8.57    5.01
 -10  12  24    2.60    4.46
  -9   5   0  655.30   15.70
  -9   9   8  341.29   14.03
  -9  11  16   -1.85    4.79
  -8   4  -1   16.62    4.09
  -8   6   2  949.61   19.02
  -8   8   6  260.94   11.41
  -7   1  -4 3036.58   23.15
  -7   5   1   87.67    5.92
  -7   9  10  126.19    8.53
  -7  11  22   -0.33    4.39
  -7  11  23   44.60    7.04
  -7  11  24    1.19    4.59
  -7  11  25   27.76    5.84
  -6   4   0 1912.26   22.21
  -6   8   8  430.76   13.49
  -6  10  16   35.71    5.43
  -5   9  13   -5.38    3.85
  -4   6   5 1763.70   22.23
  -3   7   9 1058.13   17.72
  -3   9  19   -0.80    3.34
  -3   9  20   68.11    5.91
  -3   9  25   -1.89    3.13
  -3   9  26   27.03    4.77
  -2   8  15   30.55    4.39
 -25   3  -2    1.94    4.17
 -25   5   0    3.91    5.18
 -25   7   3    4.83    5.49
 -24  -2  -6   -1.16    3.72
 -24   0  -5    1.36    3.97
 -24   6   1   10.37    6.10
 -24   8   4   16.15    6.57
 -23  -3  -7    5.59    3.54
 -23  -1  -6    5.36    4.46
 -23   7   2    5.47    5.38
 -23   9   6    7.64    5.28
 -22   2  -4    1.69    4.49
 -22   4  -2   12.67    6.25
 -22  10   8    6.65    5.67
 -21   1  -5   16.37    4.68
 -21   5  -1    6.16    5.92
 -21   9   5    4.92    6.31
 -21  11  10   -0.39    5.77
 -20   0  -6   50.10    6.04
 -20   6   0   10.09    5.88
 -20   8   3   36.26    9.02
 -20  10   7   24.31    7.90
 -20  12  13   21.34    7.61
 -19  -3  -8   10.21    3.35
 -19  -1  -7    3.04    3.82
 -19   7   1   22.55    6.60
 -19   9   5    8.42    6.99
 -19  11  10    0.20    5.32
 -18   4  -3   36.35    6.69
 -18   8   3   39.58    7.79
 -18  10   7    9.28    7.62
 -18  12  13    8.27    6.34
 -17   3  -4   23.33    4.94
 -17   7   1   85.37    9.11
 -17   9   5    5.45    5.72
 -17  11  10    8.16    7.35
 -16   2  -5  138.60    8.47
 -16   4  -3   25.62    5.36
 -16   8   3   58.42    8.03
 -16  10   7   23.47    7.28
 -16  12  13   22.64    7.00
 -16  12  14    1.43    4.76
 -15   3  -4   34.47    5.30
 -15   7   1  181.88   11.73
 -15   9   5    1.20    4.71
 -15  11  10   -3.36    6.60
 -15  13  19   -1.11    4.69
 -15  13  20   10.48    6.08
 -14   2  -5  151.69    8.29
 -14   4  -3   15.39    4.75
 -14   8   3   43.01    7.61
 -14  12  14    4.90    7.07
 -14  12  15   43.13    8.07
 -13   3  -4  134.59    8.24
 -13  11  11   65.78    8.84
 -12   6   0   53.31    6.59
 -12  10   8   30.35    6.74
 -12  12  16   12.21    7.14
 -12  12  17   26.89    6.80
 -11   5  -1   53.69    6.04
 -11   7   2   10.30    5.23
 -11   9   6  302.50   14.04
 -11  11  12   16.18    6.47
 -10   0  -6  169.10    6.46
 -10   4  -2  716.96   16.10
 -10  10  10   33.53    6.07
 -10  12  19   26.65    6.88
 -10  12  20    6.92    5.59
 -10  12  21   14.91    5.94
  -9   3  -3  137.05    6.89
  -9   7   3  285.48   11.43
  -9  11  15   75.49    8.17
  -8  10  12  201.81   10.87
  -7   3  -2  725.44   13.54
  -7   7   4  173.76    9.00
  -7   9   9    3.31    4.19
  -7  11  19   64.64    7.48
  -7  11  20   -2.32    3.93
  -7  11  21   26.53    5.51
  -7  11  26    0.49    3.58
  -6   6   3  522.00   13.36
  -6  10  15   74.80    6.91
  -5   5   2  937.13   16.05
  -5   7   6   61.31    5.87
  -5   9  12  602.04   16.10
  -4   8  10  234.32    9.63
  -3   5   4  268.84    8.04
  -3   9  17   -5.56    3.64
  -3   9  18  120.54    7.14
  -2   8  14  338.53   10.62
   0   6  11   23.05    3.13
 -25   1  -4    5.42    3.85
 -24   4  -2    3.50    4.75
 -23   1  -5    3.18    4.49
 -23   3  -3   -0.91    4.49
 -23   5  -1   -2.66    5.07
 -22  -2  -7    9.71    4.12
 -22   6   0    5.45    6.42
 -22   8   3    3.82    5.26
 -22  10   7    3.79    5.30
 -21   7   1   20.43    7.64
 -21  11   9   10.32    6.94
 -20   4  -3   -0.64    4.48
 -20  10   6   14.04    6.95
 -20  12  12    6.90    6.49
 -19   3  -4   21.02    5.40
 -19   5  -2   46.43    7.24
 -19   9   4   92.12   11.53
 -19  11   9   19.76    6.65
 -18   2  -5   25.13    4.82
 -18   6  -1   53.64    7.64
 -18   8   2   53.45    8.44
 -18  10   6   36.70    9.35
 -18  12  12   -4.04    5.11
 -17  -5  -9   18.09    2.65
 -17   1  -6   20.91    4.45
 -17   5  -2   39.67    6.50
 -17   9   4   86.03    9.90
 -17  11   9   45.80    8.84
 -17  13  16    8.26    6.13
 -17  13  17    1.10    4.77
 -16  -2  -8    5.91    3.08
 -16   6  -1  134.39   10.02
 -16   8   2    1.85    5.50
 -16  10   6   23.83    7.30
 -16  12  12    3.54    6.56
 -15   1  -6   36.62    4.76
 -15   5  -2  175.40   10.40
 -15   9   4   55.44    8.05
 -15  11   9   26.64    7.41
 -15  13  17   -1.50    4.66
 -15  13  18   14.36    5.96
 -14  -2  -8    1.86    2.77
 -14  10   7  108.57   10.14
 -14  12  13   56.84    9.98
 -13   1  -6  166.97    7.72
 -13   5  -2  118.92    8.36
 -13   7   1  145.40   10.25
 -13   9   5   10.74    5.10
 -13  11  10   19.11    6.82
 -13  13  20   14.24    5.89
 -13  13  21   -4.35    4.48
 -12   2  -5  379.75   11.53
 -12   4  -3  119.11    7.89
 -12   8   3   49.80    7.13
 -12  12  15   33.93    7.81
 -11  -1  -7  371.16    8.74
 -11  11  11   74.55    8.67
 -10   8   4   48.85    6.07
 -10  10   9  124.32    9.33
 -10  12  17   54.24    7.91
 -10  12  18    5.96    6.48
  -9   1  -5 1140.09   15.92
  -9   9   7   10.18    4.57
  -9  11  13  141.57   10.29
  -9  11  14    8.65    5.28
  -8   8   5  344.75   12.92
  -8  10  11   99.71    8.14
  -7  11  17  107.46    8.75
  -7  11  18   -1.44    4.43
  -6   8   7   42.27    5.68
  -6  10  14   70.00    6.77
  -5   3  -1 1589.01   17.85
  -5   9  11   30.66    5.70
  -4   4   1  184.37    6.81
  -4  10  20   57.59    6.38
  -4  10  21   59.73    6.64
  -4  10  22   30.63    5.46
  -4  10  23   17.40    4.70
  -4  10  24   12.60    4.55
  -4  10  25   18.39    4.63
  -3   7   8   67.15    5.59
  -2   6   7  535.71   11.39
  -1   7  12   21.61    3.40
 -25   3  -3    5.71    4.54
 -25   5  -1    2.02    4.91
 -24   2  -4    2.96    4.24
 -24   6   0    6.95    5.74
 -24   8   3   -2.07    5.44
 -23   7   1   13.46    6.38
 -23   9   4    7.53    5.81
 -22   0  -6   17.71    5.10
 -22   4  -3   -5.98    4.87
 -22   8   2    8.30    5.48
 -22  10   6   10.12    6.68
 -21  -1  -7   10.64    4.30
 -21   3  -4   -0.07    4.00
 -21   5  -2   29.88    7.54
 -21   9   4    5.92    5.20
 -21  11   8    0.88    6.10
 -20   2  -5   15.31    4.57
 -20   6  -1    8.71    5.74
 -20   8   2   28.77    7.92
 -20  12  11   15.58    6.51
 -19   1  -6   25.85    4.57
 -19   7   0   -1.40    5.29
 -19  11   8   -0.90    5.60
 -18  -2  -8    1.94    2.98
 -18  12  11   10.10    5.73
 -17   7   0   21.74    6.63
 -17  11   8    9.87    7.77
 -17  13  15   -0.31    5.20
 -16   0  -7    1.31    2.96
 -16  12  11   40.35    9.17
 -15   7   0   66.91    8.34
 -15  11   8    3.34    6.14
 -15  13  16   13.59    6.29
 -14   0  -7    4.84    3.15
 -14   6  -1  192.39   11.30
 -14   8   2  164.20   11.27
 -14  10   6   19.43    6.94
 -14  12  12   20.40    8.36
 -13   9   4   28.01    6.61
 -13  11   9   60.02    8.54
 -13  13  17    0.98    4.84
 -13  13  18   14.03    5.77
 -13  13  19    2.32    4.55
 -12  10   7   24.85    5.97
 -12  12  13   47.02    8.15
 -12  12  14   27.48    7.11
 -11   3  -4  230.52    9.41
 -11   7   1  503.97   16.00
 -11   9   5   28.83    6.62
 -11  11  10   16.24    6.09
 -11  13  22   21.62    6.09
 -10   6   0  106.59    7.87
 -10  10   8  108.30    9.63
 -10  12  16    0.54    5.37
  -9   5  -1   31.18    5.41
  -9   7   2  133.74    8.58
  -9   9   6  262.17   12.40
  -9  11  12    4.84    5.22
  -8   2  -4  376.18    9.59
  -8   6   1  509.44   14.00
  -8  10  10   67.33    7.93
  -8  12  21   22.20    6.27
  -8  12  22    5.66    4.79
  -8  12  23   14.59    5.46
  -8  12  24    4.45    4.36
  -8  12  25    4.50    4.02
  -7   5   0  575.48   13.67
  -7   9   8  270.06   11.66
  -7  11  16    6.96    4.68
  -6   2  -3  261.28    7.39
  -6  10  13  122.23    8.45
  -5   7   5  413.85   12.21
  -4   6   4  197.00    8.18
  -4   8   9   -0.98    3.86
  -4  10  18   26.91    5.18
  -4  10  19   74.32    6.83
  -4  10  26    5.29    3.71
  -4  10  27    5.77    3.64
  -3   9  15   -1.38    3.61
  -1   5   6 2601.29   21.58
 -24   8   2    7.75    5.65
 -23   3  -4    6.32    5.08
 -23   5  -2    3.17    5.24
 -22   2  -5    7.37    4.62
 -22   6  -1   28.24    7.55
 -22  10   5    7.60    6.04
 -21  -3  -8   10.71    3.49
 -21   1  -6   16.85    5.09
 -21   7   0   -0.45    6.34
 -21   9   3    1.21    5.65
 -21  11   7    4.32    6.32
 -20  10   5   19.46    6.87
 -20  12  10   -0.10    5.08
 -19  -5  -9    0.99    1.99
 -19   9   3   11.99    7.85
 -19  11   7   16.49    7.14
 -19  13  13    2.91    6.36
 -18   0  -7    3.90    3.49
 -18   4  -4   31.08    5.91
 -18   8   1   57.09    8.61
 -18  10   5   27.02    7.91
 -18  12  10    6.24    5.70
 -17   3  -5   76.87    7.25
 -17   5  -3    0.93    4.44
 -17   9   3   -1.03    5.21
 -17  11   7   21.96    8.71
 -17  13  13   -3.81    5.01
 -17  13  14    7.57    5.38
 -16  -4  -9    8.79    2.41
 -16   4  -4  112.20    8.50
 -16   8   1   41.01    7.32
 -16  10   5   38.79    8.20
 -16  12  10   45.31    9.57
 -15   3  -5  102.04    7.85
 -15   5  -3   43.84    6.70
 -15   9   3    9.82    6.00
 -15  13  14    7.87    5.90
 -15  13  15   -1.84    4.23
 -14   4  -4  160.03    9.44
 -14  12  11   17.56    7.79
 -13   7   0  101.51    8.90
 -13  11   8    3.54    5.94
 -13  13  16   27.60    7.29
 -12  -2  -8   28.60    3.12
 -12   6  -1  158.43    9.51
 -12   8   2   66.35    7.65
 -12  10   6   41.05    7.18
 -12  12  12   23.62    7.06
 -11   1  -6  120.81    6.29
 -11   5  -2  146.15    8.45
 -11  13  19   -0.38    4.90
 -11  13  20   17.00    5.64
 -11  13  21    1.46    4.63
 -10   2  -5  150.89    7.14
 -10   4  -3   17.49    4.61
 -10   8   3  111.47    8.10
 -10  10   7  120.02    9.91
 -10  12  14   33.68    7.14
 -10  12  15   49.73    7.73
  -9  11  11   71.36    7.97
  -8   4  -2 1307.27   19.79
  -8   8   4  327.79   12.62
  -8  10   9  352.91   14.39
  -8  12  18   14.95    6.57
  -8  12  19   36.71    6.65
  -8  12  20    3.08    5.44
  -7   7   3  246.97   10.17
  -7  11  14   -4.73    4.01
  -7  11  15   54.89    6.72
  -6   4  -1   12.26    3.90
  -6   6   2   -2.13    2.77
  -6   8   6  117.87    7.45
  -6  10  12   61.29    6.57
  -5   9  10  354.37   12.47
  -4  10  17   60.64    5.93
  -3   5   3  204.59    7.29
  -3   7   7  871.81   16.05
  -3   9  14   81.11    6.04
  -1   7  11   67.17    4.53
   0   6  10   72.69    4.34
   1   7  20   12.71    2.79
   1   7  21   97.26    4.66
   1   7  22   -0.28    2.09
   1   7  23   39.30    3.25
 -24  -2  -7    1.55    3.50
 -24   0  -6    1.37    3.77
 -24   4  -3    1.26    4.10
 -24   6  -1   14.71    6.10
 -23  -1  -7    0.63    3.94
 -23   7   0    3.02    5.63
 -23   9   3   -0.39    5.56
 -22   8   1    2.37    5.46
 -21   5  -3   14.85    6.79
 -21  11   6   -2.70    5.36
 -20  -2  -8    1.54    3.10
 -20   0  -7    2.23    4.07
 -20   4  -4   26.77    6.06
 -20   6  -2   22.05    6.71
 -20   8   1   22.32    7.02
 -20  10   4    7.86    6.34
 -20  12   9    5.72    5.28
 -19   3  -5   17.01    5.21
 -19   5  -3   10.85    5.28
 -19   7  -1   16.86    6.29
 -19   9   2   53.74    9.34
 -19  11   6    7.23    6.39
 -19  13  12    9.14    6.66
 -18  -4  -9    3.57    2.27
 -18   2  -6    7.48    4.29
 -18   6  -2    4.00    5.23
 -18  12   9   26.97    7.13
 -17  -1  -8   11.94    3.74
 -17   7  -1  106.51    9.81
 -17   9   2   40.02    7.91
 -17  11   6   -0.18    7.01
 -17  13  12    4.20    6.15
 -16   2  -6   42.70    5.42
 -16   6  -2    9.83    5.28
 -16  10   4   61.70    9.08
 -16  12   9   58.08   10.80
 -15  -1  -8   48.32    4.58
 -15  11   7   56.62    8.13
 -15  13  13    1.91    5.48
 -14   2  -6    4.24    3.75
 -14   6  -2  189.91   11.07
 -14   8   1   14.90    6.31
 -14  10   5   65.79    8.17
 -14  12  10   42.50    8.79
 -13   3  -5  138.47    7.89
 -13   5  -3   10.89    4.61
 -13   9   3   -0.69    5.29
 -13  13  14   49.22    8.77
 -13  13  15   -2.06    5.68
 -12   0  -7    2.11    2.44
 -12  12  11   34.12    7.55
 -11   9   4  222.62   11.71
 -11  11   9   37.91    6.46
 -11  13  17   -2.99    5.63
 -11  13  18   27.89    6.68
 -10  12  13   49.76    7.88
  -9   9   5   55.42    7.05
  -8  12  17   79.66    8.44
  -7   3  -3  221.47    7.84
  -7   9   7   25.37    4.75
  -7  11  13   82.05    7.70
  -6  10  11   14.91    4.68
  -5   5   1   50.28    4.73
  -5   9   9   -4.50    3.67
  -5  11  19   46.19    6.07
  -5  11  20   -0.46    4.05
  -5  11  21   24.15    5.42
  -5  11  22   -1.90    3.75
  -5  11  23   30.37    5.66
  -5  11  24    1.21    4.08
  -5  11  25   16.44    5.17
  -5  11  26   -0.12    3.68
  -4  10  15   39.36    5.20
  -4  10  16   36.40    5.08
  -3   3   0   16.95    2.57
  -3   9  13   26.71    4.61
  -2   6   6  173.99    6.90
   1   7  19  149.71    5.63
 -24   2  -5    3.77    3.91
 -24   8   1    3.28    5.51
 -23   1  -6    7.68    4.39
 -23   5  -3    0.60    4.33
 -23   9   2   13.32    6.08
 -22   0  -7    1.57    3.88
 -22   4  -4    0.65    4.79
 -22   6  -2   -3.12    5.77
 -22  10   4    5.18    5.31
 -21   3  -5   -1.25    3.78
 -21   7  -1   23.02    7.44
 -21   9   2    7.20    5.48
 -20   2  -6   -1.35    3.43
 -20   8   0   26.62    7.58
 -20  12   8   -0.97    5.39
 -19  -1  -8   26.75    4.68
 -19   1  -7    0.86    3.53
 -19  13  11   -1.29    5.08
 -18   8   0   30.78    7.28
 -18  12   8   21.64    7.37
 -17   1  -7   44.31    5.38
 -17  13  11   -2.70    5.64
 -16   8   0   17.47    6.20
 -16  12   8   79.58   11.66
 -16  14  15    7.01    5.87
 -16  14  16    6.06    5.78
 -15   1  -7   61.29    5.47
 -15   7  -1   64.00    7.05
 -15   9   2   57.12    8.07
 -15  11   6    5.42    6.58
 -15  13  12    7.85    5.55
 -14  10   4   28.80    7.03
 -14  12   9    4.14    6.89
 -14  14  17    4.28    4.94
 -14  14  18    6.53    5.29
 -13  -1  -8   80.67    4.99
 -13  11   7   57.72    7.84
 -13  13  13    0.77    7.03
 -12   4  -4  507.76   14.45
 -12   6  -2   10.96    4.68
 -12   8   1    8.73    5.44
 -12  10   5   20.64    5.65
 -12  12  10   21.79    6.91
 -11   7   0   22.78    5.00
 -11   9   3   86.69    8.53
 -11  11   8    6.65    5.76
 -11  13  15   -8.81    5.36
 -11  13  16   20.95    6.56
 -10   6  -1   46.62    5.28
 -10   8   2   28.39    5.13
 -10  10   6   96.36    8.92
 -10  12  12   83.30    9.12
  -9   3  -4    1.94    3.03
  -9   5  -2 1203.33   20.90
  -9   7   1  223.58   10.16
  -9  11  10   11.85    4.99
  -9  13  20   10.98    5.57
  -9  13  21    0.31    4.53
  -9  13  22   17.65    5.39
  -9  13  23    1.30    4.15
  -8   0  -6 1376.44   15.00
  -8   6   0  475.67   13.52
  -8   8   3  222.55   10.65
  -8  10   8   44.49    6.21
  -8  12  15   52.26    7.26
  -8  12  16   12.38    5.50
  -7   7   2   47.50    6.12
  -7   9   6  279.61   11.80
  -7  11  12   -0.25    4.31
  -6   8   5   12.37    3.96
  -6  10  10   47.70    6.08
  -5   7   4  114.32    6.89
  -5  11  17  142.65    9.35
  -5  11  18    5.23    4.06
  -4   6   3  970.18   16.68
  -4  10  14    6.09    3.66
  -3   9  12  460.64   13.29
  -2   8  11   87.57    5.79
  -1   7  10   13.56    2.98
   0   8  21    7.13    2.67
   0   8  22    7.03    2.58
   0   8  23    1.14    2.31
   1   7  17  281.85    7.55
 -24   4  -4    4.55    4.32
 -24   6  -2   -3.02    4.59
 -23   3  -5    3.31    4.52
 -23   7  -1   17.95    6.60
 -22  -2  -8   -0.34    3.03
 -22   2  -6    5.43    4.76
 -22   8   0    1.75    5.44
 -21   9   1    1.41    5.05
 -21  11   5    3.49    5.05
 -20  -4  -9    8.09    2.74
 -20   6  -3   23.44    6.92
 -20  10   3    5.94    5.18
 -20  12   7    0.53    5.10
 -19   5  -4   17.57    5.53
 -19   9   1    6.05    7.28
 -19  11   5   13.44    5.80
 -19  13  10   13.08    6.26
 -18   4  -5   33.70    6.08
 -18   6  -3   73.67    8.20
 -18  10   3   13.82    6.72
 -18  12   7   17.04    6.87
 -17  -3  -9    5.80    2.49
 -17   3  -6   16.57    4.98
 -17   5  -4   37.06    6.18
 -17   7  -2    7.58    5.73
 -17   9   1    1.09    5.86
 -17  11   5   34.49    8.06
 -17  13  10    4.71    5.80
 -16   4  -5    0.56    3.64
 -16   6  -3   31.76    6.26
 -16  10   3   78.97    9.78
 -16  12   7   21.19    8.63
 -16  14  14   13.65    6.88
 -15  -3  -9   41.66    3.52
 -15   5  -4  109.78    8.59
 -15  11   5  100.19   10.55
 -15  13  11    0.06    4.73
 -14   8   0  120.89    9.94
 -14  12   8   24.19    7.86
 -14  14  15    3.65    5.25
 -14  14  16    4.14    5.15
 -13   1  -7    7.87    3.23
 -13   7  -1  300.97   13.07
 -13   9   2  102.17    8.90
 -13  11   6   22.77    7.07
 -13  13  12   61.38    9.68
 -12   2  -6   15.67    3.66
 -12  10   4   14.61    5.99
 -12  12   9   41.78    7.76
 -12  14  18   10.26    5.19
 -12  14  19    3.88    4.90
 -12  14  20    2.34    4.49
 -11   3  -5   35.56    4.63
 -11   5  -3    9.18    4.29
 -11  11   7  107.31    9.72
 -11  13  14   64.33    9.31
 -10  12  11   59.10    8.33
  -9   9   4  250.39   11.65
  -9  11   9   81.23    8.39
  -9  13  18   26.71    6.66
  -9  13  19    1.11    4.92
  -8  10   7  114.08    9.00
  -8  12  14   60.20    7.63
  -7   1  -5   53.68    3.99
  -7   5  -1   -0.55    2.70
  -7  11  11  116.01    8.93
  -6   6   1  633.49   14.47
  -6  12  20   23.92    5.80
  -6  12  21   26.76    6.16
  -6  12  22    9.74    5.29
  -6  12  23    8.29    5.32
  -6  12  24    7.55    4.68
  -6  12  25    8.90    4.04
  -5   3  -2 1274.15   16.14
  -5   9   8  268.19   10.97
  -5  11  16   -4.64    4.00
  -4   4   0 1211.06   16.12
  -4   8   7  149.17    7.79
  -4  10  13   32.35    5.04
  -3   7   6    5.34    3.48
  -2   4   2 2169.20   19.22
  -2   8  10   -0.86    2.98
  -1   5   5  149.40    5.76
   0   6   9  242.66    7.15
   0   8  24   33.58    3.55
 -24   0  -7   -1.08    3.20
 -24   8   0   -1.95    4.40
 -23   9   1    4.38    5.62
 -22   4  -5   -0.23    4.72
 -22   6  -3   23.90    7.14
 -21  -1  -8    6.90    3.56
 -21   1  -7   12.08    4.42
 -21   5  -4   47.33    7.75
 -21   7  -2    6.91    6.55
 -21  11   4   -1.42    5.79
 -20   4  -5    3.59    4.65
 -20   8  -1    9.58    6.96
 -20  10   2   -2.30    5.31
 -20  12   6    3.88    5.85
 -19  -3  -9   24.13    3.62
 -19   3  -6   54.80    6.65
 -19   7  -2    4.02    4.78
 -19  11   4    0.85    5.40
 -19  13   9   -1.44    4.97
 -18   0  -8   61.27    5.92
 -18   8  -1   27.49    6.90
 -18  10   2    2.37    7.36
 -18  12   6    9.77    6.78
 -18  14  12    6.81    6.31
 -17  11   4   -2.65    7.49
 -17  13   9    6.63    6.05
 -16   0  -8   16.70    3.57
 -16   8  -1   18.56    6.35
 -16  14  13    9.32    6.34
 -15   3  -6   41.31    5.45
 -15   7  -2   15.94    5.65
 -15   9   1    5.12    4.96
 -15  13  10   23.74    6.49
 -14   4  -5   29.54    5.27
 -14   6  -3   91.58    8.36
 -14  10   3   14.01    5.61
 -14  12   7   20.63    7.65
 -14  14  14    8.14    5.89
 -13   5  -4  137.11    8.71
 -13  11   5  144.25   11.46
 -13  13  11    2.96    6.84
 -12   8   0  273.24   13.24
 -12  12   8   26.52    7.18
 -12  14  16    5.04    5.00
 -12  14  17    6.90    5.34
 -11   7  -1  453.48   15.16
 -11   9   2   39.31    6.95
 -11  13  13    3.45    6.63
 -10   0  -7    0.97    2.43
 -10   4  -4  520.22   13.75
 -10   6  -2   89.08    7.10
 -10   8   1  105.15    8.46
 -10  10   5   59.74    7.44
 -10  12  10  125.65   10.49
  -9   1  -6  390.84    9.45
  -9   7   0    6.24    4.12
  -9  11   8   -3.76    5.21
  -9  13  16   28.89    6.89
  -9  13  17    0.45    5.30
  -8   4  -3  134.99    6.85
  -8  12  13   40.62    6.84
  -7   9   5    6.48    4.72
  -6   8   4  414.42   13.07
  -6  10   9   32.99    5.17
  -6  12  18   27.89    5.48
  -6  12  19   20.50    5.03
  -5   5   0 1161.69   17.84
  -5   7   3 1156.09   19.86
  -5  11  14   12.60    4.80
  -5  11  15  175.13    9.88
  -4  10  12   -3.38    3.64
  -3   5   2 1649.36   19.34
  -3   9  11    0.66    3.70
  -2   6   5  682.56   12.91
  -1   7   9  425.29   10.40
  -1   9  18   86.47    5.82
  -1   9  19   -2.79    2.85
  -1   9  25    0.10    2.68
 -24   2  -6    0.14    3.30
 -24   6  -3    6.67    4.98
 -23  -1  -8    4.36    3.66
 -23   1  -7    0.20    4.08
 -23   5  -4    8.84    4.57
 -23   7  -2    0.55    4.82
 -22   8  -1    2.32    4.98
 -22  10   2    6.23    5.18
 -21  -3  -9   15.46    3.68
 -21   3  -6    1.94    3.89
 -21   9   0   21.36    6.85
 -21  11   3   18.54    6.75
 -20   0  -8   60.28    6.23
 -20  12   5    4.43    5.78
 -19   9   0   10.15    6.68
 -19  11   3   14.94    6.35
 -19  13   8    6.44    5.15
 -18  -2  -9   24.79    3.85
 -18   2  -7   15.28    4.11
 -18   6  -4    4.58    5.01
 -18  12   5    9.69    6.29
 -18  14  11    3.73    5.33
 -17   9   0   27.57    7.12
 -17  13   8   11.45    6.51
 -16  -2  -9   96.22    5.49
 -16   2  -7  179.21    9.07
 -16  10   2   47.96    7.90
 -16  12   6   44.28    8.63
 -16  14  11    7.84    5.91
 -16  14  12   17.27    6.31
 -15   9   0   65.79    8.47
 -15  11   4    5.68    6.51
 -15  13   9   13.64    6.79
 -14   0  -8  240.51    8.73
 -14   2  -7  104.22    7.01
 -14   8  -1   19.67    6.24
 -14  10   2   76.46    8.91
 -14  14  13    2.11    5.17
 -13   3  -6   80.57    6.40
 -13   7  -2   16.62    5.69
 -13   9   1    3.94    4.88
 -13  13  10   78.82   10.17
 -12   4  -5    7.53    3.88
 -12   6  -3  119.78    8.43
 -12  10   3   88.16    8.92
 -12  14  15    9.62    5.75
 -11  -1  -8  153.10    5.73
 -11   1  -7  346.78    9.78
 -11  11   6   14.30    5.61
 -11  13  12  105.36   10.25
 -10   2  -6    5.38    3.31
 -10  10   4   65.36    8.29
 -10  12   9   66.04    8.48
 -10  14  19    5.39    4.76
 -10  14  20    4.54    4.69
 -10  14  21    0.97    4.33
  -9   5  -3  159.77    8.48
  -9   9   3   39.16    5.96
  -9  11   7  246.89   13.00
  -9  13  14   41.22    7.29
  -9  13  15   -4.76    5.23
  -8   6  -1  205.55    9.16
  -8   8   2  294.22   11.74
  -8  10   6  175.36   10.10
  -8  12  12   67.05    7.82
  -7   7   1  540.72   14.62
  -7  11  10    5.76    4.39
  -7  13  21   -0.87    4.45
  -7  13  22   10.29    4.90
  -7  13  23    2.80    3.76
  -7  13  24    5.14    3.84
  -6   2  -4   -0.71    2.53
  -6  12  16   23.95    5.39
  -6  12  17   17.91    5.06
  -5   9   7  181.16    8.96
  -5  11  13   58.95    6.48
  -4   6   2  302.02    9.76
  -4   8   6    7.19    3.22
  -3   7   5  621.47   13.70
  -3   9  10  489.94   13.45
  -2   8   9    4.47    3.39
  -2  10  19    8.80    3.67
  -2  10  20   26.24    4.45
  -2  10  21   16.31    4.08
  -2  10  22   12.06    3.95
  -2  10  23   28.17    4.53
  -1   9  17   -6.33    2.70
   0   8  15   71.87    4.99
 -24   4  -5    3.48    4.23
 -23   3  -6    2.72    4.30
 -23   9   0    4.35    5.09
 -22   0  -8    8.66    4.15
 -22   2  -7   12.17    5.20
 -22   6  -4    5.69    5.56
 -22  10   1    7.84    5.80
 -21   5  -5   14.51    6.18
 -21   7  -3   16.33    6.94
 -20  -2  -9    7.17    3.24
 -20   4  -6   24.82    5.98
 -20   6  -4   10.86    6.15
 -20   8  -2   28.52    8.07
 -20  10   1    6.02    5.46
 -19   1  -8   23.55    4.96
 -19   5  -5    1.38    4.60
 -19   7  -3   33.93    6.97
 -19  13   7    0.82    4.86
 -18   4  -6   70.82    7.44
 -18   8  -2    4.37    5.54
 -18  10   1   14.59    6.56
 -18  14  10    8.11    5.42
 -17   1  -8   11.84    3.91
 -17   5  -5   15.39    5.10
 -17   7  -3   91.01    9.00
 -17  11   3   55.76    8.96
 -17  13   7   -2.60    6.16
 -16   4  -6   57.26    6.24
 -16   6  -4   35.46    6.19
 -16   8  -2   57.09    7.99
 -16  10   1   70.87    9.30
 -16  12   5    2.51    7.07
 -16  14  10    4.95    5.97
 -15   1  -8   50.47    5.23
 -15   5  -5    9.11    4.74
 -15   7  -3   19.39    5.64
 -15  11   3   79.33    9.77
 -15  13   8   77.37    9.99
 -14  -2  -9   93.63    4.92
 -14   6  -4   20.01    5.23
 -14  12   6   15.46    6.33
 -14  14  11    2.82    5.24
 -14  14  12   11.64    5.32
 -13  11   4    9.20    5.82
 -13  13   9    8.52    7.37
 -13  15  17   17.42    6.29
 -12   8  -1   34.57    6.87
 -12  12   7   75.37    9.10
 -12  14  13   -0.27    5.85
 -12  14  14   25.34    6.26
 -11   9   1  276.96   13.21
 -11  11   5  101.07    9.49
 -11  13  11   -0.18    5.72
 -10   8   0  289.22   12.65
 -10  12   8   39.38    7.31
 -10  14  17   15.75    6.23
 -10  14  18   16.85    5.37
  -9  13  13   15.68    6.12
  -8  10   5   62.76    7.45
  -8  12  11    4.81    5.08
  -7   3  -4  879.64   14.77
  -7   5  -2  266.39    9.61
  -7   9   4  535.56   15.92
  -7  11   9  428.25   15.67
  -7  13  18   45.31    7.53
  -7  13  19    9.45    5.53
  -7  13  20   14.75    5.30
  -6   6   0  116.64    6.76
  -6   8   3   84.34    7.41
  -6  12  15   30.77    5.75
  -5   9   6  147.46    8.39
  -5  11  12   -2.13    3.23
  -4  10  11   62.67    6.12
  -2  10  17   52.35    5.33
  -2  10  18   19.31    3.96
  -1   7   8  223.23    8.02
  -1   9  15   23.76    4.21
  -1   9  16  222.28    8.58
 -24   2  -7    4.49    3.78
 -24   6  -4   -0.84    4.33
 -23   5  -5   -1.21    4.00
 -23   7  -3   11.89    5.84
 -23   9  -1    0.62    4.43
 -22  -2  -9   16.01    4.03
 -22   4  -6    1.89    5.04
 -22   8  -2   -3.16    4.42
 -21   1  -8   11.11    4.61
 -21   3  -7    5.67    4.77
 -21   9  -1    5.77    5.17
 -21  11   2    1.26    5.41
 -20  10   0   -0.12    4.91
 -20  12   4    0.33    4.61
 -19  -1  -9   14.22    4.00
 -19   3  -7   14.32    4.61
 -19   9  -1    0.26    5.37
 -19  11   2    9.69    6.06
 -19  13   6   10.73    6.17
 -18  10   0    3.85    6.78
 -18  12   4    2.51    5.10
 -18  14   9    4.71    5.33
 -17  -1  -9   52.36    4.97
 -17   3  -7   27.49    4.97
 -17   9  -1    2.91    5.59
 -17  11   2    3.04    7.61
 -17  13   6   15.07    7.10
 -16  12   4    8.51    7.65
 -16  14   9   -1.94    5.63
 -15  -1  -9   15.79    3.34
 -15   9  -1    1.85    5.69
 -15  13   7    4.46    7.01
 -15  15  13   25.37    7.38
 -15  15  14    1.21    5.59
 -14   4  -6  256.90   11.11
 -14   8  -2  155.46   10.74
 -14  10   1   18.53    6.67
 -14  12   5   40.90    7.71
 -14  14  10    8.20    5.70
 -13   5  -5   25.60    5.00
 -13   7  -3  154.58   10.23
 -13   9   0  175.26   11.10
 -13  11   3  133.80   11.18
 -13  13   8   88.01   10.61
 -13  15  15   16.12    6.07
 -13  15  16    0.52    4.93
 -12   2  -7  449.37   12.26
 -12  10   2   27.99    6.10
 -12  12   6   58.49    8.80
 -12  14  12   25.98    7.64
 -11   3  -6   40.85    4.66
 -11   7  -2   28.96    5.23
 -11  11   4    9.32    5.99
 -11  13  10   59.24    8.00
 -10   6  -3   36.75    5.27
 -10  10   3  245.15   12.38
 -10  14  15   15.09    6.64
 -10  14  16   15.22    6.10
  -9   7  -1   40.14    5.06
  -9   9   2  415.70   14.75
  -9  11   6   76.63    8.34
  -9  13  12   51.05    7.75
  -8   4  -4  257.28    9.29
  -8   8   1   10.39    4.04
  -8  12  10   64.06    7.69
  -7   7   0   15.02    4.85
  -7  11   8    8.04    6.00
  -7  13  16   71.02    7.89
  -7  13  17   16.46    5.60
  -6  10   7   71.52    6.61
  -6  12  13   62.63    7.02
  -6  12  14   21.42    5.31
  -5   7   2   29.44    4.47
  -5  11  11   50.45    6.03
  -4   4  -1   88.46    5.24
  -4   8   5   10.61    3.34
  -4  10  10  123.76    7.91
  -3   3  -1   12.50    2.40
  -3   9   9   -1.00    3.38
  -3  11  18   -3.29    3.27
  -3  11  19   94.29    7.36
  -3  11  20    0.37    4.06
  -3  11  21   45.39    5.65
  -3  11  22    0.16    3.40
  -3  11  23   16.54    4.16
  -3  11  24   -2.09    3.22
  -3  11  25    8.24    3.67
  -2   6   4 2335.67   23.52
  -2   8   8  275.69    9.51
  -2  10  16   65.55    5.96
  -1   5   4 3135.06   23.87
  -1   9  14  196.71    8.34
   0   8  14   43.26    3.93
 -24   4  -6    2.41    3.91
 -23   1  -8    3.18    4.34
 -22  10   0    1.40    5.06
 -21  -1  -9    4.61    3.43
 -21   7  -4    3.06    5.91
 -21  11   1   14.26    6.32
 -20   6  -5   30.20    7.53
 -20   8  -3   13.77    6.82
 -20  12   3    6.07    5.89
 -19   5  -6    9.53    5.77
 -19   7  -4   10.19    6.15
 -19   9  -2   23.15    7.16
 -19  11   1   31.53    7.36
 -19  13   5    2.69    5.91
 -18   0  -9    1.07    3.74
 -18   2  -8   -0.09    3.65
 -18   6  -5   31.95    6.37
 -18   8  -3   -1.65    5.03
 -18  12   3   21.27    7.23
 -18  14   8    6.66    5.33
 -17   5  -6   44.03    6.75
 -17   7  -4   -3.72    4.60
 -17  13   5    5.59    6.08
 -16   2  -8    4.72    3.76
 -16   6  -5   11.92    4.95
 -16   8  -3    9.62    5.83
 -16  10   0   50.35    8.33
 -16  14   8    1.23    5.89
 -15  11   2    5.73    5.65
 -15  13   6   88.11   10.92
 -15  15  12    1.98    6.10
 -14  12   4   29.57    7.90
 -14  14   9    4.32    6.33
 -13   1  -8   72.97    5.37
 -13  13   7    6.83    7.93
 -13  15  14    2.80    5.39
 -12   6  -4   19.91    5.12
 -12  10   1   49.70    7.75
 -12  12   5  124.85   11.07
 -12  14  11    5.13    6.69
 -11   9   0   39.00    7.05
 -11  13   9    3.37    5.04
 -11  15  17   16.38    5.55
 -11  15  18    1.01    4.81
 -11  15  19    1.75    4.39
 -10   4  -5   31.53    4.88
 -10   8  -1  122.47    9.14
 -10  12   7   34.18    6.46
 -10  14  13   10.60    6.52
 -10  14  14   22.15    6.67
  -9  11   5  247.76   13.11
  -9  13  11   10.27    6.05
  -8   6  -2   18.17    4.00
  -8  10   4  246.90   11.78
  -8  12   9   24.15    6.18
  -8  14  18   16.80    5.96
  -8  14  19   11.95    5.57
  -8  14  20    8.49    4.89
  -8  14  21    2.61    4.15
  -8  14  22    8.58    4.42
  -7   9   3    6.31    4.12
  -7  11   7  294.20   13.31
  -7  13  15    0.57    4.92
  -6   8   2 1098.02   21.12
  -6  10   6   83.14    7.40
  -6  12  12   19.72    5.29
  -5   3  -3 1842.35   19.40
  -5   5  -1  452.63   11.30
  -5   9   5   23.79    4.84
  -4  10   9   31.66    5.26
  -4  12  20    6.77    4.41
  -4  12  21    7.52    4.29
  -4  12  22    8.09    4.21
  -4  12  23   10.54    4.31
  -3   5   1  284.84    8.39
  -3   7   4 1063.66   17.83
  -3   9   8  275.39   10.39
  -3  11  16    5.80    3.92
  -3  11  17   73.37    6.55
  -2   4   1  138.43    5.18
  -2  10  15  155.43    8.05
   0   8  13   58.42    4.44
 -23   3  -7    5.58    4.14
 -23   7  -4   -0.07    4.75
 -22   2  -8    0.40    4.46
 -22   6  -5   11.71    5.45
 -22   8  -3    4.91    4.88
 -22  10  -1    3.31    5.00
 -21   9  -2   14.38    5.70
 -20   0  -9    0.89    3.63
 -20   4  -7    3.12    5.12
 -20  10  -1   -0.76    5.27
 -20  12   2    5.47    5.91
 -19  13   4   13.61    6.81
 -18  -4 -10   15.88    2.60
 -18   4  -7   11.25    4.91
 -18  10  -1   33.18    8.52
 -18  12   2   15.18    6.50
 -18  14   7    0.55    4.44
 -17   9  -2   10.37    5.86
 -17  11   1   36.05    8.06
 -17  15  10    1.26    5.56
 -16   0  -9   -1.08    2.68
 -16   4  -7   -1.01    3.73
 -16  12   3   14.04    6.52
 -16  14   7    1.10    6.14
 -15   5  -6   96.47    7.84
 -15   7  -4    1.17    4.33
 -15   9  -2  128.73   10.67
 -15  11   1   72.93    9.34
 -15  13   5   10.09    7.95
 -15  15  11   14.38    6.35
 -14   6  -5   46.52    6.13
 -14   8  -3   31.70    6.68
 -14  10   0   54.12    7.56
 -14  14   8   38.38    8.25
 -13  -1  -9   71.65    4.68
 -13   3  -7  291.50   10.82
 -13   9  -1    6.07    5.01
 -13  11   2   -0.41    6.00
 -13  13   6   58.07    9.98
 -13  15  12    5.05    5.24
 -13  15  13   10.93    5.71
 -12   4  -6   46.36    5.34
 -12   8  -2  194.09   11.11
 -12  14  10   22.15    7.35
 -11   5  -5   88.14    7.11
 -11   7  -3  154.32    9.54
 -11  11   3  125.40   10.30
 -11  13   8   27.99    6.92
 -11  15  15   12.82    5.62
 -11  15  16    2.19    4.98
 -10  10   2  132.92    9.67
 -10  12   6   13.72    6.21
 -10  14  12   25.02    7.63
  -9   5  -4  536.90   14.20
  -9   7  -2   32.92    5.25
  -9   9   1   39.60    6.51
  -9  13  10  112.44   10.09
  -8   8   0  629.52   16.99
  -8  12   8   59.11    7.65
  -8  14  16   10.40    5.40
  -8  14  17   10.78    5.52
  -7   5  -3   28.71    4.45
  -7  13  13    1.90    4.99
  -7  13  14  103.08    9.09
  -6   4  -3    0.69    2.46
  -6   6  -1  690.77   15.14
  -6  12  11   52.59    6.78
  -5   7   1 1035.80   18.95
  -5  11  10    5.33    4.44
  -4   6   1  441.98   11.40
  -4   8   4   37.94    5.11
  -4  12  17   25.94    5.28
  -4  12  18   13.20    4.66
  -4  12  19   15.22    4.43
  -4  12  24    3.53    3.77
  -4  12  25   11.55    4.12
  -3  11  15  106.00    7.55
  -2   8   7  320.47   10.28
  -2  10  14   49.14    5.05
  -1   7   7  908.95   15.04
  -1   9  13   65.85    5.59
   0   6   7  523.77   10.12
   0   8  12  206.61    7.58
 -23  -1  -9    1.30    3.39
 -23   5  -6   11.70    4.68
 -22   0  -9   -2.27    3.28
 -22   4  -7   -1.93    4.10
 -21   7  -5   10.89    5.78
 -21  11   0   -0.62    5.45
 -20   8  -4   17.64    7.07
 -19   1  -9   12.82    4.54
 -19   3  -8   12.01    4.83
 -19   7  -5   62.79    8.81
 -19   9  -3    5.41    6.24
 -19  11   0    6.73    5.81
 -18   8  -4   16.42    6.61
 -18  14   6    2.90    4.84
 -17  -3 -10   -0.85    2.10
 -17   1  -9   52.28    5.51
 -17   3  -8   12.82    4.44
 -17   7  -5   27.07    6.16
 -17  11   0    0.77    7.49
 -17  13   4   15.40    6.11
 -17  15   9    4.61    5.17
 -16  10  -1   28.01    7.01
 -16  12   2   -1.36    6.97
 -16  14   6   17.71    6.75
 -15  13   4   41.41    9.24
 -15  15  10   -1.01    4.58
 -14   0  -9    3.36    2.89
 -14   2  -8   -0.66    3.01
 -14   4  -7    7.20    4.48
 -14  12   3   30.23    7.10
 -14  14   7    9.33    7.14
 -13   5  -6   34.96    5.25
 -13   7  -4    5.59    5.09
 -13  11   1   75.69    9.04
 -13  13   5    0.65    7.09
 -13  15  11    6.36    5.79
 -12  10   0  133.74   10.49
 -12  12   4   30.16    7.12
 -12  14   9   18.01    7.44
 -11   9  -1  156.77   10.65
 -11  13   7   10.09    5.74
 -11  15  14    4.73    5.18
 -10   6  -4   76.67    6.76
 -10  10   1  272.06   13.37
 -10  12   5   42.79    7.54
 -10  14  11   16.59    7.41
  -9   1  -7   38.34    3.92
  -9   3  -6  368.35   10.75
  -9  11   4   34.76    6.60
  -9  13   9    4.39    6.13
  -9  15  19   15.01    5.50
  -9  15  20    3.03    4.44
  -8   0  -7    5.39    2.78
  -8   2  -6   74.39    4.71
  -8  10   3  217.08   11.20
  -8  12   7   57.36    7.73
  -8  14  15    4.89    5.79
  -7   1  -6  375.07    8.41
  -7   7  -1  193.04    9.38
  -7   9   2  654.28   17.36
  -7  11   6    9.14    5.84
  -7  13  12   70.48    7.90
  -6  10   5  117.29    8.09
  -6  12  10   68.59    7.52
  -5   9   4  226.83   10.24
  -5  11   9  245.52   11.44
  -5  13  19   -1.69    5.02
  -5  13  20   28.84    6.08
  -5  13  21    4.43    4.80
  -5  13  22    5.57    4.56
  -5  13  23   -1.38    3.35
  -5  13  24    7.66    3.80
  -4  10   8  386.41   13.10
  -4  12  16   32.48    5.38
  -3   7   3 1330.51   19.95
  -3  11  14   12.02    4.13
  -2   6   3  615.38   12.48
  -2  10  13   48.86    5.20
  -1   9  12  182.20    7.99
 -23   7  -5    7.96    5.04
 -22   6  -6    3.63    4.82
 -22  10  -2    7.79    5.59
 -21   1  -9    4.10    4.01
 -21   3  -8   10.38    5.02
 -21   9  -3   -1.12    3.79
 -20  10  -2    2.19    4.87
 -20  12   1    7.65    5.55
 -19  -3 -10    5.41    2.53
 -19   5  -7    1.66    4.30
 -19  13   3   -5.47    4.31
 -18  -2 -10    4.66    2.77
 -18   6  -6    0.96    4.87
 -18  12   1    9.86    6.29
 -18  14   5    7.36    5.69
 -17   5  -7   26.95    5.69
 -17   9  -3   12.71    5.45
 -17  13   3   -0.70    5.46
 -17  15   8   -1.92    4.66
 -16   6  -6   26.23    5.60
 -16   8  -4   49.62    7.47
 -16  14   5    2.17    6.08
 -15   1  -9   15.87    3.72
 -15   3  -8   18.76    4.62
 -15   7  -5   11.93    4.95
 -15   9  -3    4.23    5.83
 -15  11   0    9.26    6.52
 -15  15   9    6.19    5.15
 -14  10  -1   19.26    5.81
 -14  12   2   26.62    7.93
 -14  14   6   59.58    9.42
 -13   9  -2  157.48   10.56
 -13  15  10    3.05    5.52
 -12   6  -5  106.41    7.94
 -12   8  -3   73.46    8.06
 -12  12   3   98.21   10.23
 -12  14   8   33.23    7.78
 -11   1  -8  157.63    6.78
 -11   3  -7   45.22    4.73
 -11  11   2   25.50    6.23
 -11  13   6  104.24   10.35
 -11  15  12    5.18    5.05
 -11  15  13   14.17    5.08
 -10   0  -8  218.90    6.94
 -10   4  -6  254.02    9.88
 -10   8  -2  624.77   17.67
 -10  14  10   41.51    8.52
  -9   9   0  339.75   13.48
  -9  11   3   58.97    7.96
  -9  13   8  143.92   11.10
  -9  15  16   -3.57    4.21
  -9  15  17   12.99    5.40
  -9  15  18    0.35    4.10
  -8   4  -5  195.19    8.22
  -8   6  -3  125.75    7.44
  -8   8  -1   92.23    7.62
  -8  10   2   81.66    8.17
  -8  14  13    1.79    5.73
  -8  14  14   30.36    6.71
  -7   3  -5  153.91    6.66
  -7  11   5  167.37   10.66
  -7  13  11   -2.15    4.68
  -6   2  -5  889.33   13.15
  -6   8   1  237.07   10.31
  -6  10   4  314.86   12.78
  -6  12   9   99.16    8.54
  -5  11   8   -1.82    4.88
  -5  13  17    1.01    4.17
  -5  13  18   63.27    7.03
  -4   8   3   96.97    7.02
  -4  10   7  131.87    8.39
  -4  12  14  101.59    8.24
  -4  12  15   54.64    6.35
  -3  11  13   78.25    6.34
  -2   8   6  401.56   11.42
  -2  10  12   33.03    4.58
  -1   5   3 1274.53   15.39
  -1   7   6  239.98    8.16
  -1   9  11    8.88    3.57
   0   8  11  119.03    6.07
 -23   1  -9    4.48    3.75
 -23   3  -8   -0.26    3.33
 -23   5  -7   -1.53    3.83
 -21  11  -1    2.81    4.62
 -20  -2 -10    2.44    2.92
 -20   2  -9    8.04    4.57
 -20   4  -8   21.52    5.87
 -20   8  -5   10.09    5.85
 -20  12   0   -5.41    5.34
 -19  -1 -10    4.77    3.35
 -19   9  -4   30.02    7.40
 -19  11  -1   13.51    5.57
 -19  13   2    5.64    5.86
 -18   2  -9   20.42    4.65
 -18   8  -5    3.74    5.98
 -18  12   0    1.70    5.62
 -18  14   4    4.01    5.61
 -17  -1 -10   11.64    3.47
 -17  11  -1   48.30    8.94
 -17  13   2   17.93    6.96
 -17  15   7   16.39    6.05
 -16  -2 -10    3.66    2.49
 -16   2  -9   95.34    6.87
 -16  10  -2   20.04    6.11
 -16  12   1   15.24    6.91
 -15  -3 -10   75.65    4.05
 -15   5  -7    9.43    4.31
 -15  13   3    2.33    6.39
 -15  15   8    0.16    4.47
 -14   6  -6   10.07    4.18
 -14   8  -4  103.52    8.70
 -14  10  -2   12.11    6.10
 -14  16  11   15.31    6.40
 -14  16  12    7.41    6.00
 -13   7  -5  115.17    8.76
 -13  11   0    4.67    5.90
 -13  13   4   29.85    7.62
 -13  15   9   15.20    6.03
 -12   2  -8   25.61    3.85
 -12   4  -7   19.09    4.18
 -12  10  -1   76.83    8.76
 -12  12   2   56.07    8.54
 -12  14   7   28.14    8.15
 -12  16  14    0.07    5.36
 -12  16  15   19.44    6.33
 -11   5  -6  465.75   14.06
 -11   7  -4   71.12    6.69
 -11   9  -2  387.03   15.52
 -11  11   1  169.47   11.51
 -11  13   5    8.06    6.81
 -11  15  11   15.86    6.47
 -10  10   0   36.01    7.29
 -10  12   4   26.62    6.27
 -10  14   9    7.79    6.79
  -9   5  -5    1.90    3.80
  -9   7  -3   -0.12    3.08
  -9  13   7   -2.27    5.53
  -9  15  14   -1.40    5.20
  -9  15  15   37.72    7.39
  -8  12   6   65.51    7.65
  -8  14  12   72.81    8.68
  -7   9   1   31.35    5.45
  -7  13  10   85.84    8.59
  -6   6  -2  119.81    7.18
  -6  14  18   35.97    6.65
  -6  14  19    4.11    5.03
  -6  14  20   16.32    5.11
  -6  14  21    5.13    4.16
  -6  14  22    4.49    3.81
  -5   5  -2  305.57    9.45
  -5   7   0  254.98   10.00
  -5   9   3   21.60    5.11
  -5  11   7  271.86   12.02
  -5  13  15   -3.22    3.97
  -5  13  16   48.49    6.42
  -4   4  -2 2036.90   21.11
  -4   6   0   44.79    4.49
  -4  12  13   89.11    7.42
  -3   5   0 3750.17   29.33
  -3   9   6  122.53    7.59
  -3  11  12    1.87    3.18
  -2  10  11  134.66    7.62
   0   6   6  212.09    6.76
   1   7  11   21.56    2.87
 -22   2  -9   13.70    5.20
 -22   4  -8    7.95    4.60
 -22   8  -5    0.35    4.72
 -21  -1 -10    5.51    3.37
 -21   7  -6   -0.61    4.64
 -21   9  -4    5.06    4.35
 -21  11  -2    3.56    5.28
 -20  10  -3    1.46    4.62
 -19  11  -2    2.05    5.34
 -19  13   1    4.50    6.10
 -18   0 -10   44.81    5.19
 -18   6  -7   12.75    5.22
 -18  10  -3   33.41    7.87
 -18  14   3    5.49    6.23
 -17   9  -4   41.25    7.76
 -17  15   6    2.90    5.07
 -16   4  -8   60.99    6.49
 -16   8  -5    1.88    5.02
 -16  10  -3   32.43    7.71
 -16  12   0   23.66    8.42
 -16  14   4   21.77    6.85
 -15   9  -4   78.31    8.85
 -15  11  -1   31.47    7.44
 -15  13   2   18.54    7.80
 -15  15   7   11.98    5.69
 -14  12   1   38.83    7.74
 -14  14   5   15.81    6.54
 -14  16  10    2.56    5.67
 -13   1  -9   57.33    4.83
 -13   3  -8   99.71    6.79
 -13   5  -7    1.50    3.59
 -13   9  -3   10.86    4.63
 -13  13   3   10.69    7.29
 -13  15   8    1.66    5.17
 -12   0  -9    0.99    2.30
 -12   8  -4   18.06    5.45
 -12  14   6   42.99    8.81
 -12  16  12    6.20    5.42
 -12  16  13   22.84    6.40
 -11  13   4  168.20   12.39
 -11  15  10    8.48    6.35
 -10   6  -5  138.80    8.46
 -10   8  -3   45.60    7.00
 -10  12   3   91.40    9.31
 -10  14   8   50.09    8.17
 -10  16  16    0.71    4.39
 -10  16  17    9.43    5.22
  -9   9  -1   63.84    6.95
  -9  11   2   -5.04    5.15
  -9  13   6   76.94    8.77
  -9  15  13   34.32    7.45
  -8  10   1  159.29   10.40
  -8  12   5  151.94   10.76
  -8  14  11   19.07    6.65
  -7   5  -4  849.47   16.58
  -7   7  -2  140.50    7.97
  -7  11   4    3.36    4.39
  -7  13   9   -2.74    5.08
  -6   4  -4   49.21    4.59
  -6   8   0   19.86    5.25
  -6  10   3  217.68   11.04
  -6  12   8   45.22    6.43
  -6  14  16   45.28    6.75
  -6  14  17    4.53    5.50
  -5   3  -4   39.89    3.88
  -5  13  13    3.02    4.80
  -5  13  14   53.32    6.70
  -4   8   2  941.61   18.54
  -4  10   6  268.63   11.41
  -4  12  12   45.13    6.22
  -3   3  -2  145.56    5.17
  -3   7   2   54.35    5.25
  -3  11  11   91.08    6.95
  -2   4   0  534.08    9.85
  -2   6   2  924.94   15.20
  -2   8   5    0.36    3.50
  -1   9  10  138.77    6.93
   0   8  10  459.66   10.98
 -22   0 -10   -1.82    3.24
 -21   5  -8    6.76    5.08
 -20   0 -10   26.35    4.49
 -20  12  -1    5.96    5.67
 -19   3  -9   23.61    4.84
 -19   5  -8    9.27    4.68
 -19   9  -5    1.14    5.60
 -18  12  -1    4.24    5.91
 -17   3  -9    6.23    3.86
 -17   5  -8   88.22    8.05
 -17  11  -2    2.68    5.58
 -17  13   1    1.16    4.70
 -17  15   5   13.19    6.09
 -16   0 -10   29.95    4.32
 -16   6  -7    0.42    4.03
 -16  14   3    7.46    6.23
 -15  -1 -10   47.11    4.19
 -15   7  -6   -1.58    3.42
 -15  11  -2    4.43    6.65
 -15  15   6    3.54    5.02
 -14  -2 -10    0.66    2.23
 -14   2  -9   95.77    6.47
 -14   4  -8   78.43    6.48
 -14   8  -5   37.45    6.57
 -14  10  -3   11.38    6.01
 -14  12   0   16.14    7.49
 -14  14   4   58.51    8.72
 -14  16   9    4.74    5.81
 -13  11  -1   70.39    8.70
 -13  13   2   35.43    8.44
 -13  15   7   13.51    6.14
 -12   6  -6    8.26    4.28
 -12  12   1   38.23    7.69
 -12  14   5   26.05    8.59
 -12  16  11   10.27    6.07
 -11   7  -5  133.51    8.87
 -11  11   0   28.51    6.74
 -11  15   9   41.78    8.07
 -10  10  -1   67.68    8.17
 -10  14   7   11.43    6.43
 -10  16  14    1.00    4.82
 -10  16  15   25.32    6.54
  -9   7  -4  256.77   11.15
  -9  13   5    2.16    5.53
  -9  15  12    0.47    5.22
  -8   6  -4  180.39    8.73
  -8   8  -2  161.87    9.02
  -8  12   4   76.24    8.58
  -8  14  10  132.26   10.64
  -7   9   0  935.59   20.91
  -7  11   3  319.42   13.74
  -7  13   8  143.19   10.45
  -7  15  17   41.05    7.05
  -7  15  18    1.55    4.59
  -7  15  19   18.74    5.37
  -7  15  20    4.55    4.27
  -6  12   7  190.14   10.96
  -6  14  14   40.68    6.63
  -6  14  15    4.99    4.78
  -5   9   2  478.68   14.46
  -5  11   6   17.89    5.52
  -5  13  12   47.44    6.48
  -4  10   5  787.13   18.46
  -4  12  11  132.50    8.85
  -3   9   5  144.17    8.15
  -3  11  10   53.70    5.85
  -2  10   9  238.62   10.10
  -1   7   5  705.95   13.48
  -1   9   9   -3.73    3.29
   1   7  10   28.45    3.13
 -23   3  -9   -0.20    3.26
 -22   8  -6    8.11    5.02
 -21   7  -7    6.22    4.97
 -21   9  -5   -0.21    4.43
 -21  11  -3    0.53    5.04
 -20   4  -9   11.26    5.57
 -20   8  -6   16.48    5.89
 -20  10  -4   -1.94    3.81
 -20  12  -2    5.28    5.45
 -19   1 -10    6.80    3.91
 -19  11  -3    5.11    5.41
 -19  13   0    7.51    5.15
 -18  10  -4   30.43    7.42
 -18  14   2    9.90    5.50
 -17   1 -10   12.65    4.05
 -17   9  -5    7.71    6.76
 -17  13   0   13.15    6.58
 -17  15   4    1.60    5.61
 -16   8  -6   63.19    7.96
 -16  10  -4   20.90    7.33
 -16  12  -1    9.68    6.33
 -16  14   2   25.51    7.65
 -15   3  -9   45.10    5.26
 -15   5  -8   48.14    6.06
 -15  13   1    1.90    5.65
 -15  15   5   10.94    5.67
 -14   6  -7   36.41    5.81
 -14  14   3   30.40    7.70
 -14  16   8    8.71    6.08
 -13   7  -6   31.30    5.95
 -13   9  -4  136.75    9.91
 -13  15   6    7.50    5.79
 -12  14   4   42.42    9.30
 -12  16  10    1.74    4.93
 -11   3  -8    2.07    3.23
 -11   9  -3   11.13    4.92
 -11  13   3    0.31    5.56
 -11  15   8   10.26    6.15
 -10   2  -8   71.89    5.26
 -10   4  -7    1.27    3.19
 -10  12   2   29.94    6.55
 -10  14   6   58.60    8.91
 -10  16  13   19.70    6.52
  -9   3  -7  172.96    7.53
  -9   9  -2  425.59   14.94
  -9  11   1  127.81    9.62
  -9  15  10   14.66    6.65
  -9  15  11   19.48    5.92
  -8   2  -7  105.61    5.68
  -8   4  -6  289.79    9.83
  -8  10   0   -3.43    4.90
  -8  14   9   15.25    6.37
  -7   7  -3  573.13   15.35
  -7  13   7    4.18    5.44
  -7  15  15   19.61    6.03
  -7  15  16    3.46    5.26
  -6   6  -3  567.38   14.09
  -6   8  -1   83.34    7.04
  -6  10   2  275.56   12.22
  -6  12   6  178.57   11.25
  -6  14  12   58.51    8.15
  -6  14  13   20.78    5.86
  -5   5  -3  363.22   10.44
  -5  11   5  347.61   13.51
  -5  13  11    6.85    4.83
  -4   6  -1  426.56   11.37
  -4  12  10   42.28    6.11
  -3  11   9   87.49    7.09
  -2  12  20   15.89    4.35
  -1   5   2  486.90    9.75
  -1  11  18    0.26    3.29
  -1  11  19   55.19    5.29
  -1  11  20   -2.55    2.91
   0   6   5 1036.44   14.34
   0   8   9   82.78    5.18
 -22   4  -9    3.98    4.08
 -20   2 -10    3.68    4.16
 -20   6  -8    7.64    5.00
 -20  10  -5    3.84    4.64
 -19  13  -1   -3.55    5.60
 -18   2 -10    5.25    4.18
 -18   6  -8    6.51    4.77
 -18  12  -2    9.07    5.05
 -18  14   1   -1.32    5.36
 -17  15   3    5.67    6.21
 -16   4  -9   14.58    4.47
 -16   6  -8   -0.20    4.83
 -16  12  -2   37.54    8.46
 -16  14   1   -0.52    5.35
 -15   1 -10   48.75    4.94
 -15   7  -7   16.81    5.13
 -15   9  -5   -0.76    4.95
 -15  11  -3   61.92    9.52
 -15  13   0   15.51    6.91
 -15  15   4    0.75    4.82
 -14   0 -10   47.16    4.36
 -14   8  -6    6.26    4.84
 -14  10  -4   31.05    7.02
 -14  12  -1   53.35    8.49
 -14  14   2   15.29    7.75
 -14  16   7    9.57    5.78
 -13  11  -2    6.83    5.74
 -13  13   1   10.81    6.39
 -13  15   5   27.50    7.21
 -12   2  -9  134.90    7.08
 -12   4  -8   89.92    6.62
 -12   8  -5   41.70    5.90
 -12  10  -3  144.13   10.68
 -12  12   0   29.94    6.43
 -12  14   3   21.93    8.07
 -12  16   9    6.82    5.21
 -11   5  -7  268.30   10.91
 -11  11  -1   40.65    6.70
 -11  13   2  109.17   10.53
 -11  15   7   43.57    7.88
 -10   6  -6  167.27    9.19
 -10   8  -4  459.13   15.31
 -10  10  -2   37.79    7.12
 -10  12   1  107.96    9.87
 -10  14   5   17.73    6.79
 -10  16  11   14.19    5.61
 -10  16  12    0.38    4.53
  -9   1  -8  398.20    9.53
  -9   5  -6  147.58    7.85
  -9  11   0    0.22    5.58
  -9  13   4   90.15    8.81
  -9  15   9   22.34    7.53
  -8   8  -3   57.37    6.54
  -8  12   3  165.30   10.69
  -8  14   8  141.96   10.61
  -8  16  16    6.80    4.89
  -8  16  17    9.98    4.90
  -8  16  18    2.64    4.24
  -7   3  -6  398.51   10.23
  -7   9  -1   24.66    5.82
  -7  11   2    6.74    5.57
  -7  13   6   79.17    8.43
  -7  15  13   17.97    6.31
  -7  15  14    0.72    4.95
  -6  14  11   10.70    5.48
  -5   9   1   33.10    5.64
  -5  13  10  116.27    8.99
  -4   4  -3 1110.33   15.92
  -4   8   1  532.31   14.07
  -4  10   4  133.24    8.72
  -4  12   9  107.21    8.30
  -3   5  -1  859.37   14.38
  -3   7   1   -0.30    2.61
  -3   9   4  286.23   10.62
  -3  11   8  150.18    8.82
  -3  13  18   46.78    6.18
  -3  13  19    2.57    4.05
  -3  13  20   31.25    5.23
  -3  13  21    8.40    4.00
  -3  13  22   13.78    4.30
  -2   8   4 1025.52   18.01
  -2  10   8  210.36    9.40
  -2  12  16   38.05    5.33
  -2  12  17   63.94    6.35
  -2  12  18   21.19    4.75
  -2  12  19   37.42    5.19
  -2  12  21   14.83    4.06
  -2  12  22    6.37    3.63
  -2  12  23   11.69    3.73
  -1   7   4   12.74    3.44
  -1   9   8  637.52   14.32
  -1  11  16   -1.35    3.00
  -1  11  17   67.35    5.75
   0   8   8  177.37    7.28
   0  10  16   46.02    4.80
   0  10  17   51.01    4.77
   0  10  22   22.90    3.40
   1   7   9   16.15    2.80
   1   9  18   26.23    3.25
   1   9  19   -0.87    2.08
 -22   2 -10    4.73    4.36
 -21   5  -9    0.44    4.27
 -21   9  -6    9.30    5.31
 -20   8  -7   -0.09    4.57
 -20  12  -3    4.35    5.68
 -19   3 -10    9.80    4.69
 -19   5  -9   -2.27    3.74
 -19   9  -6   18.29    6.02
 -19  11  -4    0.37    4.50
 -18  10  -5   16.54    6.58
 -18  12  -3   -0.36    5.12
 -18  14   0    9.95    6.66
 -17   9  -6   74.58    9.72
 -17  11  -4    8.37    6.37
 -17  13  -1   -0.61    4.51
 -17  15   2    2.39    5.79
 -16   2 -10    2.36    3.43
 -16  10  -5   28.93    8.09
 -15  13  -1    3.52    5.91
 -15  15   3   20.80    6.88
 -14   4  -9   18.90    4.40
 -14  12  -2   41.40    8.95
 -14  16   6    5.07    5.53
 -13  -1 -10  103.89    5.04
 -13   3  -9  141.83    7.78
 -13   5  -8   42.61    5.45
 -13   9  -5   11.36    5.61
 -13  11  -3   55.31    8.19
 -13  13   0   42.22    8.88
 -13  15   4    5.35    6.58
 -12   6  -7   73.04    6.92
 -12  12  -1   25.61    6.82
 -12  16   7   13.04    5.86
 -12  16   8   -1.28    4.19
 -11   1  -9  222.38    7.79
 -11   7  -6    4.09    4.28
 -11   9  -4  161.29   10.13
 -11  11  -2   14.36    5.99
 -11  15   6    6.47    5.89
 -11  17  12    8.55    5.63
 -10  14   4   36.12    7.63
 -10  16  10   -2.15    4.77
  -9   7  -5  264.16   11.41
  -9   9  -3    8.69    5.84
  -9  13   3    9.41    6.11
  -9  15   8    7.27    7.01
  -8   6  -5  343.61   11.72
  -8  10  -1  176.32   10.62
  -8  12   2   68.96    8.21
  -8  14   7   11.66    6.04
  -8  16  14    3.74    4.51
  -8  16  15   11.92    5.32
  -7   1  -7  158.60    5.81
  -7   5  -5   56.28    5.08
  -7  13   5    8.94    5.45
  -7  15  12   -1.49    5.69
  -6   2  -6  489.70    9.97
  -6   4  -5  411.96   10.76
  -6  10   1  346.00   13.18
  -6  14  10   82.76    8.51
  -5  11   4   14.32    5.52
  -5  13   9    3.19    4.92
  -4  12   8   63.08    7.06
  -4  14  18   45.47    6.86
  -4  14  19    5.73    5.23
  -4  14  20   21.74    5.54
  -4  14  21    1.50    3.94
  -4  14  22    7.88    3.97
  -3  13  15   -2.75    3.73
  -3  13  16   33.98    5.67
  -3  13  17   -2.13    3.27
  -3  13  23   -2.10    3.12
  -3  13  24   12.35    3.92
  -2   4  -1    3.93    2.37
  -2   6   1  580.53   12.19
  -2  10   7  242.90   10.03
  -2  12  14   48.19    5.67
  -2  12  15   22.66    4.57
  -1  11  14    0.98    3.38
  -1  11  15   68.37    5.60
   0  10  14   27.42    4.36
   0  10  15  180.05    7.73
   0  10  23   10.43    2.76
   1   9  20   23.64    2.90
   1   9  21   -0.72    1.92
 -21  -1 -11    2.76    2.97
 -21   7  -8    2.26    4.09
 -20   6  -9    4.51    4.95
 -20  10  -6    3.13    4.66
 -19  -1 -11   23.31    3.83
 -19  13  -2    7.38    5.23
 -18  -2 -11   26.50    3.48
 -17   3 -10    2.38    3.09
 -17   7  -8    6.28    4.98
 -17  13  -2   17.68    6.84
 -17  15   1    6.22    5.86
 -16   8  -7   11.06    5.66
 -16  12  -3    8.23    6.23
 -16  14   0   12.43    6.04
 -15   5  -9    4.76    4.04
 -15   9  -6   53.72    7.85
 -15  11  -4   17.06    7.81
 -15  15   2    5.79    6.52
 -14   2 -10    1.85    3.04
 -14   6  -8    8.59    4.43
 -14  10  -5   55.97    8.09
 -14  14   1   12.70    5.55
 -14  16   5    4.28    5.46
 -13   1 -10  120.97    6.49
 -13   7  -7   98.03    8.24
 -13  15   3   53.98    9.06
 -13  17   8    6.22    5.56
 -13  17   9    1.19    4.64
 -12   8  -6   66.77    7.53
 -12  10  -4   49.45    7.53
 -12  14   2   53.35    8.78
 -12  16   6   -0.09    4.99
 -11  13   1   -0.26    5.02
 -11  15   5   40.13    8.35
 -11  17  11    9.37    5.88
 -10   0  -9    3.90    2.43
 -10   8  -5   55.33    7.07
 -10  10  -3   27.49    6.58
 -10  12   0   31.84    6.94
 -10  16   9    6.80    5.27
  -9  11  -1  279.95   13.73
  -9  15   7   32.05    8.13
  -8   0  -8  976.64   12.60
  -8  14   6   54.49    7.80
  -8  16  12    3.66    4.67
  -8  16  13   17.74    5.68
  -7   7  -4   42.94    5.80
  -7   9  -2  316.54   12.69
  -7  11   1  247.65   11.96
  -7  15  10   15.54    6.69
  -7  15  11   40.90    7.55
  -6   6  -4   25.51    4.71
  -6   8  -2   10.11    3.91
  -6  12   4  150.98    9.80
  -6  14   9   31.39    6.60
  -5   3  -5  470.35   10.26
  -5   7  -2  197.38    8.82
  -5   9   0  316.25   12.07
  -5  11   3  389.77   14.36
  -5  13   8  131.34    9.52
  -5  15  18    1.29    4.43
  -5  15  19   19.96    5.28
  -5  15  20    0.16    3.94
  -4   6  -2  967.17   17.10
  -4   8   0  826.55   17.61
  -4  10   3  506.57   15.10
  -4  12   7  108.99    8.33
  -4  14  15   26.83    6.35
  -4  14  16   56.40    6.79
  -4  14  17   13.36    4.86
  -3   3  -3  163.65    5.68
  -3   9   3    5.47    3.75
  -3  11   7  138.94    8.57
  -3  13  14   37.51    5.54
  -2   8   3  178.77    8.33
  -2  12  13   23.69    4.81
  -1   9   7   -1.38    3.63
  -1  11  13  134.27    7.58
   0   8   7  131.51    6.69
   0  10  13  102.66    6.40
   1   7   8   11.88    2.85
   1   9  22   24.05    2.77
 -22   4 -10    1.45    3.58
 -22   6  -9    2.86    3.82
 -21   9  -7    1.91    4.65
 -20   0 -11    1.56    3.11
 -20   4 -10   13.78    5.12
 -20   8  -8    1.57    4.32
 -19   1 -11   18.07    4.46
 -19   9  -7    0.29    4.37
 -19  11  -5    5.77    4.48
 -19  13  -3    0.43    5.46
 -18   0 -11   -0.33    3.03
 -18   4 -10   17.16    4.48
 -18   6  -9   10.59    4.85
 -18   8  -8   15.08    5.93
 -18  10  -6   14.34    5.63
 -18  12  -4   -0.30    5.02
 -18  14  -1    0.15    4.80
 -17  -3 -11   12.45    2.35
 -17  -1 -11   52.00    4.67
 -17   9  -7    8.75    6.78
 -17  11  -5    4.56    5.76
 -16  -2 -11   22.98    3.06
 -16   4 -10   52.74    6.31
 -16   6  -9    6.62    4.38
 -16  10  -6   30.90    7.81
 -16  14  -1   -0.44    5.03
 -15   3 -10   82.88    6.49
 -15   7  -8   13.92    5.02
 -15  13  -2   11.67    6.49
 -15  15   1   21.73    7.07
 -14   8  -7    8.06    4.72
 -14  12  -3   35.04    8.77
 -14  14   0   -1.55    4.83
 -14  16   4    4.28    5.43
 -13   9  -6   29.63    6.31
 -13  11  -4    9.49    6.22
 -13  13  -1    0.99    5.73
 -13  15   2    1.86    5.84
 -13  17   7    1.47    5.09
 -12   0 -10   29.89    3.56
 -12   4  -9   11.86    4.20
 -12  12  -2   12.09    6.19
 -12  14   1   11.85    8.03
 -12  16   5   10.85    5.87
 -11   5  -8  109.90    7.48
 -11   9  -5    9.62    5.54
 -11  11  -3   59.71    7.93
 -11  13   0   93.78    9.83
 -11  15   4    7.42    6.91
 -11  17  10   13.85    5.66
 -10   4  -8   30.31    4.35
 -10   6  -7  235.44   10.66
 -10  12  -1   63.47    8.29
 -10  14   3   10.22    5.52
 -10  16   8    4.86    5.25
  -9   3  -8   64.28    5.23
  -9   5  -7   77.60    6.34
  -9   9  -4  266.10   12.67
  -9  13   2  114.54    9.70
  -9  15   6    4.47    7.01
  -9  17  13   10.24    5.36
  -9  17  14    1.71    4.81
  -8   4  -7  128.60    6.99
  -8   8  -4  151.70    8.83
  -8  10  -2   23.34    6.34
  -8  12   1  106.28    8.98
  -8  14   5   30.03    6.88
  -8  16  11   17.58    6.14
  -7  11   0    0.27    4.96
  -7  13   4    0.14    4.74
  -7  15   9   49.50    8.19
  -6  10   0  188.61   10.20
  -6  12   3   20.98    6.18
  -6  14   8   50.34    7.42
  -5   5  -4  228.24    8.33
  -5  13   7    3.97    4.94
  -5  15  15   32.46    6.73
  -5  15  16    3.12    4.82
  -5  15  17   17.93    5.46
  -4  12   6   27.48    5.58
  -4  14  13   17.14    5.70
  -4  14  14   34.19    5.83
  -3   5  -2  455.32   10.92
  -3   7   0   43.43    4.51
  -3  11   6   53.33    6.36
  -3  13  12  123.23    8.89
  -3  13  13    8.03    4.41
  -2  10   6  123.64    7.62
  -2  12  12   59.52    6.01
  -1   5   1   -1.65    1.88
  -1   7   3  326.19    9.55
  -1  11  12   -0.88    3.21
   0  10  12  215.96    8.79
   2   8  17   39.87    3.39
 -21   5 -10    2.28    4.15
 -21   7  -9    2.03    3.99
 -20   2 -11   14.96    4.65
 -19   5 -10    5.21    4.43
 -19  11  -6   -0.86    4.28
 -18   2 -11   22.87    4.69
 -18  14  -2   14.04    6.79
 -17   1 -11   57.03    5.53
 -17  13  -3    1.00    4.62
 -17  15   0   -0.27    4.54
 -16   0 -11    2.69    2.98
 -16   8  -8   59.07    7.82
 -16  12  -4   12.41    5.31
 -15   9  -7   -0.92    5.11
 -15  11  -5   65.93    9.44
 -14  10  -6   31.18    7.33
 -14  14  -1    0.66    4.81
 -14  16   3    3.36    5.91
 -13   5  -9    3.26    3.32
 -13   7  -8   15.47    4.96
 -13  13  -2   40.46    8.45
 -13  17   6    8.71    6.14
 -12   6  -8   44.52    5.98
 -12  10  -5   42.25    7.20
 -11   3  -9  207.41    8.61
 -11   7  -7   68.90    6.97
 -11  15   3   48.52    9.21
 -11  17   8    6.45    5.24
 -11  17   9    3.06    4.55
 -10   2  -9  258.09    8.72
 -10   8  -6  201.56   10.84
 -10  10  -4  103.03    9.09
 -10  14   2   29.07    7.17
 -10  16   7   26.82    6.25
  -9   7  -6   92.94    7.70
  -9  11  -2   31.47    6.91
  -9  13   1   12.48    6.17
  -9  15   5   54.78    9.12
  -9  17  12   12.17    5.94
  -8   6  -6   10.33    4.56
  -8  12   0   22.99    6.46
  -8  14   4   11.28    5.85
  -8  16  10    7.47    5.42
  -7   5  -6   73.00    5.93
  -7   9  -3   29.78    5.60
  -7  13   3   14.61    5.47
  -7  15   8   27.27    7.31
  -6   8  -3  162.37    8.93
  -6  14   7   46.05    7.22
  -6  16  15   12.53    5.42
  -6  16  16    2.02    4.31
  -6  16  17    2.35    3.95
  -6  16  18    0.00    3.71
  -5   7  -3  590.00   14.85
  -5   9  -1   13.45    4.85
  -5  11   2    5.66    5.68
  -5  13   6  119.48    9.28
  -5  15  13   32.79    6.55
  -5  15  14    8.23    5.47
  -4   4  -4  901.24   14.61
  -4  10   2  110.85    7.62
  -4  14  12   13.32    4.76
  -3   9   2  635.83   15.60
  -3  13  11    9.72    4.87
  -2   6   0  533.28   11.86
  -2   8   2  769.38   15.94
  -2  10   5  219.36    9.69
  -2  12  11   65.66    6.12
  -1  11  11  246.14    9.91
   0  10  11   61.44    5.50
   1   9  13   -4.95    3.28
   2   8  16  240.05    6.56
 -22   2 -11   10.32    4.23
 -21   3 -11    6.64    4.64
 -20   6 -10    3.56    4.17
 -20  10  -7    2.31    4.00
 -19   3 -11   26.52    5.55
 -19   9  -8    3.39    4.87
 -18  10  -7    5.54    4.71
 -18  12  -5    1.64    4.56
 -17   3 -11   17.52    4.35
 -17   9  -8   16.07    6.09
 -17  11  -6    4.74    5.22
 -17  13  -4   11.52    5.79
 -16   2 -11   22.00    4.31
 -16  10  -7    4.66    6.26
 -16  12  -5    1.00    5.21
 -16  14  -2    6.88    4.96
 -15  -1 -11    3.79    2.41
 -15   1 -11    2.71    3.08
 -15   5 -10   37.48    5.99
 -15  13  -3    6.67    4.89
 -15  15   0    9.36    5.53
 -14   4 -10   38.00    5.09
 -14   6  -9   73.43    7.14
 -14   8  -8    7.08    4.72
 -14  12  -4   17.89    6.80
 -14  16   2   -1.50    5.61
 -13   3 -10   34.77    4.56
 -13   9  -7    7.93    5.18
 -13  15   1   30.45    6.78
 -13  17   5   -1.33    5.31
 -12   2 -10   76.83    5.63
 -12   8  -7   30.80    5.46
 -12  12  -3   31.12    6.62
 -12  14   0   33.31    7.75
 -12  16   4    0.21    4.55
 -11   9  -6  143.78   10.05
 -11  11  -4   11.73    5.80
 -11  13  -1    3.63    5.35
 -11  15   2    8.82    7.58
 -11  17   7   -0.84    5.12
 -10  12  -2   26.61    6.84
 -10  14   1   26.17    7.52
 -10  16   6    7.06    5.08
  -9  13   0   69.29    8.60
  -9  15   4    6.78    7.19
  -9  17  10   14.24    5.95
  -9  17  11    9.04    4.90
  -8   2  -8  123.78    5.85
  -8   8  -5  142.91    9.04
  -8  10  -3   85.48    8.21
  -8  14   3   35.68    7.13
  -8  16   8    0.17    5.79
  -8  16   9   18.66    5.94
  -7   7  -5  556.80   15.20
  -7  11  -1  143.51    9.99
  -7  13   2    8.31    5.19
  -7  15   7   68.01    8.64
  -6   4  -6  965.31   16.32
  -6   6  -5  396.58   12.12
  -6  10  -1  566.23   16.75
  -6  12   2   -0.42    3.58
  -6  14   6   26.50    6.32
  -6  16  13   15.64    5.74
  -6  16  14    8.93    5.44
  -5  13   5    6.78    5.23
  -5  15  12   12.85    5.55
  -4   6  -3 1136.70   18.70
  -4   8  -1  230.53    9.68
  -4  12   5   84.24    7.64
  -4  14  10   39.11    6.79
  -4  14  11    7.59    4.51
  -3   7  -1  404.56   11.65
  -3  13  10  170.91    9.97
  -2  12  10   36.19    5.10
  -1   9   5    0.83    3.84
  -1  11  10    5.03    3.68
   0   6   3 1041.09   14.79
   0   8   6  646.03   13.30
   0  10  10  182.95    8.16
   1   7   7  292.42    8.02
   1   9  12  335.68    9.43
   2   8  15   68.26    4.32
 -19  11  -7    1.83    4.54
 -18   4 -11   -0.07    4.32
 -18   8  -9    4.81    5.35
 -16  14  -3    0.62    5.30
 -15   9  -8   36.86    7.04
 -15  11  -6    3.40    6.35
 -15  13  -4    4.94    5.64
 -15  15  -1   17.57    6.93
 -14   0 -11    0.97    2.59
 -14  14  -2    5.21    5.11
 -14  16   1    5.37    5.49
 -13  13  -3    3.58    6.58
 -13  15   0    1.89    5.68
 -13  17   4    4.33    5.82
 -12  10  -6   58.78    7.81
 -12  12  -4   20.99    6.77
 -12  14  -1   21.71    7.67
 -12  16   3   18.60    6.09
 -11  -1 -10   10.49    2.38
 -11   1 -10   10.88    3.02
 -11   5  -9   12.82    4.52
 -11  13  -2   82.15    9.54
 -11  17   6    9.35    5.92
 -10   6  -8   39.99    5.80
 -10  10  -5    7.10    5.33
 -10  16   5   33.44    6.79
  -9   1  -9   73.03    4.68
  -9   5  -8  427.96   13.11
  -9   9  -5   16.06    4.79
  -9  11  -3  158.75   10.47
  -9  15   3   29.17    7.80
  -9  17   9    0.64    5.04
  -8  12  -1  135.18   10.28
  -8  14   2    6.26    5.70
  -8  16   7   37.79    8.16
  -7  15   6   11.70    6.33
  -7  17  14    3.66    4.48
  -7  17  15    4.00    4.31
  -6  12   1    7.90    4.91
  -6  14   5   15.20    5.72
  -6  16  12    5.53    5.18
  -5   5  -5  144.79    7.14
  -5  11   1  488.10   15.76
  -5  15  10    5.69    5.50
  -5  15  11   77.51    8.65
  -4   2  -5 2534.81   20.19
  -4  10   1   33.04    5.12
  -4  12   4   11.31    4.88
  -4  14   9   12.42    5.27
  -3   9   1   35.73    5.09
  -3  11   4    5.67    4.74
  -3  13   9   -0.61    3.94
  -2   4  -2 1301.15   15.83
  -2  10   4   14.27    4.37
  -2  12   9  102.01    7.40
  -1   5   0  485.00   10.15
  -1   7   2   87.77    5.35
  -1  11   9  138.88    7.84
   1   9  11   -4.06    2.48
 -21   5 -11   -1.18    3.49
 -21   7 -10   -0.34    3.71
 -20  10  -8    1.57    4.16
 -19   7 -10    2.52    4.57
 -19   9  -9    4.60    4.72
 -18  10  -8    8.74    5.20
 -18  12  -6    3.51    4.37
 -17  11  -7   10.23    5.66
 -17  13  -5    5.31    5.48
 -16   4 -11    1.39    3.70
 -16   8  -9   16.27    6.18
 -16  12  -6    6.12    5.46
 -15   3 -11   28.66    4.71
 -15  15  -2    1.63    5.01
 -14  -2 -11   77.53    4.04
 -14   2 -11   79.10    5.97
 -14  10  -7   72.85    8.81
 -14  12  -5   19.98    6.73
 -14  14  -3    3.47    5.01
 -13   5 -10   49.30    5.92
 -13   7  -9   32.71    5.77
 -13  11  -6   11.80    6.51
 -13  15  -1   12.39    5.92
 -13  17   3    0.81    5.15
 -12   4 -10   98.74    7.04
 -12   6  -9  177.03    9.79
 -12   8  -8   23.81    5.47
 -12  14  -2   38.38    8.35
 -12  16   2   -1.52    4.55
 -11   7  -8   19.76    4.50
 -11  11  -5   80.10    8.74
 -11  15   1   19.36    6.68
 -11  17   5    3.90    5.58
 -10   4  -9  112.56    6.84
 -10   8  -7   42.70    6.59
 -10  12  -3   89.24    9.18
 -10  14   0   47.01    8.06
 -10  16   4    8.65    5.24
  -9   7  -7  386.43   13.66
  -9  13  -1   10.72    6.26
  -9  17   8   20.75    6.19
  -8   4  -8  348.33   10.76
  -8   6  -7  900.98   18.84
  -8  10  -4  230.67   12.08
  -8  16   6    5.03    6.87
  -7   9  -4   15.70    4.30
  -7  11  -2    3.81    5.40
  -7  13   1    1.30    5.13
  -7  15   5   86.75    9.44
  -7  17  12    8.10    5.04
  -7  17  13    5.42    4.38
  -6   2  -7  525.57   10.42
  -6   8  -4   90.95    6.72
  -6  10  -2  394.46   14.26
  -6  14   4   29.37    6.40
  -6  16  10    1.78    5.50
  -6  16  11   13.48    5.37
  -5   3  -6  182.67    6.78
  -5   7  -4   84.49    6.69
  -5   9  -2  330.48   12.20
  -5  11   0   23.77    6.13
  -5  13   4  202.95   11.22
  -5  15   9  103.40    9.35
  -4   8  -2  250.68   10.36
  -4  10   0  623.43   16.92
  -4  14   8  123.44    9.46
  -3   5  -3 1413.52   18.91
  -3  11   3  374.42   13.43
  -3  13   8  147.78    9.43
  -2   6  -1  816.59   14.84
  -2   8   1  141.50    7.36
  -2  12   8    7.11    4.06
  -1   9   4  568.73   14.04
  -1  11   8   51.56    5.58
   0   8   5  187.30    7.93
   0  10   9   13.51    3.45
   1   7   6   10.30    3.83
   1   9  10  145.53    6.54
 -21   1 -12    5.55    3.53
 -20   0 -12    6.99    3.28
 -20   6 -11    6.43    4.35
 -19  -1 -12    3.80    2.89
 -19   1 -12    1.20    3.40
 -19  11  -8    2.54    4.62
 -18   0 -12    3.99    2.97
 -18   2 -12    2.33    3.74
 -18   8 -10   14.34    5.49
 -18  12  -7    3.25    4.61
 -17   5 -11    6.29    4.17
 -17   9  -9    0.01    5.14
 -16  10  -8   11.03    5.22
 -16  14  -4   11.59    5.88
 -15  11  -7   44.34    8.14
 -15  13  -5   -3.31    4.49
 -14   6 -10    4.94    4.24
 -14  12  -6    8.01    6.54
 -14  16   0    0.45    4.50
 -13  -1 -11   12.96    2.78
 -13   1 -11   16.82    3.29
 -13  13  -4   31.60    7.22
 -13  17   2    4.15    5.32
 -12  10  -7   39.34    7.08
 -12  12  -5   30.89    7.37
 -12  16   1   29.71    7.23
 -11   3 -10   25.29    4.00
 -11   9  -7    2.93    4.18
 -11  13  -3    4.19    5.24
 -11  15   0   -3.61    5.66
 -11  17   4   14.10    6.35
 -10  10  -6   23.96    5.95
 -10  12  -4    7.00    6.08
 -10  14  -1   30.92    8.59
 -10  16   3   29.36    6.56
 -10  18   8    7.66    5.61
  -9   3  -9   23.23    3.63
  -9   9  -6   92.63    8.44
  -9  11  -4    5.18    5.16
  -9  13  -2  107.52   10.12
  -9  15   2   16.83    6.62
  -9  17   6   18.17    6.22
  -9  17   7    4.09    4.64
  -8  12  -2   28.16    6.59
  -8  14   1   10.02    5.88
  -8  16   5   64.17    9.51
  -7   1  -8   86.52    4.67
  -7   5  -7    4.79    3.61
  -7   7  -6   28.22    5.24
  -7  13   0  140.66   10.53
  -7  15   4    1.55    5.89
  -7  17  10   21.03    5.79
  -7  17  11    8.39    4.87
  -6  12   0   32.18    5.97
  -6  14   3    6.57    5.42
  -6  16   9   37.78    7.57
  -5  13   3   25.96    6.09
  -5  15   8    7.87    5.72
  -4   6  -4  420.18   11.84
  -4  12   3   25.89    5.05
  -4  14   7   25.32    6.12
  -3   3  -4  217.24    6.63
  -3   7  -2   35.61    4.95
  -3   9   0  434.76   13.44
  -3  13   7   -0.84    4.28
  -3  15  16    6.99    5.35
  -3  15  17   20.38    5.79
  -3  15  18    6.60    4.83
  -3  15  19   10.72    4.73
  -3  15  20    0.57    3.69
  -2  10   3  394.34   12.73
  -2  12   7  179.77    9.59
  -2  14  15   21.37    5.33
  -2  14  16   13.11    4.99
  -2  14  17   17.44    4.89
  -2  14  18    9.03    4.28
  -2  14  19    2.02    3.76
  -2  14  20   12.88    4.13
  -2  14  21    0.88    3.32
  -1   7   1  882.14   15.69
  -1  11   7  240.28   10.14
  -1  13  15   -0.96    3.43
  -1  13  16   60.71    6.22
  -1  13  17    0.67    3.65
  -1  13  18   38.81    5.11
  -1  13  19    4.74    3.69
  -1  13  20   43.58    5.22
   0   6   2   27.53    3.76
   0  10   8   73.83    5.62
   1   9   9   -1.72    2.74
 -21   3 -12    2.45    3.85
 -19   3 -12   -0.23    3.78
 -18  10  -9    5.09    4.92
 -17  -1 -12    4.54    2.84
 -17   1 -12    6.80    3.40
 -17   3 -12   -0.18    3.56
 -17  11  -8   -1.10    4.80
 -17  13  -6   -1.17    4.68
 -16   8 -10   25.16    6.50
 -16  12  -7    5.97    5.53
 -16  14  -5    1.16    4.95
 -15   5 -11    7.50    4.13
 -15   9  -9    3.90    4.99
 -15  15  -3   10.29    5.99
 -14   4 -11   54.04    5.74
 -14  10  -8   49.88    8.06
 -14  14  -4   10.11    5.72
 -14  16  -1   22.47    6.95
 -13   3 -11   43.94    5.03
 -13  11  -7   55.45    8.38
 -13  13  -5    1.62    6.70
 -13  15  -2    0.84    4.49
 -13  17   1   -0.49    4.77
 -12  14  -3    5.53    6.34
 -12  16   0    6.02    6.21
 -11   7  -9   86.20    7.87
 -11  11  -6    6.60    5.74
 -11  13  -4   56.75    8.93
 -11  15  -1   20.30    7.14
 -11  17   3    3.43    5.89
 -10   2 -10   21.07    3.53
 -10   6  -9  301.05   11.91
 -10  14  -2   41.51    8.47
 -10  16   2    9.30    5.77
 -10  18   7    5.22    5.44
  -9  15   1   42.58    8.48
  -9  17   5    5.44    5.38
  -8  10  -5   16.02    6.08
  -8  12  -3   76.25    8.63
  -8  14   0   27.16    6.86
  -8  16   4    1.81    7.14
  -8  18  11   -3.79    4.40
  -7   3  -8    6.40    2.94
  -7   9  -5   94.59    7.86
  -7  11  -3  259.90   12.82
  -7  15   3   85.60    9.39
  -7  17   9    0.36    4.86
  -6   4  -7   14.41    3.54
  -6   6  -6  261.41    9.95
  -6   8  -5   34.55    5.26
  -6  10  -3  272.63   12.04
  -6  12  -1   61.94    7.82
  -6  16   8    3.16    5.74
  -5   9  -3   91.65    7.10
  -5  11  -1  190.19   10.71
  -5  13   2   49.31    6.92
  -5  15   7   97.15    9.20
  -4   4  -5   17.52    3.12
  -4   8  -3   62.19    6.29
  -4  10  -1   77.41    7.54
  -4  12   2   89.15    8.23
  -4  14   6   73.37    7.91
  -4  16  14    4.53    4.84
  -4  16  15   15.18    5.43
  -4  16  16   -2.62    3.93
  -4  16  17   13.73    4.73
  -4  16  18   -3.76    3.01
  -3  11   2   92.17    7.75
  -3  13   6  136.23    9.22
  -3  15  13   54.13    7.31
  -3  15  14    5.38    4.33
  -3  15  15   28.49    5.39
  -2   8   0  573.71   14.15
  -2  12   6   58.94    6.42
  -2  14  13    2.46    4.42
  -2  14  14   49.39    6.10
  -2  14  22    8.29    3.74
  -1   9   3   46.96    5.62
  -1  13  13    1.48    3.86
  -1  13  14  108.47    7.68
  -1  13  21    1.41    3.27
   0   8   4 1375.54   19.64
   0  10   7  280.33   10.18
   0  12  15   23.95    4.13
   0  12  16    4.36    3.32
   0  12  17   20.36    3.96
   0  12  18   35.97    4.67
 -18  -2 -12    1.87    2.35
 -18   4 -12   12.75    4.50
 -18  12  -8    0.24    4.79
 -17   7 -11   16.38    5.85
 -17   9 -10   17.46    6.19
 -17  13  -7    1.65    4.85
 -16   0 -12   85.15    5.70
 -16   2 -12    2.13    3.37
 -16  10  -9    1.52    5.06
 -15   1 -12   48.97    4.91
 -15  11  -8    3.07    5.80
 -15  13  -6    7.22    4.79
 -15  15  -4   -4.72    4.77
 -14  12  -7    7.50    6.61
 -14  16  -2   10.53    6.51
 -13   7 -10    5.35    4.28
 -13  15  -3    7.54    5.92
 -12   0 -11    0.33    2.28
 -12   6 -10   94.55    7.42
 -12  10  -8   29.90    6.68
 -12  12  -6   41.05    8.23
 -12  14  -4   14.59    6.79
 -12  16  -1   14.20    6.41
 -11   5 -10   37.24    5.05
 -11   9  -8   96.46    8.61
 -11  17   2   12.41    6.51
 -10   8  -8   68.03    6.72
 -10  12  -5  135.24   10.92
 -10  16   1   13.55    5.95
 -10  18   6    7.09    5.31
  -9   5  -9  205.99    9.38
  -9   7  -8   40.63    5.61
  -9   9  -7   28.49    6.16
  -9  11  -5   34.67    6.13
  -9  13  -3   29.91    7.49
  -9  15   0    7.79    7.49
  -9  17   4   14.82    6.03
  -8   0  -9    6.20    2.69
  -8   2  -9  115.95    5.87
  -8   6  -8   21.86    5.13
  -8   8  -7  238.12   11.31
  -8  16   3   79.54   10.38
  -8  18   9   -2.84    4.56
  -8  18  10   11.63    5.04
  -7  13  -1    4.07    5.73
  -7  15   2    1.87    5.77
  -7  17   8   21.73    5.95
  -6  14   2   77.10    8.09
  -6  16   6    7.60    6.52
  -6  16   7   54.50    7.91
  -5   5  -6  785.33   15.46
  -5   7  -5  294.90   11.00
  -5  15   6   11.57    5.75
  -5  17  15    2.48    3.89
  -5  17  16    7.83    4.30
  -4  14   5   40.20    6.70
  -4  16  12    7.25    5.30
  -4  16  13   21.61    5.72
  -3   9  -1   55.43    6.32
  -3  13   5   -1.43    4.27
  -3  15  11   28.73    6.36
  -3  15  12    0.01    4.22
  -2   6  -2  390.38   10.70
  -2  10   2    4.16    3.19
  -2  12   5  112.50    8.09
  -2  14  11   -1.59    4.39
  -2  14  12   77.74    7.20
  -1   5  -1   30.33    3.63
  -1  11   6    2.04    3.74
  -1  13  12   86.96    6.88
   0  12  13   37.17    4.87
   0  12  14   10.70    3.58
   1   5   3 1292.91   14.27
   1   7   5 2105.80   21.36
   1   9   8  321.11    9.69
 -18   8 -11    2.06    4.63
 -18  10 -10    0.28    4.51
 -17   5 -12   13.90    4.42
 -17  11  -9   16.39    5.89
 -16   4 -12   19.71    4.29
 -16  12  -8    2.34    5.31
 -16  14  -6    1.85    5.47
 -15   3 -12   33.40    4.91
 -15   7 -11   84.42    8.31
 -15   9 -10    4.84    5.76
 -15  13  -7   -1.12    4.40
 -14   6 -11   81.67    7.59
 -14  10  -9   27.41    7.68
 -14  14  -5    2.31    4.70
 -13   5 -11   24.97    4.78
 -13  11  -8    5.85    6.28
 -13  13  -6   40.20    8.11
 -13  17   0    2.14    4.82
 -12   4 -11    7.73    3.62
 -11  11  -7   77.87    8.81
 -11  13  -5    8.90    7.26
 -11  15  -2   -2.26    4.02
 -11  17   1   12.83    6.16
 -10   4 -10   97.44    6.50
 -10  10  -7   31.74    5.79
 -10  14  -3   31.34    7.96
 -10  16   0    2.53    5.49
 -10  18   5    5.06    4.63
  -9  15  -1   85.83   10.37
  -9  17   3    2.04    5.19
  -8   4  -9  149.94    7.45
  -8  10  -6  144.29   10.18
  -8  12  -4   74.19    8.55
  -8  14  -1   17.96    6.01
  -8  16   2    4.48    6.83
  -8  18   8   10.19    5.31
  -7   5  -8    2.91    3.59
  -7   7  -7  559.21   15.33
  -7   9  -6  240.49   11.51
  -7  11  -4   24.55    6.03
  -7  13  -2  118.65   10.09
  -7  17   6   16.71    6.00
  -7  17   7    1.87    4.14
  -6  10  -4  143.76    9.12
  -6  12  -2  146.87   10.47
  -6  14   1    8.50    5.94
  -6  16   5   78.96    9.52
  -5   9  -4  360.20   13.07
  -5  11  -2   12.06    5.60
  -5  13   1    2.24    4.10
  -5  15   5   63.49    8.02
  -5  17  11   -3.33    4.14
  -5  17  12   11.76    5.13
  -5  17  13   -0.27    3.63
  -4  10  -2  513.66   15.69
  -4  12   1   30.18    5.82
  -4  14   4   76.78    8.12
  -4  16  10   16.16    6.49
  -4  16  11   34.73    6.98
  -3   5  -4  953.08   15.80
  -3   7  -3  704.82   15.32
  -3  11   1  249.64   11.10
  -3  13   4   98.11    8.34
  -3  15  10   -0.89    4.15
  -2   4  -3  197.08    6.58
  -2   8  -1  156.81    8.33
  -2  10   1   41.94    5.30
  -2  14  10   65.13    6.92
  -1   7   0  590.49   13.22
  -1   9   2  803.48   16.84
  -1  11   5  255.20   10.59
  -1  13  10  145.80    8.96
  -1  13  11    7.82    4.06
   0   8   3  559.29   12.98
   0  10   6   84.69    6.21
   0  12  11   69.32    6.22
   0  12  12   35.11    4.61
   1   9   7   15.82    3.99
   1  11  14   -1.05    2.94
   1  11  15   65.89    5.18
   2   8  10   99.49    4.85
 -17   9 -11    4.25    5.18
 -17  13  -8    1.71    5.01
 -16  -2 -12    3.18    2.00
 -16  10 -10    8.30    5.54
 -15  -1 -12   40.29    3.75
 -15  11  -9   33.43    7.56
 -15  15  -5   14.62    6.13
 -14   0 -12    5.41    2.77
 -14   2 -12    4.16    3.13
 -14   4 -12   41.17    5.65
 -14  12  -8    5.80    6.02
 -14  14  -6   12.59    6.40
 -14  16  -3    7.91    5.47
 -13  15  -4    0.11    4.47
 -13  17  -1    0.33    4.65
 -12  12  -7   36.83    8.01
 -12  14  -5    5.07    6.00
 -12  16  -2   16.92    5.93
 -11   1 -11   31.75    3.69
 -11   7 -10   30.08    5.49
 -11  15  -3   12.59    5.74
 -11  17   0   15.38    6.42
 -10   8  -9   21.08    5.29
 -10  12  -6   39.41    7.74
 -10  14  -4   12.02    6.93
 -10  16  -1   20.46    6.32
 -10  18   3    0.14    4.78
 -10  18   4    8.57    5.03
  -9   3 -10    6.34    3.20
  -9   7  -9  520.11   15.83
  -9  11  -6    3.73    4.48
  -9  13  -4   78.43    8.75
  -9  17   2   17.58    6.21
  -8  14  -2  100.06   10.08
  -8  16   1   39.97    8.35
  -8  18   6   12.36    5.56
  -8  18   7    3.43    4.30
  -7  15   1   63.47    8.42
  -7  17   5    5.88    5.89
  -6   6  -7  500.65   13.63
  -6   8  -6  124.87    7.85
  -6  14   0  141.20   10.79
  -6  16   4    2.34    6.45
  -6  18  11   -1.42    3.93
  -6  18  12    7.87    5.04
  -5   3  -7  411.31    9.89
  -5  13   0   51.06    7.10
  -5  15   4    7.46    5.67
  -5  17  10    8.49    5.29
  -4   2  -6 2038.98   18.59
  -4   6  -5 1115.05   18.78
  -4   8  -4  271.15   10.94
  -4  12   0   66.84    7.44
  -4  16   9   61.61    8.45
  -3   9  -2  592.06   15.78
  -3  11   0   39.06    6.27
  -3  13   3   22.34    5.94
  -3  15   8    0.89    5.22
  -3  15   9   29.58    5.74
  -2  12   4   17.19    4.41
  -2  14   8   32.89    6.03
  -2  14   9   41.87    6.12
  -1  11   4   32.49    5.21
  -1  13   9   14.30    4.29
   0   6   1  847.74   13.82
   0  10   5  235.65    9.47
   0  12  10  114.60    7.67
   1   7   4   17.09    3.62
   1  11  12   -4.01    2.90
   1  11  13   73.72    5.41
   1  11  20    2.59    2.43
   2   6   6  915.53   12.36
   2   8   9  150.62    6.07
 -21   3 -13    4.17    3.62
 -19   1 -13   19.64    4.25
 -19   3 -13   10.38    4.27
 -18   4 -13    4.97    4.29
 -18   8 -12    3.16    4.32
 -18  10 -11   -3.54    4.12
 -17   3 -13   20.15    4.88
 -17   7 -12    3.39    4.86
 -17  11 -10    3.89    5.02
 -16  12  -9    6.08    5.28
 -16  14  -7    1.53    4.37
 -15   9 -11    3.06    5.06
 -15  13  -8    4.47    5.15
 -15  15  -6    4.82    5.46
 -14   8 -11   32.01    6.35
 -14  16  -4    2.18    5.52
 -13   1 -12  104.50    6.00
 -13   3 -12   27.08    4.50
 -13   9 -10   73.40    8.30
 -13  13  -7    1.49    5.02
 -13  15  -5    6.23    5.82
 -12   6 -11   73.61    6.96
 -12  10  -9   48.49    7.36
 -12  16  -3   13.64    6.61
 -11   5 -11    3.07    3.87
 -11  11  -8    0.22    5.50
 -11  13  -6   42.46    7.63
 -11  15  -4    1.38    4.99
 -11  17  -1   13.47    6.33
 -10   6 -10    4.35    3.92
 -10  10  -8   25.19    5.47
 -10  18   2    9.42    5.74
  -9   5 -10   67.39    6.36
  -9   9  -8   40.11    5.79
  -9  13  -5    4.09    6.20
  -9  15  -2    7.06    6.38
  -9  17   1    4.77    5.48
  -8   6  -9  782.83   17.94
  -8  10  -7  147.47   10.31
  -8  12  -5   48.50    7.63
  -8  14  -3   37.53    7.91
  -8  18   5    4.56    5.42
  -7   7  -8  112.26    8.08
  -7  11  -5   99.41    8.96
  -7  13  -3    8.56    6.13
  -7  15   0   10.66    6.24
  -7  17   4   20.66    6.66
  -6   2  -8  387.02    9.12
  -6   4  -8  376.26   10.66
  -6  12  -3   54.21    7.25
  -6  16   3   67.13    9.17
  -6  18   9    2.27    4.33
  -6  18  10    9.78    5.16
  -5   7  -6   33.21    4.79
  -5   9  -5   18.58    5.10
  -5  11  -3   94.79    8.07
  -5  13  -1    2.62    5.14
  -5  15   3   65.60    8.25
  -5  17   8    4.48    5.25
  -5  17   9    3.38    4.72
  -4   4  -6  435.83   10.63
  -4  10  -3   26.24    5.56
  -4  14   3    9.67    4.89
  -4  16   8    9.67    6.31
  -3   3  -5 2080.46   19.84
  -3  15   7   53.75    7.18
  -2   6  -3 1091.71   17.59
  -2  10   0  139.00    8.24
  -2  12   3  376.37   13.83
  -2  14   7   60.31    7.03
  -1   9   1    2.72    4.01
  -1  13   8   58.56    6.09
   0   8   2  207.71    8.41
   1   9   6  496.76   12.11
   1  11  21   14.20    2.77
 -19   5 -13    2.05    3.65
 -18   0 -13   -1.35    2.51
 -17   1 -13   23.39    4.12
 -17   5 -13   -1.50    4.26
 -16   2 -13    9.58    3.87
 -16   4 -13    7.53    4.20
 -16  10 -11   10.07    5.66
 -15   7 -12    1.72    4.63
 -15  11 -10    0.87    5.45
 -14   6 -12    6.35    4.47
 -14  12  -9    3.80    5.45
 -14  14  -7    5.67    5.41
 -13   5 -12   61.98    6.21
 -13  13  -8   24.50    6.49
 -12  12  -8   18.03    6.43
 -12  14  -6   15.93    5.50
 -12  16  -4    4.03    5.55
 -11  13  -7   11.91    6.76
 -10   2 -11  102.31    5.88
 -10   4 -11   22.13    4.50
 -10  12  -7   73.31    8.97
 -10  14  -5   36.67    8.70
 -10  16  -2    2.82    4.75
 -10  18   1    0.91    5.21
  -9  11  -7   75.76    7.93
  -9  15  -3   47.30    9.28
  -8  16   0    8.09    6.00
  -8  18   4    8.06    5.74
  -7   3  -9  227.10    8.11
  -7   9  -7    5.15    4.01
  -7  15  -1   29.62    7.71
  -7  17   3   11.53    6.01
  -6   8  -7    7.21    4.52
  -6  14  -1   18.17    5.94
  -6  16   2   10.61    6.72
  -6  18   8   10.89    5.48
  -5   5  -7  469.50   12.17
  -5  15   2    3.19    5.53
  -5  17   7    4.47    5.90
  -4   8  -5  151.75    8.83
  -4  12  -1   77.40    7.63
  -4  14   2  125.63    9.47
  -4  16   6   18.50    6.46
  -4  16   7   36.86    6.80
  -3   5  -5  481.05   11.66
  -3   7  -4   18.26    3.98
  -3   9  -3    9.25    4.68
  -3  11  -1  425.85   14.68
  -3  13   2  169.51   10.59
  -3  15   6    3.70    5.04
  -2   8  -2 1087.79   19.55
  -2  12   2   69.45    7.56
  -2  14   6   80.31    7.81
  -1   5  -2  909.80   14.24
  -1   7  -1 1775.47   22.61
  -1  11   3  161.46    8.87
  -1  13   7   17.95    4.31
   0  10   4   42.88    5.04
   0  12   8   48.77    5.72
   1   5   2  948.62   12.58
   1   7   3 1688.00   19.89
   1  11  10   22.45    4.49
   2   8   8  320.64    8.71
   2  10  17   31.69    3.30
   2  10  18    8.04    2.42
 -19   7 -13    0.18    3.45
 -17   9 -12    6.58    4.62
 -17  11 -11    2.72    4.81
 -16  12 -10    2.45    4.69
 -15   3 -13   23.50    4.58
 -15  13  -9   -1.78    4.64
 -14  10 -11   13.70    6.12
 -14  14  -8    4.83    5.21
 -13   9 -11    5.92    5.23
 -13  11 -10    2.85    6.25
 -13  15  -6    7.93    5.01
 -12   2 -12   68.96    5.38
 -12   4 -12   63.89    5.76
 -12   8 -11    2.97    4.64
 -12  10 -10   16.82    6.09
 -12  14  -7    8.64    5.76
 -11  -1 -11   28.50    2.90
 -11   7 -11   72.93    7.11
 -11   9 -10   75.35    7.94
 -11  11  -9   57.31    8.05
 -11  15  -5   22.52    6.39
 -11  17  -2   17.42    6.03
 -10   8 -10   43.99    6.40
 -10  10  -9   49.62    7.25
 -10  16  -3   20.63    6.37
  -9   7 -10   13.17    5.36
  -9   9  -9   35.32    5.89
  -9  13  -6   78.95    9.27
  -9  17   0   16.21    5.82
  -8   2 -10    2.24    2.69
  -8   4 -10  116.78    6.75
  -8  12  -6   12.31    5.32
  -8  14  -4   75.71    9.40
  -8  16  -1   22.85    7.16
  -8  18   3    1.69    4.98
  -7   5  -9   54.68    5.80
  -7  11  -6   -0.10    4.11
  -7  13  -4  128.84   10.19
  -7  17   2   15.72    6.28
  -6  10  -6    2.51    5.05
  -6  14  -2  163.51   11.58
  -6  16   1   43.80    8.20
  -6  18   6   15.88    5.64
  -6  18   7    6.13    4.99
  -5  11  -4    3.38    4.22
  -5  13  -2  161.25   10.94
  -5  15   1   60.36    8.11
  -5  17   6   18.58    6.14
  -4   6  -6   12.34    3.44
  -4  10  -4   66.37    6.90
  -4  12  -2   92.04    8.70
  -4  14   1   23.15    6.26
  -4  16   5   46.66    7.72
  -3  13   1   38.99    6.90
  -3  15   5   86.84    8.59
  -3  17  13    8.90    4.88
  -3  17  14   17.65    5.14
  -3  17  15    2.58    3.75
  -3  17  16    4.55    3.70
  -2   4  -4 2388.61   22.32
  -2  10  -1   10.35    4.34
  -2  14   5   55.50    7.06
  -2  16  13   23.77    6.16
  -2  16  14   -1.46    4.19
  -2  16  15   25.72    5.35
  -2  16  16   -1.10    3.59
  -2  16  17   17.70    4.73
  -2  16  18    1.63    3.33
  -1   9   0  227.35    9.40
  -1  11   2   -0.47    3.77
  -1  13   6   21.62    4.72
  -1  15  14   16.18    5.12
  -1  15  15   13.90    5.16
  -1  15  16   13.59    5.02
  -1  15  17    7.19    4.37
  -1  15  18   -0.99    3.38
  -1  15  19    8.14    3.82
   0   6   0  231.30    7.70
   0   8   1  118.29    6.68
   0  10   3   82.65    6.25
   0  12   7  161.44    8.71
   1   9   5   38.95    4.53
   1  11   9  362.65   11.44
   2   6   5 2112.99   18.73
   2   8   7  664.35   12.45
   2  10  12  236.54    8.31
   2  10  13   60.50    4.57
   2  10  19   28.01    2.87
 -18   8 -13   -0.46    3.60
 -18  10 -12   -4.45    3.74
 -17  -1 -13   22.20    3.29
 -17   7 -13    8.11    4.84
 -16   0 -13    3.23    2.85
 -16  10 -12    5.20    4.63
 -15   1 -13    7.40    3.26
 -15   9 -12    8.50    5.41
 -15  11 -11   16.60    5.69
 -14   2 -13   63.55    5.59
 -14   4 -13    2.46    3.67
 -14  12 -10    4.00    5.08
 -13  -1 -12  100.53    4.73
 -13  13  -9   -0.02    4.98
 -13  15  -7    7.16    6.06
 -12   6 -12   10.22    4.24
 -12  12  -9   25.19    6.76
 -12  16  -5   11.29    5.37
 -11   3 -12   24.12    4.35
 -11  13  -8   20.02    7.60
 -11  15  -6   -0.30    4.83
 -11  17  -3   -0.50    5.24
 -10   0 -11    0.53    2.30
 -10   6 -11   82.29    6.96
 -10  12  -8   18.27    5.87
 -10  14  -6   28.67    7.34
 -10  16  -4    3.62    5.21
 -10  18   0    8.69    5.45
  -9  11  -8   17.96    5.41
  -9  15  -4   -1.66    5.67
  -9  17  -1    7.51    5.16
  -8   6 -10   50.14    6.03
  -8  10  -8   56.75    6.80
  -8  14  -5   51.02    8.43
  -8  16  -2    6.52    6.50
  -8  18   2   11.77    5.91
  -7   7  -9  533.81   15.54
  -7   9  -8  229.82   11.49
  -7  13  -5   15.05    6.77
  -7  15  -2   21.72    6.81
  -7  17   1   -1.09    5.28
  -6  12  -5   58.34    8.04
  -6  18   5    2.37    5.03
  -5   7  -7  390.77   12.60
  -5   9  -6  367.25   13.17
  -5  11  -5  321.18   13.98
  -5  15   0    9.23    5.95
  -5  17   4   32.52    7.41
  -5  17   5   14.66    5.73
  -4  14   0   98.23    9.17
  -4  16   4   14.73    6.40
  -4  18  11    1.48    3.79
  -4  18  12    8.96    4.65
  -4  18  13    2.19    3.92
  -3   7  -5  422.26   12.54
  -3   9  -4  368.83   12.88
  -3  11  -2   12.53    4.51
  -3  13   0  162.82   10.55
  -3  15   4   13.89    5.78
  -3  17  10   22.84    6.16
  -3  17  11    5.87    5.03
  -3  17  12   20.56    5.56
  -2   6  -4    3.65    3.83
  -2   8  -3  955.01   18.74
  -2  12   1  390.06   14.14
  -2  14   4   86.06    8.14
  -2  16  10   26.11    6.81
  -2  16  11   51.21    7.16
  -2  16  12    7.88    5.25
  -1   7  -2  143.43    7.57
  -1  13   5   10.09    4.36
  -1  15  11   34.16    5.78
  -1  15  12   -2.90    3.43
  -1  15  13   16.75    4.46
  -1  15  20    0.63    3.37
   0   4  -1  195.46    5.99
   0  12   6    0.98    3.44
   0  14  13   20.19    4.79
   0  14  14   27.11    5.15
   0  14  15    7.93    4.06
   0  14  16   12.30    4.06
   0  14  17   -0.09    3.24
   0  14  18    9.69    3.71
   1   9   4  331.66   10.39
   1  11   8   20.65    4.26
   2  10  11  189.07    7.62
 -19   3 -14   -0.58    3.30
 -18   4 -14    3.51    4.14
 -17   9 -13    3.12    3.92
 -17  11 -12   -1.57    3.94
 -16  12 -11    5.32    4.71
 -15  13 -10    6.31    4.90
 -14   6 -13   58.12    6.81
 -14  14  -9    2.83    5.30
 -13   3 -13   26.71    4.38
 -13   5 -13   18.83    4.77
 -13   9 -12   33.71    6.54
 -13  11 -11   32.67    7.17
 -12   0 -12   33.14    3.43
 -12   8 -12   60.19    7.41
 -12  10 -11   15.43    5.89
 -12  14  -8    7.78    5.49
 -12  16  -6   -0.68    5.23
 -11   5 -12   73.53    6.23
 -11   9 -11   -3.45    4.63
 -11  11 -10    9.65    5.78
 -11  17  -4   21.20    7.15
 -10   8 -11   60.55    6.94
 -10  10 -10   17.87    6.01
 -10  14  -7   16.47    7.60
 -10  18  -1    1.30    4.63
  -9   3 -11  330.05   10.25
  -9   5 -11   23.31    4.31
  -9   9 -10   63.35    7.37
  -9  13  -7    7.94    5.38
  -9  15  -5   45.17    8.34
  -9  17  -2   13.00    5.50
  -8  12  -7   46.87    6.94
  -8  16  -3   10.34    6.00
  -8  18   1    4.28    5.48
  -7  11  -7   64.40    7.20
  -7  15  -3   41.51    7.81
  -7  19   5   20.51    6.64
  -6   4  -9   -0.63    2.95
  -6   8  -8  464.34   14.61
  -6  10  -7   56.61    7.01
  -6  14  -3   10.67    5.63
  -6  16   0   23.90    6.89
  -6  18   4   13.50    5.83
  -5   3  -8    9.05    2.85
  -5   5  -8  858.74   16.66
  -5  13  -3    8.09    5.20
  -5  15  -1   47.73    7.79
  -5  17   3   17.18    6.76
  -4   4  -7  214.79    7.87
  -4  10  -5   48.19    6.55
  -4  12  -3  138.69    9.49
  -4  14  -1   65.14    8.14
  -4  16   3   30.93    7.29
  -4  18   9    2.84    4.08
  -4  18  10    5.38    4.58
  -3  11  -3  334.80   13.35
  -3  15   3   94.88    9.03
  -3  17   9    5.60    5.41
  -2  10  -2  387.96   13.07
  -2  12   0  376.31   14.34
  -2  14   3   60.88    7.32
  -2  16   9   46.45    6.92
  -1   5  -3 1353.98   17.78
  -1   9  -1   35.04    4.77
  -1  11   1  115.35    7.57
  -1  13   4   86.25    7.46
  -1  15   9   41.78    6.42
  -1  15  10   -1.55    3.78
   0   6  -1  869.27   14.71
   0   8   0   26.09    4.20
   0  10   2   47.19    5.33
   0  12   5   45.32    5.45
   0  14  11   28.43    5.22
   0  14  12   61.64    6.11
   0  14  19   -0.86    3.08
   1   5   1   32.61    3.21
   1   7   2  131.70    6.45
   1  11   7  267.77   10.08
   2   8   6   54.24    4.46
   2  10   9  102.41    6.04
   2  10  10  101.92    5.94
 -19   1 -14    2.47    3.18
 -18   6 -14   -0.42    3.61
 -17   3 -14   11.27    4.07
 -17   5 -14    5.68    4.09
 -17   7 -14    1.93    4.52
 -16   4 -14   11.92    4.52
 -15   9 -13    4.91    4.65
 -15  11 -12    2.27    4.56
 -14  10 -12   15.97    5.77
 -14  12 -11    0.47    4.67
 -13  13 -10    9.16    5.43
 -13  15  -8    8.91    5.16
 -12  12 -10   13.05    5.84
 -11   1 -12   95.26    5.57
 -11   7 -12    5.73    4.11
 -11  13  -9    9.55    6.88
 -11  15  -7   15.59    6.08
 -11  17  -5    1.06    5.42
 -10   4 -12  199.33    9.17
 -10  12  -9   16.60    6.06
 -10  16  -5   10.29    5.24
 -10  18  -2    6.62    4.95
  -9   1 -11   12.08    2.86
  -9   7 -11  328.24   13.05
  -9  11  -9   80.53    8.20
  -9  15  -6    5.81    5.75
  -9  17  -3    6.31    5.52
  -8   8 -10  153.85    9.57
  -8  10  -9   56.22    6.78
  -8  12  -8    4.13    5.30
  -8  14  -6   54.83    9.25
  -8  18   0   28.21    7.24
  -7   3 -10    2.64    3.00
  -7   5 -10  555.67   14.35
  -7   9  -9    5.51    4.85
  -7  11  -8   -1.22    4.68
  -7  13  -6  219.08   12.76
  -7  15  -4   13.72    7.53
  -7  17  -1   -1.01    5.39
  -7  19   4    5.05    5.32
  -6   2  -9  451.96   10.24
  -6   6  -9  519.02   14.28
  -6  12  -6  112.36    9.66
  -6  14  -4  104.28    9.99
  -6  16  -1   35.84    7.50
  -6  18   3    1.77    4.80
  -5   7  -8   88.56    7.12
  -5   9  -7    5.86    3.94
  -5  11  -6   23.90    6.37
  -5  13  -4  119.19    9.94
  -5  17   2   46.40    8.57
  -4   2  -7  806.55   12.14
  -4   6  -7   84.11    6.04
  -4  12  -4  248.30   12.99
  -4  16   2   16.89    6.60
  -4  18   7   -5.78    3.73
  -4  18   8   13.65    5.32
  -3   3  -6    7.12    2.96
  -3   5  -6   74.32    5.17
  -3  13  -1   34.45    5.98
  -3  15   2   11.60    5.86
  -3  17   7   16.70    6.14
  -3  17   8   17.44    5.76
  -2   8  -4   79.18    6.83
  -2  14   2   67.92    7.67
  -2  16   7   13.74    5.17
  -2  16   8   12.01    5.21
  -1  11   0    4.67    4.08
  -1  13   3   -0.71    4.87
  -1  15   8    2.78    4.44
   0  10   1  295.84   11.06
   0  12   4   37.32    5.42
   0  14   9   23.54    4.87
   0  14  10   43.69    5.65
   1   9   3  147.68    7.59
   1  11   6    7.89    3.88
   1  13  11   22.86    4.51
   1  13  12   64.65    5.98
   1  13  13   -0.94    3.51
   1  13  14   48.65    5.33
   1  13  15   -5.53    2.79
   1  13  16   15.73    3.69
   1  13  17   -2.28    2.79
   2   6   4   -1.10    2.47
   2   8   5  260.69    8.42
   2  10   8  145.13    7.15
 -17   1 -14    3.16    3.15
 -16   2 -14   -0.91    2.98
 -16  10 -13   10.32    5.12
 -16  12 -12    1.66    4.56
 -15  -1 -13    2.71    2.37
 -15   3 -14   11.93    4.02
 -15  13 -11    2.12    4.52
 -14   0 -13    0.65    2.43
 -14  14 -10    9.32    5.33
 -13   1 -13   11.73    3.31
 -13  11 -12   12.57    5.79
 -13  15  -9   11.42    5.77
 -12   2 -13  137.25    7.10
 -12   4 -13   -0.64    2.88
 -12   6 -13   24.45    5.01
 -12  10 -12   12.90    5.96
 -12  12 -11   10.62    6.19
 -12  14  -9    3.46    4.60
 -12  16  -7   10.54    5.21
 -11   9 -12   89.03    8.61
 -11  11 -11   21.35    6.68
 -11  15  -8    3.85    5.12
 -10   2 -12   17.54    3.56
 -10   6 -12   12.32    3.90
 -10  10 -11  100.64    9.26
 -10  14  -8   28.35    7.21
 -10  16  -6    2.89    5.38
 -10  18  -3   -0.95    4.88
  -9  17  -4    8.85    6.25
  -8   4 -11   10.62    3.45
  -8   6 -11   61.70    6.21
  -8  16  -4    7.67    4.90
  -8  18  -1    3.84    5.49
  -7   7 -10   64.76    6.68
  -7  13  -7    9.92    6.42
  -7  17  -2   27.93    6.94
  -7  19   2    5.80    5.35
  -7  19   3    7.10    4.99
  -6   8  -9  237.67   11.25
  -6  10  -8   50.57    7.08
  -6  14  -5   12.64    6.49
  -6  16  -2   35.77    8.19
  -6  18   2   15.67    5.85
  -5   1  -8    2.02    2.37
  -5  15  -2   20.15    6.02
  -5  17   1   25.75    7.44
  -5  19   6   12.64    5.33
  -5  19   7    8.54    5.23
  -4   8  -7  254.60   10.93
  -4  10  -6    4.56    4.65
  -4  14  -2   75.32    8.05
  -4  16   1   26.36    7.49
  -4  18   6   24.59    6.23
  -3   7  -6   34.12    5.47
  -3   9  -5    3.19    3.34
  -3  11  -4    1.11    4.78
  -3  13  -2  101.24    8.94
  -3  15   1   76.34    8.48
  -3  17   6   26.40    6.74
  -2   4  -5   41.10    4.21
  -2   6  -5 2057.53   24.78
  -2  10  -3   68.95    6.40
  -2  12  -1   86.81    7.93
  -2  16   6   -2.81    4.15
  -1   7  -3 1764.19   23.29
  -1   9  -2  350.38   11.83
  -1  13   2  251.32   12.03
  -1  15   6    5.67    4.94
  -1  15   7   79.89    7.82
   0   8  -1  112.63    6.81
   0  12   3  148.10    8.99
   0  14   7   36.61    5.68
   0  14   8    1.27    3.78
   1   7   1 1793.24   21.27
   1  11   5  258.56   10.27
   1  13  10   86.96    6.76
   2  10   7  333.96   10.41
 -18   0 -14    4.86    2.84
 -17   9 -14    1.55    4.04
 -15  11 -13    0.71    4.09
 -14   4 -14   19.91    4.45
 -14   6 -14   25.14    5.26
 -14  10 -13    3.70    5.44
 -14  12 -12    1.62    4.70
 -13   9 -13    1.62    4.97
 -13  13 -11   -0.78    4.59
 -12   8 -13   44.62    6.72
 -12  14 -10    7.42    5.30
 -12  16  -8   -3.04    5.24
 -11   5 -13   29.20    5.10
 -11  13 -10   34.81    7.41
 -11  17  -6    7.98    5.68
 -10   8 -12   10.28    4.71
 -10  12 -10   11.74    5.81
 -10  14  -9   10.15    5.64
 -10  16  -7    8.27    5.46
  -9   5 -12   18.76    4.51
  -9   9 -11   16.05    4.87
  -9  11 -10    6.28    5.25
  -9  13  -9    5.25    6.94
  -9  15  -7   17.08    5.88
  -8   2 -11  225.79    7.91
  -8   8 -11   79.17    7.62
  -8  10 -10   16.36    5.58
  -8  12  -9   11.42    5.77
  -8  14  -7   10.98    6.26
  -8  16  -5   12.85    5.89
  -8  18  -2   19.73    6.48
  -7  11  -9   92.67    8.68
  -7  15  -5   44.44    7.87
  -7  19   1    5.25    5.84
  -6  12  -7   51.01    7.47
  -6  16  -3   22.55    8.04
  -6  18   1    4.06    4.60
  -5   5  -9   88.84    6.42
  -5   9  -8  444.11   14.97
  -5  11  -7  247.18   12.71
  -5  13  -5   -1.59    4.52
  -5  15  -3   66.63    8.66
  -5  17   0   46.71    8.33
  -5  19   5    8.02    5.65
  -4  12  -5  183.91   11.60
  -4  14  -3    5.22    5.46
  -4  16   0   16.71    7.23
  -4  18   5   -0.44    4.28
  -3  15   0    7.74    5.69
  -3  17   4   28.53    6.80
  -3  17   5    9.18    5.53
  -2  12  -2  129.00    9.26
  -2  14   1   27.31    5.65
  -2  16   5   29.24    6.17
  -1  11  -1   82.53    6.78
  -1  13   1    4.59    6.13
  -1  15   5  109.93    8.99
   0   4  -2 2709.10   21.76
   0   6  -2   30.27    4.29
   0  10   0  145.74    8.29
   0  12   2  228.62   10.96
   0  14   6   27.84    5.46
   1  11   4  136.37    8.01
   1  13   8   96.53    7.28
   1  13   9    9.98    3.83
   2   6   3 1124.22   14.54
   2   8   4   65.14    5.27
   2  12  13   67.61    5.52
   2  12  14   31.38    4.44
   2  12  15   54.90    4.94
   3   9  14  112.46    4.83
   3   9  15   14.75    2.48
 -19   3 -15    3.45    3.37
 -18   6 -15    4.87    3.72
 -17   7 -15    7.52    4.71
 -16  10 -14    0.41    4.23
 -15   1 -14   29.52    4.23
 -15   9 -14    8.88    5.44
 -14   2 -14   12.00    3.85
 -14   8 -14   20.23    6.02
 -14  14 -11   -3.51    3.45
 -13   3 -14    3.16    3.47
 -13   5 -14   59.32    6.14
 -13  15 -10    1.62    5.42
 -12  12 -12   24.24    6.60
 -11   3 -13   47.93    4.89
 -11  11 -12   -2.32    5.21
 -11  15  -9   17.71    6.44
 -10  10 -12   18.90    6.13
 -10  12 -11   18.47    6.77
  -9   3 -12   88.38    6.11
  -9   7 -12   17.79    4.71
  -9  15  -8    2.16    4.87
  -9  17  -5    3.06    4.82
  -8  14  -8   64.17    9.56
  -8  16  -6    1.61    4.98
  -8  18  -3    2.62    5.25
  -7   1 -10  199.36    6.64
  -7   5 -11  454.31   13.45
  -7   9 -10   58.79    6.82
  -7  13  -8   75.86    8.80
  -7  15  -6   -2.95    6.83
  -7  17  -3    8.79    5.34
  -7  19   0    6.16    5.72
  -6   4 -10  221.72    8.69
  -6   6 -10  141.75    8.17
  -6  10  -9   30.10    6.21
  -6  12  -8    6.20    5.56
  -6  14  -6   73.81    8.92
  -6  16  -4   11.66    7.08
  -6  18   0   27.22    6.33
  -5   3  -9  537.08   11.83
  -5   7  -9  342.69   12.23
  -5  13  -6   83.32    8.83
  -5  15  -4    8.35    6.18
  -5  17  -1    0.85    5.75
  -5  19   4    3.36    5.18
  -4   4  -8  528.11   12.10
  -4   6  -8  147.98    7.71
  -4  10  -7  288.01   12.58
  -4  16  -1   46.48    8.53
  -4  18   3    3.34    4.82
  -4  18   4   23.87    5.71
  -3   5  -7   70.20    5.38
  -3   9  -6  178.68    9.25
  -3  11  -5  181.23   10.77
  -3  13  -3   -0.04    4.46
  -3  15  -1  126.39   10.35
  -3  17   3   16.57    6.64
  -2   8  -5  258.97   10.30
  -2  10  -4  250.13   11.01
  -2  14   0   89.26    8.18
  -2  16   3   67.00    8.08
  -2  16   4   -2.41    4.57
  -2  18  10    8.08    4.60
  -2  18  11   -0.70    3.62
  -2  18  12    8.75    4.27
  -2  18  13   -0.90    3.47
  -1   5  -4  259.21    8.26
  -1   7  -4   27.69    5.20
  -1   9  -3  164.87    8.66
  -1  11  -2   56.05    6.48
  -1  15   4    0.41    4.76
  -1  17  11   14.47    5.39
  -1  17  12   27.16    6.04
  -1  17  13    0.18    4.16
  -1  17  14   12.46    4.70
  -1  17  15    4.09    3.80
  -1  17  16    7.09    3.67
   0  14   5   73.02    7.37
   1   5   0  491.91    9.66
   1   7   0  599.39   12.87
   1   9   1   30.70    4.68
   1  11   3  188.73    9.17
   1  13   7    8.39    3.75
   2  10   6  157.06    7.62
   2  12  10   72.99    5.81
   2  12  11   48.65    5.02
   2  12  12   23.90    3.97
 -18   2 -15    7.50    3.51
 -17   3 -15   18.81    4.46
 -16   0 -14   61.64    4.85
 -16   4 -15    8.68    4.13
 -16   6 -15   13.50    5.07
 -14  10 -14   14.53    5.52
 -14  12 -13    3.23    4.75
 -13   9 -14   13.55    5.73
 -13  11 -13   31.06    6.74
 -13  13 -12   -0.20    4.38
 -12   4 -14   68.50    6.19
 -12   6 -14    0.50    3.67
 -12  10 -13    9.19    5.57
 -12  14 -11   -2.05    4.71
 -11   9 -13    2.27    4.78
 -11  13 -11    4.42    4.43
 -10   4 -13   11.03    3.87
 -10   6 -13   41.46    5.31
 -10   8 -13   46.36    6.68
 -10  14 -10   24.54    6.72
 -10  16  -8    0.99    4.91
  -9   9 -12   74.76    7.74
  -9  11 -11   46.76    7.27
  -9  13 -10   60.43    9.26
  -9  17  -6   10.63    5.55
  -8   6 -12   18.19    4.37
  -8  10 -11   42.76    6.78
  -8  12 -10   31.98    6.97
  -8  18  -4    6.64    5.83
  -7   7 -11  128.92    8.45
  -7  11 -10    1.10    5.02
  -7  15  -7   39.07    8.32
  -7  17  -4   17.48    6.02
  -7  19  -1    3.51    5.51
  -6   8 -10  322.02   12.92
  -6  14  -7   11.30    6.09
  -6  18  -1   -0.42    4.47
  -5   9  -9   13.23    5.54
  -5  11  -8   20.20    6.19
  -5  17  -2   27.03    6.74
  -5  19   2    4.57    4.77
  -5  19   3    8.66    4.72
  -4   8  -8  175.41    9.09
  -4  12  -6  120.41    9.36
  -4  14  -4   37.58    6.43
  -4  16  -2   10.43    6.62
  -4  18   2   19.23    6.29
  -3   3  -7 2470.14   22.86
  -3   7  -7  972.63   18.97
  -3  13  -4  224.67   12.31
  -3  17   2   19.79    6.95
  -3  19   8    0.79    4.03
  -2   6  -6  893.48   16.87
  -2  10  -5  488.02   15.41
  -2  12  -3   37.77    5.75
  -2  14  -1   24.40    6.39
  -2  16   2    8.68    5.71
  -2  18   8   18.18    5.34
  -2  18   9    0.48    4.07
  -1  13   0  464.93   16.10
  -1  15   3   66.06    7.54
  -1  17   9   15.86    5.83
  -1  17  10   35.94    6.52
   0   8  -2  201.64    8.64
   0  10  -1  329.62   11.64
   0  12   1  270.60   12.12
   0  14   4  126.35    9.10
   0  16  10    2.80    4.82
   0  16  11   33.57    5.98
   0  16  12    3.66    4.32
   0  16  13   38.25    6.01
   0  16  14    1.43    4.05
   0  16  15   22.11    5.16
   0  16  16    0.48    3.98
   0  16  17    9.60    4.00
   1  11   2   56.14    5.86
   2  10   5  444.95   12.19
   2  12   8   67.65    6.02
   2  12   9   60.34    5.61
   2  12  18   13.89    3.02
   3   7   7 1039.79   13.44
   3   9   9   26.04    3.40
 -16   2 -15   18.61    4.09
 -16  10 -15    3.43    4.49
 -15   9 -15   -2.28    3.93
 -15  11 -14   -0.07    3.85
 -12  12 -13    7.04    4.98
 -11  11 -13   39.48    7.50
 -11  15 -10    2.32    4.64
 -10  12 -12   30.53    7.48
 -10  16  -9    6.81    5.46
  -9  15  -9    8.98    5.82
  -9  17  -7    1.76    5.44
  -8   4 -12  185.47    8.41
  -8   8 -12  117.70    8.80
  -8  14  -9    9.37    6.80
  -8  16  -7   14.16    5.33
  -8  18  -5   -3.80    4.38
  -7   3 -11   22.48    3.57
  -7   9 -11   58.11    7.14
  -7  13  -9   -1.23    5.27
  -7  17  -5   18.48    6.27
  -6   2 -10    2.66    3.14
  -6  10 -10   25.94    5.82
  -6  12  -9   90.36    9.05
  -6  16  -5   48.82    8.13
  -6  18  -2   17.33    5.91
  -5  13  -7   17.01    5.40
  -5  15  -5  100.34   10.03
  -5  17  -3    4.48    5.36
  -5  19   1   10.53    5.79
  -4   2  -8  200.44    6.68
  -4  10  -8   48.66    6.90
  -4  12  -7   59.66    7.79
  -4  14  -5    2.81    5.40
  -4  16  -3   60.55    8.97
  -4  18   1   -0.09    5.18
  -3   9  -7   17.38    4.27
  -3  11  -6   63.19    6.96
  -3  15  -2   11.70    5.40
  -3  17   1    9.05    6.60
  -3  19   6   -0.45    4.18
  -3  19   7   13.10    5.36
  -2   4  -6 2440.34   23.77
  -2   8  -6   65.58    6.09
  -2  12  -4    6.20    5.26
  -2  14  -2   95.11    9.01
  -2  16   1   71.50    8.49
  -2  18   6   22.81    5.77
  -2  18   7    3.44    4.54
  -1   9  -4  347.28   12.15
  -1  11  -3  195.51   10.38
  -1  13  -1   22.15    6.56
  -1  15   2    4.87    4.95
  -1  17   7   -0.92    5.00
  -1  17   8   34.95    6.35
   0   6  -3  996.81   16.39
   0  10  -2   36.45    5.28
   0  12   0  143.65    9.43
   0  14   3   22.38    5.87
   0  16   8    2.72    4.36
   0  16   9   40.79    6.15
   0  16  18    0.64    3.42
   1   9   0  227.27    9.34
   1  13   4   96.73    7.44
   1  13   5    0.72    3.44
   1  15  11   53.45    6.45
   1  15  12    1.11    4.24
   1  15  13   43.15    6.02
   1  15  14   11.96    4.66
   1  15  15   36.45    5.36
   1  15  16    2.24    3.57
   2  10   4  237.64    9.34
   2  12   7   43.71    5.30
   2  12  19   25.48    3.29
   3   9   8   78.77    4.80
 -17  -1 -14    4.52    2.26
 -17   1 -15    2.99    3.03
 -17   7 -16   -1.18    3.33
 -14   4 -15    7.82    3.69
 -14   8 -15    2.98    4.54
 -14  12 -14    2.52    4.70
 -13   1 -14   28.52    3.91
 -13   5 -15   19.20    5.02
 -13  11 -14    6.77    4.95
 -13  13 -13    7.33    4.87
 -12   0 -13   -1.62    2.20
 -12   2 -14    4.82    3.25
 -12  10 -14   16.00    6.28
 -12  14 -12    4.44    4.86
 -11   1 -13    2.66    2.51
 -11   5 -14   86.16    6.88
 -11   9 -14   27.83    6.12
 -11  13 -12    7.40    4.65
 -11  15 -11   10.73    6.08
 -10   2 -13   54.53    4.82
 -10  10 -13   44.80    7.09
 -10  14 -11    4.05    5.13
  -9   1 -12   52.41    4.19
  -9   5 -13   -0.86    3.12
  -9  11 -12    2.29    4.87
  -9  13 -11    4.00    6.49
  -9  17  -8    6.45    5.40
  -8  10 -12   20.04    5.72
  -8  12 -11   42.00    7.47
  -8  14 -10   37.04    8.06
  -8  16  -8    6.47    5.45
  -7  11 -11  111.57    9.55
  -7  15  -8    3.22    6.05
  -7  17  -6   10.61    5.83
  -6   6 -11  125.81    7.85
  -6   8 -11  225.17   11.17
  -6  14  -8   11.98    6.65
  -6  16  -6    0.82    5.63
  -6  18  -3   -1.40    4.40
  -5   5 -10  333.73   11.10
  -5   7 -10  248.00   10.51
  -5  11  -9   91.45    8.56
  -5  13  -8   25.95    6.53
  -5  15  -6   18.37    8.08
  -5  19   0    0.16    5.22
  -4   6  -9  123.92    7.27
  -4   8  -9   42.49    5.70
  -4  14  -6   92.41    9.28
  -4  18   0   14.88    5.88
  -3   5  -8  406.86   11.38
  -3   7  -8   21.35    5.21
  -3  13  -5    6.44    4.81
  -3  15  -3   85.11    8.68
  -3  17   0   33.10    7.44
  -3  19   5   15.56    5.66
  -2  10  -6  174.10   10.11
  -2  14  -3   47.42    7.36
  -2  16   0    9.33    5.85
  -2  18   5   -4.47    4.62
  -1   5  -5  268.65    8.62
  -1  13  -2  459.40   16.44
  -1  15   1   51.20    7.23
  -1  17   5    4.04    5.40
  -1  17   6   23.66    6.08
   0   4  -3  959.75   13.53
   0   8  -3  545.75   13.94
   0  12  -1  268.90   12.39
   0  14   2  167.82   10.37
   0  16   6   -1.67    4.37
   0  16   7   38.24    6.19
   1   5  -1    0.39    1.98
   1   7  -1  864.53   15.44
   1  11   1   87.11    6.87
   1  13   3   -1.87    4.58
   1  15   8   -0.70    4.26
   1  15   9   67.31    6.78
   1  15  10   -0.70    3.68
   1  15  17   12.48    3.74
   1  15  18    3.65    3.10
   2   8   2 1115.13   17.56
   2  10   3   59.76    5.68
   2  12   6   37.20    4.87
   3   7   6   33.21    3.78
   3   9   7   17.26    3.27
   3  11  12   19.12    3.44
 -16   6 -16    3.23    3.96
 -15  11 -15    5.95    4.20
 -14   0 -14   38.72    3.86
 -14  10 -15    4.23    4.17
 -13  -1 -13    9.37    2.30
 -12  12 -14    8.84    4.97
 -11   3 -14   34.49    4.56
 -11  13 -13    1.33    4.31
 -10   6 -14   -1.82    2.93
 -10   8 -14   30.11    5.87
 -10  12 -13   20.72    6.79
 -10  16 -10    0.94    4.57
  -9   3 -13  284.59    9.99
  -9  15 -10    5.11    4.50
  -8   2 -12   66.37    4.83
  -8   6 -13   35.86    5.18
  -8  18  -6   13.09    5.43
  -7   5 -12  457.52   13.41
  -7   7 -12    1.18    3.25
  -7   9 -12  114.41    8.95
  -7  13 -10   35.70    6.71
  -7  15  -9   23.65    6.68
  -7  17  -7    1.36    4.84
  -6   4 -11    5.89    3.32
  -6  10 -11   32.15    6.09
  -6  12 -10   34.67    7.18
  -6  16  -7   43.12    7.71
  -6  18  -4   19.64    6.20
  -5   9 -10  182.75   10.19
  -5  15  -7   71.26    9.79
  -5  17  -4   15.67    5.53
  -5  19  -1    5.47    5.69
  -4   4  -9   22.31    3.49
  -4  10  -9  236.14   11.89
  -4  12  -8  101.10    9.14
  -4  16  -4    7.58    5.94
  -4  18  -1   -0.67    4.87
  -3   9  -8   95.82    7.65
  -3  11  -7  287.91   12.79
  -3  13  -6  101.31    9.13
  -3  15  -4   24.87    6.82
  -3  17  -1    8.91    6.23
  -3  19   3    5.07    5.19
  -3  19   4    5.74    4.23
  -2   6  -7  736.79   15.65
  -2   8  -7  701.87   17.04
  -2  12  -5   39.53    5.85
  -2  16  -1   48.60    8.02
  -2  18   3   -0.06    4.53
  -2  18   4   28.66    6.15
  -1   9  -5   35.15    4.97
  -1  11  -4  154.42    9.46
  -1  13  -3    3.28    5.61
  -1  15   0    3.60    5.04
  -1  17   4   17.14    6.33
   0  10  -3   79.99    6.75
   0  14   1   20.70    5.71
   0  16   5   43.40    6.68
   1   9  -1    1.94    3.31
   1  11   0    0.72    3.70
   1  13   2  429.71   14.88
   1  15   6   15.35    5.18
   1  15   7   43.96    6.03
   2   6   1  809.22   13.08
   2   8   1  163.83    7.61
   2  10   2  378.12   11.89
   2  12   5   32.00    4.69
   2  14  10   45.01    5.52
   2  14  11   16.73    4.32
   2  14  12   17.67    4.41
   2  14  13    8.60    3.71
   2  14  14   18.86    4.08
   3   9   6  167.26    7.02
   3  11   9  282.85    9.66
   3  11  10   10.43    3.61
   3  11  11  113.21    6.07
 -15   9 -16    8.94    4.51
 -14   2 -15   46.55    5.06
 -13   3 -15   27.86    4.58
 -13  11 -15   13.48    5.28
 -13  13 -14    5.44    4.76
 -12   4 -15    2.96    3.72
 -12  10 -15    8.38    5.55
 -12  14 -13    0.67    3.96
 -11  11 -14    1.90    4.56
 -11  15 -12    5.05    5.22
 -10   4 -14  105.08    6.90
 -10  10 -14   22.86    6.02
 -10  14 -12   12.27    5.25
 -10  16 -11    4.72    4.84
  -9  11 -13   10.19    5.44
  -9  13 -12   67.29    8.80
  -9  15 -11    9.97    5.79
  -9  17  -9    5.87    5.38
  -8   0 -11    1.78    2.25
  -8   4 -13   10.81    3.94
  -8   8 -13   22.03    4.88
  -8  10 -13   25.91    6.01
  -8  12 -12   16.32    6.40
  -8  14 -11   15.73    6.89
  -8  16  -9   10.60    4.94
  -7  11 -12    2.71    5.29
  -7  13 -11    3.67    6.33
  -6  14  -9   22.83    6.68
  -6  18  -5    1.67    4.94
  -5   3 -10   79.30    5.26
  -5   7 -11  293.06   11.78
  -5  11 -10    5.83    5.28
  -5  13  -9    0.69    5.28
  -5  17  -5    4.00    4.51
  -5  19  -2    3.26    5.16
  -4   6 -10  205.31    9.47
  -4   8 -10   19.52    4.82
  -4  14  -7   19.87    5.87
  -4  16  -5   71.54    9.59
  -4  18  -2   19.01    6.16
  -3  11  -8    6.96    5.63
  -3  15  -5   52.14    8.03
  -3  17  -2   37.35    7.48
  -3  19   2    8.55    5.42
  -2   4  -7   51.18    4.73
  -2  10  -7  355.94   13.69
  -2  12  -6   44.94    6.93
  -2  14  -4   56.64    7.60
  -2  16  -2    5.42    5.94
  -2  18   2   30.51    6.64
  -1   7  -6   22.66    5.03
  -1  11  -5  303.53   12.94
  -1  15  -1   54.62    7.47
  -1  17   2   19.56    6.45
  -1  17   3    5.64    5.35
   0   6  -4   72.85    5.26
   0   8  -4 1410.76   22.33
   0  12  -2  237.04   11.34
   0  14   0   91.69    8.40
   0  16   3   39.60    6.57
   0  16   4    1.11    4.52
   1   7  -2   82.39    5.47
   1   9  -2  792.20   17.22
   1  11  -1  121.59    8.02
   1  13   1   22.07    6.70
   1  15   5   35.24    5.82
   2  12   4    4.93    3.57
   2  14   8   60.02    6.28
   2  14   9   16.11    4.15
   2  14  15    1.99    3.06
   2  14  16   23.91    4.10
   3   9   5   -3.59    3.04
   3  11   8   -3.45    3.26
   3  11  16    3.24    2.44
 -18   2 -16   -1.50    2.83
 -15   1 -15    3.61    2.94
 -14   4 -16   12.00    4.20
 -14  10 -16    1.35    4.21
 -13   7 -16    7.56    4.32
 -11   5 -15   32.49    4.93
 -11   9 -15   -0.59    4.39
 -11  13 -14    1.56    4.79
 -10  12 -14   23.25    6.81
 -10  14 -13   -1.17    4.44
  -9   5 -14   93.20    6.79
  -9   9 -14   85.68    8.32
  -9  13 -13    6.95    5.94
  -8  16 -10    3.72    4.87
  -7   1 -11  198.14    6.81
  -7   3 -12    9.41    2.92
  -7   7 -13   48.52    6.04
  -7   9 -13    4.36    4.68
  -7  15 -10    2.30    4.97
  -7  17  -8    7.92    4.83
  -6   6 -12   68.22    6.36
  -6   8 -12  196.40   10.58
  -6  10 -12   48.39    6.84
  -6  12 -11  110.27    9.93
  -6  14 -10   29.71    8.14
  -6  16  -8    5.79    4.87
  -6  18  -6   10.36    5.91
  -5   5 -11   13.82    4.26
  -5   9 -11    6.56    4.02
  -5  15  -8   16.00    7.58
  -5  17  -6    8.46    5.27
  -5  19  -3   12.12    5.93
  -4  10 -10   73.09    7.94
  -4  12  -9   57.46    7.25
  -4  14  -8   62.43    8.47
  -4  16  -6    3.04    7.05
  -4  18  -3    3.26    5.11
  -3   3  -8  366.16    9.41
  -3   5  -9   35.04    4.66
  -3   7  -9  469.25   13.76
  -3   9  -9   29.92    5.58
  -3  13  -7   -0.93    4.16
  -3  17  -3    2.52    5.70
  -3  19   0    9.31    5.21
  -3  19   1    0.40    4.53
  -2   2  -6  284.69    6.96
  -2  14  -5   22.79    6.46
  -2  16  -3   24.09    7.36
  -2  18   1    4.04    4.70
  -1   3  -5 1335.28   15.49
  -1   5  -6  312.72    9.62
  -1   9  -6  480.89   14.39
  -1  13  -4  120.02    8.99
  -1  15  -2   16.88    5.88
  -1  17   1    3.08    6.23
  -1  19   7   10.62    4.75
  -1  19   8    2.31    4.16
   0  10  -4   43.43    5.28
   0  12  -3  162.21   10.33
   0  14  -1   15.79    5.77
   0  16   2    5.31    5.18
   0  18   8   23.21    5.83
   0  18   9    2.67    4.20
   0  18  10   12.09    4.85
   0  18  11    3.37    3.87
   0  18  12   12.46    4.36
   1   5  -2  471.87   10.12
   1  13   0  480.34   16.29
   1  15   4   14.54    4.87
   2   8   0  553.78   13.06
   2  10   1    6.36    3.70
   2  12   3   35.04    5.19
   2  14   6  110.29    8.21
   2  14   7   -3.25    3.51
   3   7   4   17.68    3.17
   3   9   4  336.89   10.14
   3  11   6   58.30    5.67
   3  11   7  252.73    9.39
   3  11  17   44.00    3.42
 -16   2 -16    4.39    3.19
 -16   8 -17    1.60    3.64
 -15  -1 -14   31.35    3.10
 -15   9 -17    5.89    4.16
 -13   5 -16   30.43    4.99
 -13  11 -16   -0.96    4.09
 -12   8 -16    6.97    4.66
 -12  10 -16   14.34    5.88
 -12  12 -15    4.93    4.47
 -11  11 -15   45.37    7.45
 -10   6 -15   33.32    5.29
 -10  10 -15   10.01    6.02
  -9  11 -14   -0.10    5.25
  -9  15 -12    5.53    5.21
  -8   8 -14   64.78    7.09
  -8  12 -13   64.80    9.00
  -8  14 -12   11.37    5.65
  -8  16 -11    6.42    5.21
  -7   5 -13   18.22    4.32
  -7  11 -13   82.26    8.68
  -7  13 -12   43.71    8.73
  -7  15 -11   15.71    5.89
  -7  17  -9    1.94    5.25
  -6   2 -11 1242.09   17.31
  -6   4 -12  194.05    8.66
  -6  16  -9   20.78    6.57
  -6  18  -7    3.03    5.15
  -5  11 -11  112.11    9.51
  -5  13 -10   33.94    6.88
  -5  15  -9   66.65    9.92
  -5  17  -7    6.34    5.52
  -5  19  -4   12.86    5.94
  -4   4 -10  494.08   12.35
  -4  16  -7   44.18    8.56
  -4  18  -4   28.81    6.83
  -3  11  -9  297.55   13.73
  -3  13  -8   27.70    6.42
  -3  15  -6   28.57    6.50
  -3  17  -4   25.21    6.61
  -3  19  -1    8.59    5.22
  -2   6  -8  185.77    8.33
  -2  12  -7   43.97    6.54
  -2  14  -6  115.30    9.96
  -2  16  -4   10.77    6.61
  -2  18  -1    9.16    5.18
  -2  18   0   14.74    5.11
  -1   7  -7  293.25   10.81
  -1  11  -6    7.73    4.34
  -1  13  -5    3.12    5.03
  -1  15  -3   35.50    6.84
  -1  17   0   59.75    8.89
  -1  19   5    6.96    4.91
  -1  19   6    9.79    4.95
   0   4  -4  142.85    5.71
   0   6  -5 1030.97   17.44
   0   8  -5  194.74    9.17
   0  10  -5  248.22   11.11
   0  12  -4   38.21    6.63
   0  14  -2  183.96   11.25
   0  16   1   64.64    8.00
   0  18   6   25.49    6.32
   0  18   7    2.87    4.64
   1   7  -3  318.15   10.21
   1   9  -3   51.96    6.26
   1  11  -2    5.15    4.24
   1  15   2    6.32    4.81
   1  15   3   32.49    5.90
   1  17   8   31.33    6.33
   1  17   9    8.21    5.26
   1  17  10   24.42    5.57
   1  17  11    8.88    4.46
   1  17  12    4.14    3.89
   1  17  13    4.87    3.89
   1  17  14    7.42    4.01
   1  17  15    0.92    3.22
   2   6   0  541.56   11.05
   2  10   0  125.27    7.47
   2  12   2  106.17    7.67
   2  14   5   15.73    4.70
   3   7   3  700.34   12.46
   3  11   5  152.26    7.77
   3  11  18    3.23    1.98
   3  13  10  138.57    7.70
   3  13  11   -1.40    3.20
   3  13  12   76.78    5.95
   3  13  13   -0.86    3.11
 -14  10 -17    0.59    3.65
 -12   2 -15   66.41    5.56
 -11   3 -15   23.91    4.16
 -11   9 -16    5.07    5.48
 -11  13 -15    5.92    5.02
 -10   2 -14    4.44    2.84
 -10   4 -15   26.17    4.61
 -10  12 -15    6.92    5.14
 -10  14 -14    1.74    5.02
  -9   3 -14   29.21    4.34
  -9   7 -15   16.07    4.58
  -9   9 -15    2.97    4.85
  -9  13 -14   25.70    6.83
  -8  10 -14   16.44    5.39
  -8  14 -13    4.28    5.11
  -7  17 -10    4.93    5.19
  -6   8 -13   14.93    5.38
  -6  12 -12   35.84    6.63
  -6  14 -11   32.16    7.30
  -6  16 -10    0.39    4.72
  -6  18  -8   -0.66    4.89
  -5   7 -12    3.89    4.31
  -5   9 -12   67.40    7.47
  -5  13 -11   -3.11    5.12
  -5  17  -8    3.96    4.96
  -5  19  -5   17.07    6.29
  -4   6 -11  362.70   12.17
  -4   8 -11   51.85    5.81
  -4  12 -10   34.68    6.28
  -4  14  -9   33.96    6.80
  -4  18  -5    7.10    5.41
  -3   7 -10   14.71    4.37
  -3   9 -10  217.67   10.97
  -3  15  -7   34.92    7.51
  -3  17  -5    4.21    5.45
  -3  19  -2   -2.33    5.03
  -2  12  -8   78.79    8.42
  -2  18  -2    6.98    5.18
  -1   9  -7   24.67    4.70
  -1  11  -7  274.31   12.59
  -1  15  -4    6.83    5.54
  -1  17  -1   11.66    7.02
  -1  19   3   11.76    5.15
  -1  19   4    3.61    4.82
   0  14  -3   36.40    6.93
   0  16   0   28.04    6.65
   0  18   4   23.54    6.30
   0  18   5   11.57    5.52
   1  11  -3  158.97    9.27
   1  13  -1    5.36    5.32
   1  15   1   46.96    6.76
   1  17   6   33.72    6.73
   1  17   7    6.64    5.20
   2   8  -1  136.10    7.37
   2  10  -1   37.98    5.14
   2  12   1   74.84    7.22
   2  14   3   44.62    6.17
   2  14   4   52.39    6.26
   2  16  10    4.62    4.46
   2  16  11   46.45    6.45
   2  16  12    7.27    4.58
   3   9   3    3.96    3.36
   3  11   4   -2.40    3.18
   3  13   7   -1.75    2.91
   3  13   8   18.87    4.07
   3  13   9    3.23    3.02
   3  13  14   30.61    4.13
 -17   1 -16   11.12    3.27
 -13   1 -15   24.83    3.80
 -13   3 -16    4.24    3.46
 -13   7 -17   12.50    4.69
 -13   9 -17    1.64    4.34
 -13  11 -17    9.21    5.01
 -12   0 -14   17.11    2.95
 -12   4 -16   49.50    5.65
 -12  12 -16    0.83    4.08
 -11   5 -16   17.63    4.72
 -11  11 -16   -0.41    4.83
  -9   1 -13  218.35    7.57
  -9   5 -15   34.66    5.14
  -9  11 -15   31.62    7.40
  -8   2 -13   52.74    4.55
  -8  12 -14   19.04    6.60
  -8  16 -12   -0.10    4.74
  -7   7 -14   63.54    6.48
  -7  11 -14   -1.69    4.94
  -7  13 -13   14.39    6.88
  -7  15 -12    1.67    5.10
  -6   6 -13   89.83    7.05
  -6  10 -13    3.89    4.30
  -6  14 -12   28.90    7.79
  -5   3 -11  380.87   10.49
  -5   5 -12  279.19   10.45
  -5  11 -12   20.02    5.61
  -5  15 -10   25.37    7.05
  -4  12 -11   73.95    8.37
  -4  14 -10   42.00    8.15
  -4  16  -8    2.67    4.67
  -4  18  -6   15.39    6.05
  -3  11 -10   14.33    5.92
  -3  13  -9   -0.75    4.99
  -3  15  -8   19.29    7.81
  -3  17  -6   23.61    6.66
  -3  19  -3   15.12    6.31
  -2   4  -8 1101.25   17.04
  -2   6  -9  347.51   11.43
  -2   8  -9  162.12    8.76
  -2  10  -9  123.25    9.09
  -2  14  -7   -3.18    5.04
  -2  16  -5   60.87    8.46
  -2  18  -3    2.55    5.28
  -1   5  -7  618.64   13.53
  -1   9  -8  350.55   12.98
  -1  13  -6  115.38    9.07
  -1  15  -5   35.52    7.02
  -1  17  -2   53.59    8.28
  -1  19   2    9.17    5.20
   0   8  -6  631.33   15.69
   0  10  -6   94.33    7.81
   0  12  -5   40.40    6.08
   0  14  -4  148.40   10.61
   0  16  -1   58.12    7.96
   0  18   2   13.89    5.29
   0  18   3    5.46    5.16
   1   5  -3 1303.54   17.09
   1   7  -4    7.66    4.05
   1   9  -4  561.23   14.96
   1  13  -2  263.17   12.22
   1  15   0    8.35    5.07
   1  17   4   36.23    7.17
   1  17   5    7.37    5.61
   2   6  -1  576.21   11.83
   2  12   0  318.77   12.81
   2  14   2   91.26    7.90
   2  16   7   34.94    5.78
   2  16   8    3.59    4.03
   2  16   9   28.41    5.18
   2  16  13   25.77    5.03
   2  16  14    6.61    3.92
   2  16  15   11.25    3.86
   3   7   2   30.28    3.73
   3   9   2  550.02   13.19
   3  11   3  294.51   10.78
   3  13   5   -0.95    3.75
   3  13   6   95.97    6.94
 -14   4 -17   -0.37    3.58
 -13   5 -17    0.83    4.21
 -12  10 -17    5.34    4.76
 -11  13 -16   11.31    5.55
 -10   0 -13    2.61    2.66
 -10   6 -16   -0.44    3.47
 -10  10 -16   10.15    5.57
 -10  12 -16    8.67    4.84
 -10  14 -15    3.68    4.67
  -9   9 -16   81.15    8.86
  -9  13 -15   -2.12    4.68
  -9  15 -14    2.35    4.97
  -8   8 -15    8.74    4.72
  -8  10 -15    7.18    5.04
  -8  14 -14    7.42    5.44
  -8  16 -13    5.75    5.28
  -7   3 -13   43.84    4.34
  -7  17 -11    2.02    4.96
  -6  12 -13   30.26    6.36
  -6  16 -11    3.24    4.84
  -6  18  -9   -0.16    4.11
  -5   7 -13  273.00   11.68
  -5   9 -13    1.02    4.48
  -5  13 -12   48.07    8.25
  -5  15 -11   25.46    7.09
  -5  17  -9   -0.19    4.12
  -4   8 -12   72.62    7.08
  -4  10 -12  191.42   11.43
  -4  16  -9   22.04    6.44
  -4  18  -7   -4.73    4.96
  -3   3  -9  946.21   15.16
  -3   5 -10  579.95   13.90
  -3   9 -11    9.69    5.25
  -3  13 -10  144.81   10.97
  -3  17  -7    2.56    5.24
  -3  19  -4    2.37    5.62
  -2  12  -9   73.02    8.39
  -2  14  -8   68.65    8.49
  -2  16  -6   16.57    6.37
  -2  18  -4   21.53    6.53
  -1   3  -6  364.44    8.58
  -1   7  -8   12.89    3.76
  -1  11  -8   24.45    6.30
  -1  13  -7   12.76    5.88
  -1  17  -3   15.74    6.59
  -1  19   0    0.58    4.38
  -1  19   1   10.70    5.11
   0   4  -5 1944.19   20.47
   0   6  -6  214.46    8.48
   0  12  -6   -0.97    4.50
   0  16  -2    7.77    5.53
   0  18   1   -3.24    4.54
   1  11  -4   28.80    5.03
   1  13  -3    4.75    5.39
   1  15  -1   54.66    7.29
   1  17   2   42.84    7.35
   1  17   3   10.70    5.91
   2   8  -2  780.42   15.90
   2  10  -2    8.18    4.04
   2  12  -1  402.23   14.31
   2  14   1   20.87    5.51
   2  16   5   56.10    6.97
   2  16   6    9.25    4.75
   2  16  16    0.12    3.02
   3   9   1   51.88    5.46
   3  11   2    0.41    3.96
   3  13  17   12.63    2.95
   4  10   9  185.60    7.11
   4  10  10   67.14    4.98
 -15   1 -16    9.63    3.22
 -15   3 -17    7.71    3.50
 -14   0 -15    0.26    2.45
 -14   8 -18    9.86    4.59
 -13   9 -18    0.47    3.96
 -12  12 -17    5.56    4.59
 -11   7 -17   41.97    6.19
 -11   9 -17   -0.58    4.76
 -11  11 -17    9.93    5.07
  -9   7 -16    0.65    3.83
  -9  11 -16   10.81    6.34
  -8  12 -15   54.94    7.87
  -7   1 -12  378.65    9.35
  -7  11 -15   26.64    6.46
  -7  13 -14   61.10    8.41
  -7  15 -13   12.18    5.21
  -6   4 -13   28.75    4.22
  -6   8 -14  105.74    8.33
  -6  10 -14   43.16    6.46
  -6  12 -14    1.99    5.99
  -6  14 -13   30.61    7.57
  -6  16 -12   -1.27    4.57
  -5   1 -10  120.39    5.23
  -5  11 -13  160.31   10.99
  -5  17 -10   15.36    5.91
  -4   4 -11    4.17    3.46
  -4   6 -12    7.10    4.17
  -4  12 -12    3.06    5.27
  -4  14 -11    7.37    6.62
  -4  16 -10    5.40    5.34
  -4  18  -8    7.72    5.87
  -3   7 -11  297.24   11.38
  -3  11 -11  115.27    9.08
  -3  15  -9   48.05    8.09
  -3  19  -5   10.02    5.77
  -2   2  -7  772.14   11.66
  -2   8 -10  125.59    7.93
  -2  10 -10  127.21    9.17
  -2  14  -9   14.36    6.40
  -2  16  -7   40.22    8.05
  -2  18  -5    5.92    5.50
  -1   9  -9    5.82    4.51
  -1  13  -8  110.17    9.57
  -1  15  -6   14.60    5.45
  -1  17  -4   38.28    7.50
  -1  19  -1   15.19    5.79
   0   8  -7  138.59    8.13
   0  10  -7  294.57   12.12
   0  14  -5   86.62    8.41
   0  16  -3   44.94    7.31
   0  18   0   11.91    5.35
   1   5  -4 3067.43   26.93
   1   7  -5  680.89   15.20
   1   9  -5    4.66    3.97
   1  11  -5  286.59   12.46
   1  13  -4   87.56    8.29
   1  15  -2   10.38    5.52
   1  17   1   11.93    6.52
   1  19   7    8.65    4.54
   1  19   8    1.83    3.89
   2   6  -2  919.33   15.22
   2   8  -3  181.75    8.76
   2  10  -3  387.82   12.95
   2  12  -2   63.05    7.49
   2  14   0   79.34    7.78
   2  16   3   32.84    6.00
   2  16   4    7.93    4.91
   2  16  17   10.45    3.50
   3   7   1  404.35   10.08
   3   9   0  443.54   12.44
   3  11   1  394.94   12.86
   3  13   2   83.79    7.08
   3  13   3   -3.43    3.38
   3  15   7   35.76    5.80
   3  15   8   13.48    4.26
   3  15   9   38.27    5.25
   3  15  10    9.16    3.95
   3  15  11   41.52    5.51
   3  15  12    0.27    3.68
   3  15  13   29.48    4.77
   4   8   6  546.34   10.94
   4   8   7  237.13    7.30
   4  10   6    3.66    2.98
   4  10   7  237.81    8.38
   4  10  13   30.87    3.30
 -13   7 -18    4.01    4.20
 -12  10 -18    1.90    4.14
 -11   3 -16   43.00    4.96
 -10   4 -16  140.65    8.24
 -10   8 -17    5.30    4.50
 -10  10 -17   11.14    5.61
 -10  12 -17    4.48    4.39
  -9   3 -15   28.75    4.24
  -9  13 -16    6.25    5.04
  -8   0 -12  477.18    9.38
  -8   8 -16   83.14    7.97
  -8  10 -16    6.93    5.11
  -8  14 -15    1.85    5.08
  -7   7 -15   17.15    4.65
  -7  13 -15    4.65    5.58
  -7  15 -14    6.00    5.36
  -6   2 -12   34.45    4.07
  -5   5 -13   47.42    5.42
  -5   9 -14   33.07    6.02
  -5  13 -13    4.29    5.59
  -5  15 -12    1.55    4.20
  -5  17 -11   -2.91    4.67
  -4   2 -10   96.89    5.09
  -4   8 -13   12.39    4.74
  -4  10 -13   41.35    6.91
  -4  14 -12   69.09    9.47
  -4  18  -9    0.11    4.85
  -3   5 -11   22.71    4.47
  -3   9 -12  459.45   15.94
  -3  13 -11    6.69    5.26
  -3  15 -10    9.56    6.99
  -3  17  -8   24.23    6.35
  -3  19  -6    8.96    5.50
  -2   4  -9  951.17   16.32
  -2   6 -10   15.34    4.38
  -2  12 -10   82.86    8.22
  -2  16  -8    8.87    7.04
  -2  18  -6   12.91    6.15
  -1   5  -8 1643.55   22.01
  -1   7  -9   15.86    4.54
  -1  11  -9  347.65   14.09
  -1  15  -7   49.19    7.26
  -1  17  -5   11.72    5.83
  -1  19  -2    3.29    4.68
   0   6  -7  509.24   13.11
   0  12  -7  181.07   10.76
   0  14  -6   43.75    6.71
   0  16  -4    7.41    5.57
   0  18  -2   14.54    5.47
   0  18  -1   -0.18    3.80
   1   9  -6  796.44   18.42
   1  13  -5    5.69    4.93
   1  15  -3   69.04    8.11
   1  17   0   52.15    7.88
   1  19   5    2.32    4.27
   1  19   6    7.50    4.48
   2  12  -3  384.85   14.31
   2  14  -1   27.97    5.48
   2  16   1   49.98    7.03
   2  16   2    1.78    4.54
   2  18   8   25.54    5.81
   2  18   9   -1.39    3.61
   2  18  10    7.51    4.16
   2  18  11   -1.13    3.27
   2  18  12    6.88    3.64
   3   7   0   43.85    4.30
   3  13   1   20.46    4.99
   3  15   4   15.00    5.28
   3  15   5   44.81    6.16
   3  15   6   19.53    4.98
   3  15  14    0.76    3.12
   3  15  15   24.17    4.21
   4   8   5  133.13    6.21
   4  10   5   47.67    4.43
   4  10  14   75.30    4.00
   4  12   6  114.50    7.34
   4  12   8   97.18    6.33
   4  12   9   54.84    5.11
   4  12  10   29.94    4.07
   4  12  11   60.65    5.00
   4  12  12    0.97    2.90
 -12   2 -16    1.72    3.16
 -11   5 -17    9.60    3.68
 -11   9 -18    8.27    5.20
 -11  11 -18   -0.13    3.81
 -10   2 -15   41.45    4.29
 -10   6 -17   47.88    6.09
  -9   5 -16   71.52    6.47
  -9   9 -17    1.29    4.72
  -9  11 -17   24.71    6.92
  -8   4 -15    1.42    3.35
  -8  12 -16   16.73    5.99
  -7   9 -16   83.67    8.35
  -6   8 -15    2.10    4.25
  -6  10 -15   31.79    6.51
  -6  12 -15   24.41    7.41
  -6  14 -14   13.14    5.20
  -6  16 -13    9.83    5.64
  -5   3 -12  183.34    7.68
  -5   7 -14    3.84    4.17
  -5  11 -14    9.55    5.73
  -5  13 -14   67.82    9.21
  -5  15 -13   11.73    5.79
  -4  12 -13   14.54    6.05
  -4  16 -11    5.48    4.72
  -3   7 -12  149.47    8.82
  -3  11 -12   17.16    5.29
  -3  13 -12   79.88    8.96
  -3  15 -11   46.46    8.65
  -3  17  -9    5.13    4.98
  -3  19  -7    2.49    5.26
  -2   8 -11   31.35    5.32
  -2  10 -11  164.84   10.17
  -2  12 -11   58.00    7.83
  -2  14 -10   65.92    8.60
  -2  16  -9   30.91    7.87
  -2  18  -7    2.00    5.46
  -1   3  -7 1520.95   17.88
  -1   9 -10  163.90    9.66
  -1  11 -10   31.36    7.28
  -1  13  -9   15.76    5.54
  -1  15  -8    3.74    6.28
  -1  17  -6   16.58    5.85
  -1  19  -4    1.88    4.88
  -1  19  -3   12.65    5.13
   0   4  -6  977.14   15.18
   0   8  -8  186.11    9.31
   0  10  -8   79.41    7.35
   0  12  -8   77.54    8.48
   0  14  -7   40.08    7.17
   0  16  -5   50.42    7.81
   0  18  -3    1.74    5.05
   1   7  -6  253.16   10.00
   1  11  -6    3.50    4.05
   1  13  -6   26.58    6.04
   1  15  -4    7.52    5.70
   1  17  -2   13.52    6.61
   1  17  -1   12.60    5.66
   1  19   2    1.52    4.11
   1  19   3   11.60    5.12
   1  19   4    3.88    4.22
   2   4  -1  135.35    5.03
   2   6  -3  613.73   13.00
   2   8  -4 1023.68   19.05
   2  10  -4   17.01    4.20
   2  12  -4   22.28    6.11
   2  14  -2   53.58    6.67
   2  16   0    4.46    5.05
   2  18   5    2.94    4.79
   2  18   6   12.02    5.03
   2  18   7    4.81    4.33
   3   9  -1   34.71    5.31
   3  11  -1  236.62   10.58
   3  13   0  136.88    9.03
   3  15   3   72.83    7.35
   4  10   3   14.13    4.23
   4  10   4   58.51    4.93
   4  12   5  157.79    8.44
 -14   4 -18    8.39    4.03
 -13   5 -18   23.06    4.95
 -13   9 -19    1.06    3.64
 -11   1 -15    5.87    2.92
 -11   7 -18   -0.49    3.73
 -10   8 -18    5.47    5.18
 -10  10 -18    3.66    5.35
 -10  12 -18    7.26    4.60
  -9   1 -14   14.59    3.52
  -9   7 -17   26.53    5.40
  -9  13 -17    0.03    4.54
  -8   2 -14    1.23    2.64
  -8  10 -17   22.82    6.75
  -8  14 -16    2.90    4.13
  -7   3 -14    5.91    2.92
  -7   7 -16    0.70    3.71
  -7  11 -16   -0.61    4.61
  -7  13 -16   36.78    7.32
  -6   4 -14  209.91    9.28
  -6  14 -15    5.73    5.08
  -6  16 -14    1.92    5.36
  -5  11 -15   70.78    8.47
  -5  17 -12   21.52    6.09
  -4   4 -12  308.96   10.36
  -4   6 -13  604.66   16.04
  -4  10 -14   80.11    8.34
  -4  14 -13   -2.26    6.22
  -4  16 -12   10.39    5.88
  -4  18 -10    8.63    5.10
  -3   3 -10  918.63   15.45
  -3   9 -13    8.50    5.39
  -3  17 -10   11.72    5.87
  -2   6 -11  144.37    8.29
  -2  10 -12  217.85   12.02
  -2  14 -11   17.84    7.00
  -2  18  -8   26.65    6.75
  -1   5  -9   29.08    4.71
  -1   7 -10   30.20    5.03
  -1  13 -10   99.12    9.42
  -1  15  -9   83.02   10.09
  -1  17  -7    4.25    5.10
  -1  19  -5    5.94    4.75
   0  10  -9   13.33    5.57
   0  14  -8    2.59    5.31
   0  16  -6    0.97    5.44
   0  18  -4   22.84    6.50
   1   5  -5  136.87    6.58
   1   9  -7    4.06    4.78
   1  11  -7  270.70   12.57
   1  15  -5  122.15   10.26
   1  17  -3    7.67    6.24
   1  19   1   13.25    5.35
   2  10  -5  235.23   10.78
   2  14  -3   51.05    6.74
   2  16  -1   66.21    8.02
   2  18   2   19.75    6.13
   2  18   3    6.53    5.15
   2  18   4   22.82    5.70
   3   7  -1    0.49    2.85
   3  11  -2   93.30    7.60
   3  13  -1   30.91    5.76
   3  15   2   11.24    5.09
   3  17   6   24.38    6.23
   3  17   7    6.51    5.33
   3  17   8   28.49    5.91
   3  17   9    5.74    4.60
   3  17  10   14.50    5.07
   3  17  11    4.54    4.21
   3  17  12   11.49    4.73
   4   8   3   56.28    4.85
   4  10   2  463.08   12.78
   4  12   3  123.96    7.91
   4  12  15   14.84    2.91
   4  14   6   67.74    6.51
   4  14   7    9.67    4.21
   4  14   8   50.07    5.62
   4  14   9   28.35    4.82
   4  14  10   28.40    4.85
   4  14  11    9.64    4.06
   4  14  12   59.61    5.59
 -13   1 -16   29.41    3.88
 -13   7 -19   10.32    4.44
 -12   8 -19    6.24    4.48
 -12  10 -19    5.10    4.06
 -11  11 -19    5.04    4.71
  -9   9 -18   48.94    7.28
  -9  11 -18    0.45    4.87
  -8  12 -17   18.50    5.30
  -8  14 -17    4.01    4.41
  -7  15 -16   -0.15    4.61
  -6   8 -16   44.79    6.38
  -6  10 -16   25.33    6.32
  -6  12 -16    1.44    6.17
  -5   5 -14  261.19   10.54
  -5   9 -15   14.31    5.07
  -5  13 -15   11.77    7.24
  -5  15 -14    1.69    4.26
  -5  17 -13    0.30    5.65
  -4   8 -14   68.04    7.28
  -4  12 -14   58.27    7.89
  -4  14 -14   72.02    9.47
  -4  16 -13    6.61    5.39
  -3   5 -12   21.05    4.47
  -3   7 -13  161.65    9.28
  -3  13 -13   -0.23    5.89
  -3  15 -12    4.39    5.22
  -3  17 -11    4.60    5.51
  -2   2  -8  100.04    5.02
  -2   4 -10  382.12   10.91
  -2   8 -12   58.17    6.49
  -2  12 -12   23.75    5.83
  -2  16 -10    7.09    5.03
  -2  18  -9    1.92    5.11
  -1   9 -11   -1.03    4.57
  -1  11 -11  260.47   13.09
  -1  17  -8   24.09    6.64
  -1  19  -6    4.06    5.09
   0   6  -8  647.04   14.82
   0   8  -9   84.99    6.74
   0  12  -9  221.75   12.04
   0  16  -7   42.75    7.66
   0  18  -5    6.57    5.70
   1   7  -7  910.43   18.20
   1  11  -8   50.87    7.02
   1  13  -7   14.07    4.98
   1  15  -6   15.52    6.47
   1  17  -4    9.99    6.39
   1  19  -1    6.93    5.12
   1  19   0   -0.13    4.01
   2   6  -4 2245.87   24.83
   2   8  -5    4.48    3.71
   2  12  -5  126.05    8.94
   2  14  -4   90.76    8.33
   2  16  -3   63.62    8.18
   2  16  -2   18.82    6.04
   2  18   1    7.47    5.28
   3   5   1  865.99   12.25
   3   9  -3    4.72    4.54
   3  11  -3  373.17   13.41
   3  13  -2  167.72   10.24
   3  15   0    5.99    5.02
   3  17   3    0.14    5.31
   3  17   4   31.39    6.51
   3  17   5    1.79    4.75
   3  17  13    1.81    3.79
   3  17  14    3.98    3.80
   4  10   1   74.10    6.50
   4  12   1   65.44    6.41
   4  12   2   78.29    6.68
   4  14   3    3.22    4.33
   4  14   4   36.55    5.39
   4  14   5    1.73    3.55
   4  14  13   -2.28    3.20
 -11   9 -19    3.70    4.62
 -10   6 -18   12.77    4.50
 -10  10 -19    9.83    4.81
 -10  12 -19    5.55    4.53
  -9   3 -16   29.21    4.23
  -9   5 -17   49.75    5.72
  -9  13 -18    8.02    4.81
  -8  10 -18    6.12    5.68
  -8  12 -18    0.17    4.15
  -7   9 -17    8.36    5.12
  -7  11 -17   12.96    5.69
  -7  13 -17   -1.79    4.62
  -6   2 -13  289.79    9.10
  -6  14 -16   19.95    6.30
  -6  16 -15    7.60    5.02
  -5   1 -11   71.87    4.50
  -5   3 -13    2.11    3.33
  -5   7 -15  139.65    8.96
  -5  11 -16   -2.43    4.91
  -5  15 -15   13.65    5.94
  -4   2 -11  369.66    9.69
  -4   6 -14   51.12    6.13
  -4  10 -15   22.74    6.13
  -4  12 -15   17.92    6.32
  -3   9 -14  119.19    9.30
  -3  11 -14    9.80    5.56
  -3  15 -13   26.37    6.90
  -3  17 -12   10.90    5.78
  -2  10 -13   63.72    7.99
  -2  12 -13   83.53    8.89
  -2  14 -12   18.64    6.37
  -2  16 -11   40.32    7.60
  -1  13 -11   36.43    7.05
  -1  15 -10    0.45    5.71
  -1  17  -9    6.65    6.15
  -1  19  -7    5.69    5.75
   0   4  -7  317.51    9.43
   0  10 -10  211.64   10.90
   0  12 -10  126.82   10.16
   0  14  -9   24.70    6.15
   0  16  -8    5.98    6.37
   0  18  -6   20.82    6.30
   1   5  -6 2635.25   26.57
   1   9  -8  661.27   17.20
   1  13  -8   74.21    8.29
   1  15  -7   98.23    9.64
   1  17  -5    7.62    5.55
   1  19  -2    8.99    5.42
   2   4  -2 2197.48   19.51
   2   8  -6  382.60   12.60
   2  10  -6  139.04    8.56
   2  12  -6   60.93    7.09
   2  14  -5   51.87    7.09
   2  16  -4    2.00    5.75
   2  18  -1    3.31    5.11
   2  18   0   15.58    5.20
   3   7  -2   56.43    4.78
   3  11  -4    2.23    4.92
   3  13  -3   24.80    5.98
   3  15  -2   13.20    5.58
   3  15  -1   72.03    7.47
   3  17   1    6.71    5.54
   3  17   2   30.67    6.82
   4  12   0   66.06    6.57
   4  14   2   68.56    6.96
   4  16   7   33.53    5.77
   4  16   8   -0.70    4.14
   4  16   9   35.14    5.76
 -12   6 -19   10.07    4.42
 -11   7 -19   18.84    5.10
 -10   8 -19    3.08    4.88
  -9  11 -19    3.92    4.23
  -7   1 -13  483.44   10.59
  -6   6 -16   15.47    4.13
  -6  10 -17   49.68    7.46
  -6  12 -17   13.51    6.43
  -5   9 -16   81.91    8.25
  -5  13 -16   58.72    8.55
  -4   4 -13  234.61    9.39
  -4   8 -15    6.54    4.46
  -4  14 -15    1.63    5.77
  -4  16 -14    5.41    5.40
  -3   3 -11 1047.00   16.96
  -3  13 -14   38.00    7.33
  -2   6 -12  384.51   12.68
  -2   8 -13    6.87    4.55
  -2  14 -13    5.56    6.66
  -2  16 -12    7.46    6.14
  -2  18 -10   10.49    5.37
  -1   3  -8   56.42    4.60
  -1   5 -10  553.79   13.77
  -1   7 -11   21.41    4.03
  -1  11 -12    1.78    4.54
  -1  13 -12   69.23    8.64
  -1  15 -11   62.28    8.73
  -1  17 -10   21.50    6.96
  -1  19  -8    8.71    5.65
   0   6  -9  234.13    9.42
   0  14 -10   51.07    8.07
   0  16  -9   36.32    8.22
   0  18  -7    3.32    5.24
   1   7  -8  221.19    9.92
   1   9  -9   -1.66    4.38
   1  11  -9  154.00   10.38
   1  13  -9   17.59    6.42
   1  15  -8    3.47    5.72
   1  17  -6   19.05    6.59
   1  19  -4    7.53    5.28
   1  19  -3    3.78    4.50
   2   6  -5  647.85   14.07
   2  10  -7  256.93   11.69
   2  12  -7  189.63   11.17
   2  14  -6   79.48    8.22
   2  16  -5   42.33    7.98
   2  18  -2   23.49    6.26
   3   5   0 3812.98   26.19
   3   7  -3 1305.52   19.83
   3   9  -4  281.38   10.79
   3  13  -4   99.21    8.49
   3  15  -3   97.96    9.05
   3  17   0   22.83    6.77
   3  19   6    1.66    4.06
   3  19   7    3.17    3.83
   4   6   4  393.67    8.43
   4   8   0  778.93   15.26
   4  10  -1   25.67    4.92
   4  12  -1   29.63    5.38
   4  14   0   89.80    7.95
   4  14   1   53.14    6.68
   4  16   3   52.71    7.38
   4  16   4   -0.78    4.20
   4  16   5   58.74    6.80
   4  16   6   -0.07    3.93
   4  16  10    1.42    3.94
   4  16  11    6.31    4.00
   5  11   7  211.76    8.44
 -13   7 -20   -1.45    3.68
 -12   8 -20    7.75    4.43
 -11   9 -20    7.01    4.72
  -9   9 -19   -1.80    4.84
  -8  12 -19    3.12    4.29
  -7   9 -18   42.33    6.84
  -7  11 -18    0.59    4.56
  -7  13 -18    5.28    4.78
  -6   4 -15   37.51    4.92
  -6  14 -17    7.13    4.61
  -5   5 -15    0.83    3.41
  -5  11 -17   23.80    6.64
  -5  15 -16   -0.61    4.71
  -4  10 -16   53.40    7.46
  -4  12 -16   16.09    7.02
  -4  16 -15   17.25    6.39
  -3   7 -14    2.42    4.08
  -3   9 -15   17.22    5.65
  -3  11 -15   48.00    7.36
  -3  13 -15   16.67    7.34
  -3  15 -14   -0.93    4.20
  -3  17 -13    1.29    4.46
  -2   4 -11   -1.39    3.35
  -2  10 -14   83.09    8.42
  -2  12 -14   33.71    7.14
  -2  16 -13   16.07    6.20
  -2  18 -11   -3.44    3.98
  -1  11 -13   75.86    8.30
  -1  15 -12   10.99    7.38
  -1  17 -11    9.68    5.80
   0  10 -11   72.18    7.35
   0  14 -11   18.93    6.83
   0  16 -10    5.50    6.47
   0  18  -8   11.99    5.91
   1   3  -4  282.48    7.14
   1  11 -10    1.43    5.68
   1  15  -9   56.30    8.58
   1  17  -7    0.16    4.81
   1  19  -5   11.34    5.83
   2   8  -7  329.64   12.13
   2  10  -8  228.88   11.38
   2  12  -8    9.54    5.69
   2  14  -7   66.05    7.81
   2  16  -6    0.42    6.06
   2  18  -4   23.25    6.24
   2  18  -3    5.37    4.42
   3   5  -1  276.55    7.87
   3   9  -5  150.99    8.70
   3  11  -5  365.72   13.50
   3  13  -5    3.70    5.02
   3  15  -4   13.81    5.94
   3  17  -2   22.58    6.71
   3  17  -1   11.57    5.39
   3  19   3   17.08    5.27
   3  19   4    3.09    4.35
   3  19   5    9.79    4.67
   4  10  -2  111.39    7.58
   4  12  -2   75.69    7.10
   4  14  -1   16.66    5.42
   4  16   1   40.18    6.50
   4  16   2    2.21    4.70
   5  11   5  256.79    9.52
   5  11   6    9.66    3.96
  -5  13 -17    4.66    4.57
  -4  14 -16   16.72    5.45
  -2  14 -14   20.28    6.60
  -1   7 -12   20.19    4.11
  -1  13 -13    1.71    5.46
   0   8 -11  142.69    8.63
   1   5  -7  545.92   12.72
   1  13 -10  145.05   10.49
   1  17  -8   32.21    6.58
   2   4  -3  177.40    6.06
   3   7  -4 1024.74   17.97
   3  11  -6   52.50    6.69
 -20  12  13   11.30    6.16
 -20  12  14    0.16    5.17
 -19   9  22    5.91    4.23
 -19  11  16    0.67    4.32
 -18  12  -6    0.41    5.80
 -18  12  -5   -1.39    4.75
 -18  12  10    5.92    6.21
 -17   9  20   32.01    6.68
 -17  11 -10    3.75    6.22
 -17  11  -9   13.01    6.06
 -17  11  14    6.25    6.39
 -16  10 -12    5.41    5.24
 -16  10  16   22.37    6.87
 -16  12  -2   28.36    7.93
 -16  12  -1   17.69    8.35
 -16  12   0   21.45    9.03
 -16  12   1   14.17    8.31
 -16  12   2    1.39    7.49
 -16  12   3   15.91    8.09
 -16  12   4    2.03    7.40
 -16  12   5    6.03    7.11
 -15   7 -19    4.03    4.42
 -15   7  22    3.60    3.77
 -15   9 -15    2.62    5.04
 -15  11  -7   39.34    9.67
 -15  11  -6    2.62    6.94
 -15  11   9   32.26    6.99
 -15  11  10   -3.61    4.92
 -14   8 -16   16.88    5.64
 -14  10 -10   30.44    8.49
 -14  10  12   77.53    8.45
 -13   7 -18    2.29    5.21
 -13   9 -13   -4.35    5.93
 -13   9 -12   49.13    8.19
 -13   9  14   54.61    6.60
 -13  11   0    5.00    6.25
 -13  11   1   79.27    9.41
 -12   6 -19   14.53    5.56
 -12   8 -14   31.32    7.07
 -12  10  -6   56.07    8.59
 -12  10  -5   47.32    7.63
 -12  10   7   17.65    5.33
 -11   3 -23    8.55    4.75
 -11   5 -20   17.35    4.99
 -11   7 -16   -2.51    4.74
 -11   9  -9    5.71    6.00
 -11   9  10  254.52   11.94
 -10   4 -21    2.63    4.45
 -10   6 -17   55.45    7.20
 -10   8 -11   57.27    7.69
 -10   8  11   68.81    6.49
  -9   5 -18   62.56    6.96
  -9   7 -13   44.66    6.66
  -8   0 -24   17.90    3.63
  -8   6 -14   58.24    6.73
  -8   6  13  366.90   10.45
  -8   8  -5  152.59   10.05
  -8   8  -4  163.94    9.75
  -8   8   3  197.44    9.99
  -8   8   4  306.90   12.23
  -7  -1 -24   13.49    3.11
  -7   1 -22    4.05    3.16
  -7   3 -19   47.52    5.37
  -7   5 -15    9.14    4.22
  -7   7  -8   97.71    8.74
  -7   7  -7  571.30   16.48
  -7   7   6   -0.90    3.95
  -6   0 -22   53.21    4.52
  -6   6   7  142.57    7.10
  -5   3 -16  198.82    8.75
  -5   5 -10  344.70   11.68
  -5   5   7  169.98    6.65
  -4   2 -16   20.66    3.52
  -4   4   7  428.24    8.73
  -2   2 -10   -5.36    2.67
 -19  13  -3   -0.43    5.79
 -19  13  -2   14.47    7.32
 -19  13  -1    0.80    5.66
 -19  13   0    7.85    6.42
 -19  13   1    3.85    5.28
 -19  13   2   10.50    5.99
 -19  13   3   -0.03    4.98
 -19  13   4    6.76    5.66
 -19  13   5    0.27    5.40
 -19  13   6    7.17    6.30
 -19  13   7   -2.50    5.42
 -18  10  19    3.46    4.76
 -18  12  -8    1.98    6.35
 -18  12  -7    5.50    5.50
 -18  12  11   15.07    5.79
 -18  12  12   -7.56    4.87
 -17  11 -11    6.91    6.28
 -17  11  15   26.89    7.36
 -16  10 -14    3.38    5.28
 -16  10 -13   12.67    5.75
 -16  12  -5   11.68    6.31
 -16  12  -4    6.90    6.51
 -16  12  -3    9.42    5.81
 -16  12   6   40.36    8.73
 -16  12   7   23.04    8.75
 -16  12   8   47.47    9.43
 -15   9  18   30.63    5.93
 -15  11  -9   28.16    7.52
 -15  11  -8    5.64    6.15
 -15  11  11   39.77    7.22
 -14   6 -21    1.71    4.14
 -14   8 -17   -2.12    4.36
 -14   8  19    9.53    4.73
 -14  10 -11    8.22    5.96
 -14  10  13   54.01    7.37
 -13   5 -22    2.08    3.66
 -13   7  20    4.16    3.71
 -13   9 -14   20.05    6.88
 -13   9  15    6.15    4.92
 -13  11  -4    4.25    6.85
 -13  11  -3   64.90    9.25
 -13  11  -2    1.45    5.36
 -13  11   2   -1.19    5.14
 -13  11   3  159.31   11.78
 -13  11   4    3.10    6.40
 -13  11   5  152.73   11.56
 -12   4 -23   -2.18    3.47
 -12   8 -15   31.97    7.34
 -12   8  16   64.25    6.41
 -12  10  -8   26.11    7.42
 -12  10  -7   34.26    7.06
 -12  10   8   22.75    5.86
 -12  10   9   38.69    6.50
 -11   9 -11   -2.34    5.65
 -11   9 -10   74.41    8.38
 -11   9  11    1.45    4.91
 -10   2 -24   -1.30    3.58
 -10   6 -18    9.00    5.52
 -10   8 -12    6.05    4.61
 -10   8  12  124.80    7.84
  -9   1 -24   14.36    3.89
  -9   7 -14    8.15    4.74
  -9   7  13  134.00    7.40
  -9   9  -5    9.84    6.08
  -9   9  -3    8.12    6.63
  -9   9  -2  428.84   15.70
  -9   9  -1   70.02    8.14
  -9   9   0  359.67   14.52
  -9   9   1   35.42    6.36
  -9   9   2  420.76   15.38
  -9   9   3   25.03    6.26
  -8   2 -22    2.86    3.58
  -8   4 -19   -0.87    3.38
  -8   6 -15   25.92    4.95
  -8   8   5  352.11   12.57
  -8   8   6  255.75   10.96
  -7   7  -9  562.15   16.86
  -6  -2 -24    0.39    1.95
  -6   4 -16  183.23    8.95
  -6   6 -10  131.06    8.48
  -5  -1 -22   17.05    2.93
  -5   5 -11    9.50    4.48
  -5   5   8  166.07    6.54
  -4   4 -11   -3.20    3.45
  -3   1 -16  116.26    5.25
  -3   3 -11  971.24   15.72
 -19  11  18   -0.93    3.90
 -19  13   8    6.32    5.14
 -19  13   9   -4.79    5.14
 -19  13  10   10.21    5.98
 -18   8  24   11.04    4.62
 -18  12  13    7.44    5.48
 -17   9  21    0.83    4.80
 -17  11 -12    3.26    5.44
 -17  13   0   11.69    6.55
 -17  13   1   -4.56    5.32
 -17  13   2   16.03    6.75
 -17  13   3    2.88    5.63
 -16   8  22    8.53    4.39
 -16  10 -15    1.59    5.14
 -16  10  17   37.41    6.47
 -16  12  -7    6.19    5.95
 -16  12  -6    4.15    5.73
 -16  12   9   45.31    9.65
 -15   9 -16   10.71    4.97
 -15  11 -10    0.13    5.94
 -15  11  12    3.25    5.42
 -14   8 -18    8.47    5.18
 -14  10 -13    4.58    5.42
 -14  10 -12   18.77    6.49
 -14  10  14   28.49    6.05
 -13   7 -19    7.53    5.13
 -13  11  -6    5.31    7.21
 -13  11  -5   93.51   10.59
 -13  11   6   17.36    5.92
 -13  11   7   46.92    7.64
 -12   6 -20   -0.37    4.29
 -12   8 -16   13.15    6.74
 -12  10 -10   27.48    7.55
 -12  10  -9   47.60    8.51
 -12  10  10   52.71    7.09
 -11   3 -24    5.82    4.18
 -11   5 -21   -0.08    4.36
 -11   5  21   30.79    3.53
 -11   7 -17   38.84    6.92
 -11   7  17  124.47    7.15
 -11   9 -12   93.96    9.75
 -10   8 -13   43.63    7.12
 -10  10  -2   39.16    7.64
 -10  10   0   21.72    6.72
 -10  10   1  296.91   14.41
  -9   3 -22    8.92    4.22
  -9   5 -19   14.24    4.83
  -9   7 -15   14.81    4.61
  -9   9  -7   31.03    6.57
  -9   9  -6   91.19    8.82
  -9   9   4  252.93   11.67
  -9   9   5   49.32    6.71
  -8   8  -9   70.57    7.93
  -8   8  -8   52.55    6.72
  -8   8   7   73.33    6.52
  -7   3 -20   27.84    4.75
  -7   5 -16   80.49    6.69
  -7   7 -10   62.71    7.39
  -7   7   8   16.39    4.37
  -6   2 -20    0.80    2.86
  -6   6 -11  117.03    8.05
  -6   6   8   83.82    5.55
  -5   1 -20   87.87    5.56
  -5   3 -17  345.35   11.18
  -5   5 -12  264.92   10.39
  -4   4 -12  285.31    9.87
  -3   3 -12  825.81   14.86
  -2   2 -11 1176.74   15.01
 -19  11  19    4.46    4.52
 -19  13  11    1.53    5.67
 -18  10  20    2.35    4.10
 -18  12  14    3.53    4.71
 -17  11  16    0.27    4.91
 -17  13  -4    7.47    6.76
 -17  13  -3   -2.04    5.84
 -17  13  -2   23.76    6.85
 -17  13  -1    1.64    5.19
 -17  13   4   20.69    6.35
 -17  13   5    0.97    5.59
 -17  13   6   13.31    6.86
 -17  13   7    3.15    5.63
 -16  10  18   13.90    6.04
 -16  12  -9    8.81    6.08
 -16  12  -8    2.27    5.73
 -16  12  10   26.52    7.98
 -16  12  11   36.24    7.90
 -15   9 -17   -0.27    4.51
 -15   9  19   -2.50    4.34
 -15  11 -11   15.53    6.41
 -15  11  13   75.96    8.69
 -14   8 -19   -2.16    4.43
 -14   8  20   49.71    5.96
 -14  10 -14   15.64    5.99
 -14  10  15   33.13    6.50
 -14  12  -4   28.81    9.29
 -14  12  -3   38.10    9.72
 -14  12  -2   32.74    8.95
 -14  12  -1   56.87    9.14
 -14  12   0   25.03    7.61
 -14  12   1   39.89    7.73
 -14  12   2   29.23    7.59
 -14  12   3   36.01    8.15
 -14  12   4   40.19    8.19
 -14  12   5   48.40    8.35
 -13   7 -20    0.75    4.03
 -13   9 -15    1.98    4.92
 -13   9  16   92.75    7.76
 -13  11  -8   -0.46    7.69
 -13  11  -7   70.78    9.67
 -13  11   8    3.74    5.37
 -13  11   9   50.13    7.38
 -12   6 -21    6.56    4.90
 -12   8 -17   -4.97    5.24
 -12   8  17   50.93    5.79
 -12  10 -11   13.46    7.11
 -12  10  11   93.81    8.47
 -11   7 -18   -4.21    5.16
 -11   9 -13   -0.73    5.56
 -11   9  12  145.13    8.90
 -10   4 -22   10.14    4.62
 -10   6 -19   29.57    5.94
 -10   8 -14   33.13    6.70
 -10   8  13   10.67    4.25
 -10  10  -6   23.95    6.53
 -10  10  -5   12.71    6.00
 -10  10  -4   99.35    9.06
 -10  10  -3   13.75    5.72
 -10  10   2  131.21   10.23
 -10  10   4   65.21    8.21
  -9   9  -8   43.67    7.29
  -9   9   6  234.93   11.33
  -9   9   7    7.62    4.85
  -8   2 -23   28.20    4.79
  -8   4 -20   62.01    6.40
  -8   6 -16    5.66    4.07
  -8   6  14   64.53    5.07
  -8   8 -10  143.10   10.01
  -8   8   8   13.64    4.10
  -7   1 -23   22.20    4.09
  -7   5 -17   13.62    4.71
  -7   7 -11  107.41    8.43
  -6   4 -17   55.81    5.60
  -6   6 -12   63.16    6.47
  -6   6   9  297.24    9.41
  -4   0 -20    0.59    2.19
  -4   4 -13  212.63    8.97
 -19  13  12   13.03    5.97
 -19  13  13    3.80    5.01
 -18  10  21    3.75    4.14
 -18  12  15    7.86    4.83
 -17   9  22   24.33    5.45
 -17  11  17   17.63    5.76
 -17  13  -7    3.23    5.67
 -17  13  -6    9.82    6.62
 -17  13  -5   -0.50    4.81
 -17  13   8   20.42    6.53
 -17  13   9    0.89    5.38
 -16  12 -10    2.24    6.02
 -16  12  12   -0.02    5.97
 -15  11 -13    4.48    5.16
 -15  11 -12    0.35    4.41
 -15  11  14    1.55    5.07
 -14  10 -15    7.93    5.30
 -14  12  -7    6.90    6.53
 -14  12  -6   10.38    7.50
 -14  12  -5   26.22    7.72
 -14  12   6   18.47    6.75
 -14  12   7   13.64    6.44
 -13   5  24   44.92    3.82
 -13   7  21   44.91    5.06
 -13   9 -16   12.78    5.82
 -13  11 -10   -5.81    7.02
 -13  11  -9   23.68    7.43
 -13  11  10   25.99    6.30
 -12   8 -18   12.77    5.85
 -12  10 -12    6.87    6.98
 -12  10  12   22.74    5.87
 -11   5 -22    9.64    4.55
 -11   7 -19   15.98    6.10
 -11   7  18   10.61    3.80
 -11   9 -14   35.00    7.04
 -11   9  13    1.37    3.43
 -11  11  -4    4.33    6.05
 -11  11  -3   55.71    8.32
 -11  11  -2    7.48    6.14
 -11  11  -1   39.40    7.58
 -11  11   0   29.51    7.38
 -11  11   1  170.95   11.93
 -11  11   2   23.01    7.05
 -11  11   3  146.09   10.97
 -10   2 -25    5.49    3.75
 -10   8 -15   26.49    6.38
 -10  10  -8   21.55    6.61
 -10  10  -7   29.25    6.88
 -10  10   5   44.82    6.37
 -10  10   6  112.09    9.38
  -9   1 -25    2.35    3.24
  -9   3 -23   -0.67    3.73
  -9   5 -20   21.04    4.98
  -9   7 -16    0.04    4.19
  -9   7  14    4.08    2.84
  -9   9 -10   58.38    7.84
  -9   9  -9   34.08    6.24
  -8   0 -25    0.23    2.70
  -8   6 -17   25.06    5.15
  -8   8 -11   85.40    8.68
  -8   8   9   72.81    6.49
  -7   7 -12   -4.70    4.19
  -7   7   9  212.50    8.78
  -6   0 -23   -2.07    2.48
  -6   6 -13   93.03    7.34
  -5   5 -13   39.78    5.33
  -5   5   9   51.62    4.57
  -3   3 -13  127.41    6.74
  -2   2 -12   71.08    4.84
 -18  12  16    3.32    4.43
 -18  14  -2   12.03    6.65
 -18  14  -1    4.19    6.11
 -18  14   0    9.43    6.00
 -18  14   1    5.99    5.56
 -18  14   2    8.77    5.86
 -18  14   3    4.10    5.01
 -18  14   4    4.90    5.38
 -18  14   5    7.34    6.10
 -18  14   6    2.21    5.63
 -17  11  18   -4.67    4.42
 -17  13  -8    4.88    5.75
 -17  13  10    9.07    5.79
 -17  13  11   -5.32    4.20
 -16   8  23    8.30    3.84
 -16  10  19   15.59    5.72
 -16  12 -12    0.87    5.11
 -16  12 -11    4.92    5.69
 -16  12  13   22.44    6.76
 -15   9  20   37.68    6.02
 -15  11 -14    1.59    5.11
 -15  11  15   67.82    7.94
 -15  13  -4    5.78    6.30
 -15  13  -3    3.47    6.03
 -15  13  -2   14.14    6.28
 -15  13  -1    5.74    5.22
 -15  13   0   18.52    7.01
 -15  13   1   -2.30    5.65
 -15  13   2   18.23    7.15
 -15  13   3   -3.43    6.84
 -15  13   4   57.45   10.18
 -15  13   5    0.33    7.75
 -14   6  24    0.49    2.47
 -14  10 -16    5.19    5.01
 -14  10  16    6.11    4.43
 -14  12  -9    9.62    5.80
 -14  12  -8    4.12    5.56
 -14  12   8   24.06    6.64
 -14  12   9   10.89    5.94
 -13   7 -21   13.93    5.02
 -13   9 -17    1.00    4.63
 -13   9  17    7.89    3.99
 -13  11 -11   38.96    8.79
 -13  11  11   53.86    7.35
 -12   6 -22   -0.10    3.94
 -12   8  18   68.87    6.19
 -12  10 -13    2.67    6.44
 -11   9 -15   -0.36    5.39
 -11  11  -6    2.98    6.33
 -11  11  -5   91.92    9.32
 -11  11   4    8.82    5.23
 -11  11   5  101.46    9.41
 -10   4 -23    3.64    4.33
 -10   6 -20    2.54    4.17
 -10   8 -16   25.81    6.27
 -10   8  14  203.34    9.39
 -10  10  -9   49.95    7.96
 -10  10   7  120.49    9.51
  -9   7 -17   22.25    5.50
  -9   9 -11   12.95    5.98
  -9   9   9    4.00    4.34
  -8   4 -21    0.59    4.02
  -8   8 -12  122.57    9.30
  -7   3 -21   86.56    6.81
  -7   5 -18   76.21    6.74
  -7   7 -13   46.49    6.32
  -7   7  10   -0.98    3.76
  -6   2 -21   61.77    5.39
  -6   4 -18   56.50    5.54
  -6   6 -14   29.75    5.13
  -6   6  10  118.30    6.33
  -6   8  -4   88.84    7.55
  -6   8  -3  175.35    9.63
  -6   8  -2    6.71    4.71
  -6   8  -1   82.15    7.37
  -5   1 -21   24.19    3.77
  -5   3 -18   25.12    4.21
  -5   5 -14  248.22   10.22
  -5   7  -5  315.84   11.87
  -5   7  -4   81.82    6.79
  -5   7  -3  593.59   15.35
  -5   7  -2  182.56    9.10
  -5   7  -1  560.69   14.65
  -5   7   0  251.58   10.49
  -4   2 -18   -2.00    2.94
  -4   4 -14  160.54    7.77
  -4   6  -5 1142.35   19.86
  -4   6  -4  395.54   12.01
  -4   6  -3 1149.41   19.48
  -4   6  -2  947.89   17.56
  -4   6  -1  433.59   11.99
  -4   6   0   35.99    4.96
  -3   5  -5  490.92   12.21
  -3   5  -4  957.42   16.58
  -3   5  -3 1447.06   19.86
  -3   5  -2  457.32   11.51
  -3   5  -1  877.56   15.40
 -18  10  22    3.16    3.49
 -18  12  17    3.05    4.33
 -18  14   7   -0.65    4.47
 -18  14   8   11.36    6.09
 -18  14   9    2.01    4.92
 -17  13  12   11.86    5.62
 -16  12  14    4.44    5.36
 -15  11 -15    2.48    5.20
 -15  13  -7   -4.15    5.10
 -15  13  -6   11.66    6.24
 -15  13  -5   -3.63    4.49
 -15  13   6   75.35   10.08
 -15  13   7    7.99    7.85
 -14   8  21    7.62    3.94
 -14  10 -17   -1.62    4.23
 -14  10  17   33.96    6.06
 -14  12 -10    7.83    5.97
 -14  12  10   37.08    7.17
 -13   9 -18    3.22    4.64
 -13  11 -12    1.06    5.88
 -13  11  12   16.33    5.61
 -12   8 -19   -1.07    4.63
 -12  10 -14    9.11    6.09
 -12  10  13  127.75    9.19
 -12  12  -5   19.59    7.54
 -12  12  -4   26.40    7.68
 -12  12  -3   35.57    7.98
 -12  12  -2   -0.74    5.02
 -12  12  -1   27.54    7.12
 -12  12   0   28.42    7.27
 -12  12   1   32.03    6.99
 -12  12   2   50.13    8.58
 -12  12   3  107.51   10.57
 -12  12   4   25.36    7.57
 -11   5 -23   -0.89    3.54
 -11   7 -20    3.82    4.65
 -11   9 -16   11.56    6.03
 -11   9  14  115.82    7.89
 -11  11  -8    3.76    6.45
 -11  11  -7   79.75    9.09
 -11  11   6    4.66    4.88
 -11  11   7   93.58    8.86
 -10   8 -17    6.44    5.00
 -10  10 -11  117.24   10.61
 -10  10 -10   14.70    6.52
 -10  10   8   96.90    8.46
  -9   5 -21    9.31    4.07
  -9   7  15  132.12    6.96
  -9   9 -12   68.66    8.24
  -8   6 -18    0.08    3.92
  -8   8 -13   18.19    5.71
  -8   8  10  143.71    8.04
  -7   7 -14   65.74    7.08
  -7   9  -5   82.17    8.04
  -7   9  -4   13.70    5.64
  -7   9  -3   25.63    5.95
  -7   9  -2  326.79   13.44
  -7   9  -1   13.16    6.11
  -6   8  -7    3.08    4.97
  -6   8  -6  128.66    8.73
  -6   8  -5   30.04    5.02
  -6   8   0   17.32    4.78
  -6   8   1  237.08   10.77
  -6   8   2 1112.40   21.56
  -5   5 -15   -5.98    3.50
  -5   7  -7  402.06   13.48
  -5   7  -6   28.95    5.15
  -4   6  -8  140.10    8.10
  -4   6  -7   74.45    6.39
  -4   6   1  434.95   11.60
  -4   6   2  302.39    9.97
  -3   5  -7   64.51    5.39
  -3   5  -6   58.55    4.99
  -3   5   0 3828.47   30.50
  -2   2 -13  352.96    8.75
 -18  12  18    5.50    4.45
 -18  14  10   13.91    6.22
 -17   9  23    1.60    3.88
 -17  11  19   10.13    4.87
 -17  13  13    2.68    4.81
 -16  10  20   17.66    5.54
 -16  12  15   14.18    5.80
 -16  14  -4   13.28    7.00
 -16  14  -3    3.74    5.50
 -16  14  -2   14.33    6.53
 -16  14  -1   -3.50    4.49
 -16  14   0    7.41    5.48
 -16  14   1    7.09    5.57
 -16  14   2   27.64    7.15
 -16  14   3   11.10    6.54
 -16  14   4   29.31    8.02
 -16  14   5    1.83    6.26
 -15   9  21    0.08    3.75
 -15  11  16   -4.10    4.28
 -15  13  -9    1.05    5.22
 -15  13  -8    2.34    5.40
 -15  13   8   69.74    9.29
 -15  13   9   13.28    7.51
 -14  12 -12    7.18    5.45
 -14  12 -11    3.49    4.74
 -14  12  11   16.49    6.08
 -13   9 -19    2.31    4.19
 -13   9  18  112.89    8.15
 -13  11 -14    7.34    5.42
 -13  11 -13   21.76    6.14
 -13  11  13   46.12    6.93
 -13  13  -2   43.35    9.06
 -13  13  -1    0.70    6.92
 -13  13   0   36.26    8.62
 -13  13   1    6.49    7.22
 -12   8 -20    8.44    4.45
 -12  10 -15    1.75    5.42
 -12  10  14   26.81    5.55
 -12  12  -7   44.65    9.62
 -12  12  -6   30.37    7.93
 -12  12   5  121.56   10.42
 -12  12   6   44.75    8.07
 -11   9  15   13.76    4.45
 -11  11 -10    7.64    6.42
 -11  11  -9   48.62    7.88
 -11  11   8    2.15    4.91
 -10   4 -24    6.97    4.39
 -10   6 -21    1.59    4.33
 -10   8  15   43.33    4.95
 -10  10 -12   13.50    6.59
  -9   3 -24    0.67    3.62
  -9   7 -18   -0.75    4.26
  -9   9 -13   -7.09    4.79
  -9   9  10  152.66    8.90
  -8   2 -24    0.67    3.06
  -8   4 -22   25.49    5.28
  -8   6 -19   42.86    6.53
  -8   8 -14   55.90    7.19
  -8   8  11  151.48    8.43
  -8  10  -5   13.59    6.69
  -8  10  -4  233.64   12.61
  -8  10  -3   84.82    8.70
  -8  10  -2   20.43    6.28
  -8  10  -1  196.75   11.71
  -8  10   0   -5.47    5.50
  -8  10   1  156.48   10.62
  -7   1 -24   15.19    3.58
  -7   3 -22   16.01    4.39
  -7   5 -19   23.29    4.74
  -7   7 -15   17.24    4.85
  -7   7  11  578.90   13.72
  -7   9  -7   -4.47    5.67
  -7   9  -6  244.77   11.91
  -7   9   2  624.62   17.29
  -7   9   3   -8.24    4.66
  -6   4 -19   55.06    5.44
  -6   6 -15   72.73    6.54
  -6   8  -8  479.16   15.77
  -6   8   3   77.05    6.91
  -6   8   4  429.82   13.48
  -5   3 -19   63.71    5.42
  -5   7  -9  353.03   12.85
  -5   7  -8   80.06    6.78
  -5   7   3 1155.47   19.80
  -5   7   4  109.64    7.22
  -4   4 -15  137.51    7.28
  -4   6  -9  123.18    7.85
  -4   6   3  976.28   16.72
  -3   1 -18   22.46    3.39
  -3   5  -8  385.21   11.15
  -3   5   1  273.98    8.62
  -3   5   2 1640.17   19.51
  -2   4  -6 2498.15   24.08
  -2   4  -4 2435.79   22.95
  -2   4  -3  187.66    6.80
  -2   4  -2 1286.06   16.18
  -2   4  -1   -0.03    2.60
 -18  14  11    0.53    4.88
 -18  14  12   11.00    5.77
 -17  13  14    8.02    5.14
 -16  12  16    1.32    4.83
 -16  14  -7    0.59    5.92
 -16  14  -6    8.34    5.89
 -16  14  -5    3.09    5.24
 -16  14   6   20.44    6.17
 -16  14   7   -0.61    5.44
 -16  14   8    9.52    5.52
 -15  11  17   44.22    6.60
 -15  13 -10    6.52    5.67
 -15  13  10   29.18    7.33
 -15  13  11    2.52    5.51
 -14  10  18   17.05    5.09
 -14  12 -13    0.11    5.26
 -14  12  12   11.78    5.84
 -13  11 -15   10.52    5.53
 -13  11  14   -2.24    5.15
 -13  13  -6   39.88    8.47
 -13  13  -5   -5.05    6.47
 -13  13  -4   34.13    8.08
 -13  13  -3    1.75    6.20
 -13  13   2   36.40    7.85
 -13  13   3    9.93    6.58
 -13  13   4   39.00    8.58
 -13  13   5   -0.57    6.08
 -12   6  22   25.99    3.58
 -12   8  19   13.83    4.16
 -12  10 -16   13.98    5.86
 -12  12  -9   28.28    8.77
 -12  12  -8   13.34    6.94
 -12  12   7   65.94    8.62
 -12  12   8   32.05    6.94
 -11   5 -24    2.36    3.61
 -11   7 -21    8.77    4.67
 -11   9 -17    1.14    4.86
 -11  11 -12    0.10    6.26
 -11  11 -11   20.04    7.35
 -11  11   9   45.39    6.71
 -10   6 -22   -0.61    4.13
 -10   8 -18    3.48    5.13
 -10  10 -13   54.72    8.16
 -10  10  10   21.14    5.18
  -9   5 -22   25.30    5.35
  -9   5  19   18.16    2.89
  -9   7 -19   25.60    5.60
  -9   9 -14   83.15    8.84
  -9   9  11   10.37    4.30
  -9  11  -5   45.43    7.53
  -9  11  -4    7.27    6.01
  -9  11  -3  173.32   11.79
  -9  11  -2   28.51    7.61
  -9  11  -1  283.98   14.37
  -9  11   0    0.02    6.09
  -9  11   1  123.73   10.24
  -8   8 -15   -2.00    4.43
  -8  10  -7  156.55   11.15
  -8  10  -6  136.49   10.20
  -8  10   2   80.84    7.78
  -8  10   3  221.10   11.79
  -7   7 -16    0.79    3.83
  -7   9  -9    2.07    5.80
  -7   9   4  517.59   15.66
  -6   2 -22    4.97    3.10
  -6   6 -16   12.34    4.03
  -6   6  11  318.15    9.28
  -6   8 -10  304.49   13.21
  -6   8  -9  239.14   11.54
  -6   8   5    5.74    4.23
  -5   5 -16    8.81    3.46
  -5   7 -10  247.78   11.24
  -5   7   5  403.25   11.80
  -4   0 -21    2.20    2.17
  -4   2 -19  192.31    7.71
  -4   4 -16   94.48    6.46
  -4   6 -10  215.59    9.83
  -4   6   4  199.29    8.25
  -3   3 -15   14.26    3.31
  -3   5  -9   21.65    4.50
  -2   2 -14   21.08    3.50
  -2   4  -8 1060.89   16.38
  -2   4   0  554.17   10.41
 -17   9  24   12.33    4.20
 -17  11  20    2.18    3.80
 -17  13  15    0.78    4.32
 -17  15   0   -0.18    4.93
 -17  15   1    1.30    5.06
 -17  15   2    3.31    5.24
 -17  15   3    7.67    6.23
 -17  15   4   -0.52    5.45
 -17  15   5    6.36    6.33
 -16  10  21   13.79    5.25
 -16  14   9    3.12    5.18
 -15  13 -11   -0.36    4.38
 -15  13  12   10.67    5.52
 -14   8  22   15.60    4.10
 -14  12 -14   -0.44    5.21
 -14  12  13   47.15    7.44
 -14  14  -4   12.17    6.31
 -14  14  -2   -3.36    5.99
 -14  14  -1    0.02    5.41
 -14  14   0    1.77    5.74
 -14  14   1    9.27    6.82
 -14  14   3   33.68    8.73
 -13   9  19    4.03    4.34
 -13  11 -16   -0.04    5.01
 -13  13  -8   28.60    7.60
 -13  13  -7    1.86    4.95
 -13  13   6   48.33    8.46
 -13  13   7    0.79    6.07
 -12   8 -21    1.52    3.99
 -12  10 -17    3.10    5.05
 -12  10  15   62.72    6.76
 -12  12 -11   17.09    7.28
 -12  12 -10   12.57    6.51
 -12  12   9   37.55    6.86
 -11   7 -22    0.76    3.77
 -11   9 -18   17.75    6.34
 -11   9  16   59.70    6.06
 -11  11 -13   34.79    8.32
 -11  11  10   16.89    5.46
 -10   4 -25   -0.08    3.40
 -10   8 -19    6.00    5.29
 -10   8  16   87.36    6.43
 -10  10 -14   22.73    7.05
 -10  10  11   59.47    6.42
 -10  12  -4   14.85    6.98
 -10  12  -3   94.58   10.00
 -10  12  -2   25.27    7.29
 -10  12  -1   56.78    8.49
 -10  12   0   31.21    7.36
  -9   3 -25    4.07    3.65
  -9   7  16   23.44    4.04
  -9   9 -15    0.42    5.22
  -9  11  -7   70.97    8.76
  -9  11  -6   -1.52    4.63
  -9  11   2   -2.03    4.14
  -9  11   3   58.07    7.94
  -9  11   4   31.83    6.82
  -8   4 -23   15.58    4.76
  -8   6 -20   11.58    4.56
  -8   8 -16   72.44    7.91
  -8   8  12  264.55   10.34
  -8  10  -9   55.27    7.75
  -8  10  -8   56.54    7.37
  -8  10   4  221.61   11.31
  -8  10   5   56.63    7.17
  -7   5 -20   14.43    4.11
  -7   7  12   87.49    6.23
  -7   9 -10   54.62    7.22
  -7   9   5    8.80    4.07
  -7   9   6  261.37   11.15
  -6   4 -20   46.33    5.23
  -6   8 -11  209.33   11.40
  -6   8   6  122.12    7.56
  -5   1 -22   16.22    3.47
  -5   3 -20    1.00    3.24
  -5   7 -11  281.65   11.91
  -4   6 -11  356.79   12.11
  -4   6   5 1720.08   21.36
  -3   5 -10  549.29   13.47
  -3   5   3  185.48    6.77
  -2   4  -9  894.13   15.29
  -2   4   1  145.64    5.66
 -17  11  21    7.85    4.32
 -17  15   6   -2.21    4.30
 -17  15   7   12.11    6.05
 -17  15   8    0.80    4.97
 -16  12  17    6.19    5.02
 -16  14  10    2.41    4.78
 -16  14  11    1.39    4.77
 -15   9  22   31.91    5.12
 -15  11  18    0.02    4.56
 -15  13  13   -3.37    4.37
 -14  10  19   14.36    5.10
 -14  12  14   12.35    5.54
 -14  14  -7    8.59    6.13
 -14  14  -5   -1.02    4.88
 -14  14   4   81.91   10.47
 -14  14   5   18.87    8.46
 -14  14   6   65.67   10.04
 -13  11 -17    6.09    5.23
 -13  11  15   64.75    7.39
 -13  13 -10    9.26    6.06
 -13  13  -9   -1.05    4.56
 -13  13   8   82.96    9.91
 -12  10 -18    4.53    5.06
 -12  10  16   62.01    6.96
 -12  12 -12   15.06    6.15
 -12  12  10   10.15    5.46
 -11   9 -19    2.56    4.99
 -11  11 -14   -0.44    6.54
 -11  11  11   65.91    7.42
 -10   6 -23    2.68    4.07
 -10   8 -20    8.44    5.32
 -10  10 -15   11.28    6.84
 -10  10  12   41.29    5.59
 -10  12  -7   83.76    9.99
 -10  12  -6   34.12    8.21
 -10  12  -5  136.51   11.13
 -10  12   1   90.92    9.10
 -10  12   2   22.01    6.28
 -10  12   3   82.16    9.13
 -10  12   4   23.99    6.78
  -9   5 -23    2.46    4.31
  -9   7 -20    0.47    4.05
  -9   9 -16   81.65    8.79
  -9  11  -9   78.55    9.14
  -9  11  -8   12.40    5.71
  -9  11   5  254.18   13.18
  -8   2 -25   16.40    3.89
  -8   8 -17   18.77    5.85
  -8  10 -11   43.79    7.28
  -8  10 -10   19.77    5.14
  -8  10   6  185.18   10.44
  -7   3 -23   23.06    4.40
  -7   7 -17   24.11    5.24
  -7   9 -12  118.14    9.44
  -7   9 -11   50.71    6.81
  -7   9   7   20.24    4.85
  -6   8 -12  179.12   10.60
  -6   8   7   41.69    5.34
  -5   5 -17   16.51    3.75
  -5   5  11   10.64    3.16
  -5   7 -12   -0.37    4.61
  -5   7   6   53.70    5.43
  -4   4 -17   -2.70    2.97
  -4   6 -12   -8.39    3.80
  -3   3 -16   51.07    4.49
  -3   5 -11   17.34    4.13
  -3   5   4  266.49    7.98
  -2   4   2 2192.58   19.54
  -1   3  -6  354.59    8.37
  -1   3  -5 1310.30   15.03
  -1   3  -4  568.32   10.00
 -17  13  17    0.03    4.07
 -17  15   9    4.25    5.17
 -17  15  10   -2.40    4.71
 -16  10  22    7.90    4.88
 -16  12  18    9.26    5.24
 -16  14  12   15.30    6.05
 -15  11  19   27.60    6.19
 -15  13  14    6.62    5.38
 -15  15  -5   16.90    6.85
 -15  15  -4    4.91    6.36
 -15  15  -2   -4.70    5.32
 -15  15  -1   21.10    7.23
 -15  15   0    2.95    5.77
 -15  15   1   20.96    7.31
 -15  15   2    9.45    6.40
 -15  15   3   11.92    6.85
 -15  15   4    0.38    5.32
 -14  12  15   50.13    7.25
 -14  14  -9    8.96    6.29
 -14  14  -8    9.39    5.66
 -14  14   7    5.98    7.22
 -14  14   8   37.72    7.97
 -13   9  20   72.41    6.74
 -13  11  16    0.69    4.67
 -13  13 -12    4.04    5.18
 -13  13 -11    1.51    4.47
 -13  13   9   -6.72    5.73
 -13  13  10   69.88    8.70
 -12   8  20   66.49    5.88
 -12  10 -19    5.40    4.91
 -12  12 -14    9.40    5.55
 -12  12 -13    4.45    4.71
 -12  12  11   30.92    6.43
 -11   7 -23    6.11    4.14
 -11   9 -20   10.02    5.18
 -11  11 -15   43.29    8.33
 -11  11  12   20.51    5.52
 -11  13  -6   38.67    9.21
 -11  13  -5    0.08    7.54
 -11  13  -4   45.54    8.03
 -11  13  -3    0.11    6.21
 -11  13  -2   86.70    9.61
 -11  13  -1   -3.89    5.19
 -11  13   0   81.14    9.64
 -11  13   1   -0.07    6.28
 -11  13   2   96.66   10.34
 -11  13   3    0.79    6.49
 -10   8  17   73.20    5.91
 -10  10 -16   11.80    6.63
 -10  12  -9   28.49    7.77
 -10  12  -8   24.40    6.72
 -10  12   5   36.90    7.12
  -9   7 -21   14.59    5.76
  -9   9 -17   -2.53    4.75
  -9   9  13    5.88    4.16
  -9  11 -11   45.33    7.82
  -9  11 -10    4.78    5.88
  -9  11   6   73.72    8.12
  -9  11   7  227.14   12.29
  -8   6 -21   21.91    4.97
  -8   8 -18   22.28    6.63
  -8   8  13   23.30    4.38
  -8  10 -12   21.12    6.21
  -8  10   7  102.77    8.23
  -7   1 -25    3.15    2.72
  -7   5 -21    6.04    3.53
  -7   7 -18    2.63    4.30
  -7   9 -13   -0.41    4.82
  -6   2 -23   12.12    3.44
  -6   4 -21   -2.39    3.09
  -6   6 -18    1.86    3.74
  -6   8 -13    6.22    4.85
  -5   5 -18  105.09    7.22
  -5   7 -13  253.34   11.35
  -5   7   7  636.78   14.15
  -4   2 -20   -3.85    2.81
  -4   6 -13  570.03   15.30
  -4   6   6   64.52    5.18
  -3   5 -12   26.91    4.18
  -1   3  -7 1480.54   16.56
 -16  14  13   11.28    5.63
 -15  15  -6   -0.98    5.11
 -15  15   5    7.01    5.12
 -15  15   6    1.97    5.60
 -14  10  20   19.10    4.95
 -14  14 -11    4.58    5.64
 -14  14 -10    4.89    5.04
 -14  14   9    3.45    6.37
 -13   7  23   33.81    4.02
 -13  13 -13    2.42    5.57
 -13  13  11    1.12    5.73
 -12  10  17   58.64    6.61
 -12  12 -15    4.14    5.43
 -12  12  12   19.21    5.89
 -12  14  -5    6.94    6.10
 -12  14  -4   20.71    7.72
 -12  14  -3    6.96    7.32
 -12  14  -2   34.45    8.57
 -12  14  -1    8.41    7.49
 -12  14   0   33.38    9.02
 -12  14   1   19.44    8.44
 -12  14   2   54.42    9.48
 -11   9  17   10.22    3.85
 -11  11 -16   -1.82    4.91
 -11  13  -9    4.84    6.65
 -11  13  -8   24.42    7.89
 -11  13  -7    8.85    6.62
 -11  13   4  170.63   12.31
 -11  13   5    8.88    6.78
 -10   6 -24    0.82    3.45
 -10   6  20   10.62    2.79
 -10   8 -21    4.21    4.86
 -10  10 -17    3.94    5.69
 -10  10  13   38.42    5.56
 -10  12 -11   17.64    7.89
 -10  12 -10    9.31    6.18
 -10  12   6    8.57    5.00
 -10  12   7   36.21    6.75
  -9   3 -26    0.93    3.13
  -9   5 -24    9.50    4.49
  -9   7  17  129.72    6.51
  -9   9 -18   44.71    7.74
  -9  11 -12   -1.78    5.25
  -9  11   8   -3.00    4.30
  -8   4 -24   14.58    4.50
  -8  10 -13   28.55    6.52
  -8  10   8   40.99    6.35
  -7   3 -24    7.09    3.68
  -7   9 -14   83.88    8.34
  -7   9   8  255.87   10.78
  -6   8 -14   95.53    8.15
  -6   8   8  397.27   12.22
  -5  -1 -24    1.95    1.90
  -5   3 -21   16.67    3.74
  -5   7 -14   -3.57    3.82
  -5   9  -4  378.56   13.94
  -5   9  -3   83.17    7.77
  -4   0 -22   55.72    3.88
  -4   4 -18   58.05    5.19
  -4   6 -14   43.66    5.85
  -3   5 -13   -5.86    3.21
  -3   5   5  339.33    8.79
  -2   4   3  174.57    5.78
  -1   3  -9   85.36    4.92
  -1   3  -8   52.52    4.19
 -16  12  19    5.89    4.28
 -16  14  14    8.58    5.35
 -15   9  23   -0.97    3.32
 -15  11  20   -3.33    4.23
 -15  13  15    4.17    4.99
 -15  15   7   11.93    5.31
 -15  15   8   -1.94    4.99
 -14  12  16   11.44    5.32
 -14  14  10   18.26    6.94
 -13  11  17   49.15    6.86
 -13  13 -14   -0.39    4.88
 -13  13  12   45.40    7.83
 -13  15  -2   -0.05    5.26
 -13  15  -1   10.25    6.06
 -13  15   0   -1.50    5.22
 -12   6  23   48.04    3.87
 -12  12 -16    3.50    5.28
 -12  12  13   36.58    6.51
 -12  14  -8   13.70    6.30
 -12  14  -7    8.31    5.88
 -12  14  -6    7.20    5.24
 -12  14   3   18.17    7.34
 -12  14   4   38.51    9.23
 -12  14   5   22.33    7.78
 -11   9 -21    3.30    4.31
 -11  11 -17    9.50    5.56
 -11  13 -11    0.23    5.33
 -11  13   6   83.46    8.98
 -11  13   7    5.56    5.78
 -10   8 -22    8.06    4.74
 -10  10 -18    4.00    5.78
 -10  10  14   30.44    5.30
 -10  12 -12   28.25    8.00
 -10  12   8   35.48    6.75
  -9   7 -22    3.14    4.11
  -9   9 -19   -1.36    5.10
  -9  11 -14    0.66    5.84
  -9  11 -13   11.68    5.75
  -9  11   9   74.70    7.38
  -8   2 -26   -1.89    2.73
  -8   6 -22    4.99    3.97
  -8   8 -19   14.34    5.26
  -8  10 -14   18.40    5.93
  -8  10   9  325.72   12.92
  -7   5 -22   17.46    4.77
  -7   7 -19   61.08    6.99
  -7   9 -15   -2.89    4.67
  -7   9   9   -1.27    3.44
  -7  11  -6    0.36    5.52
  -7  11  -5   96.90    9.51
  -7  11  -4   28.81    7.50
  -7  11  -3  265.38   13.58
  -7  11  -2   -2.37    5.51
  -7  11  -1  168.72   11.30
  -7  11   0    0.75    5.94
  -6   0 -25   -2.49    2.04
  -6   4 -22   54.13    5.80
  -6   6 -19   66.12    6.53
  -6   8 -15    4.24    4.42
  -6   8   9   -0.20    4.12
  -6  10  -7   67.05    7.77
  -6  10  -6   -0.29    3.99
  -6  10  -5   60.48    6.97
  -6  10  -4  158.06   10.06
  -6  10  -3  246.08   12.14
  -6  10  -2  423.70   15.66
  -6  10  -1  547.50   17.15
  -6  10   0  189.26   11.17
  -6  10   1  357.96   14.17
  -5   1 -23   76.75    5.08
  -5   5 -19    7.39    3.97
  -5   7 -15  123.30    8.33
  -5   7   8   -1.70    2.88
  -5   9  -8  456.63   15.68
  -5   9  -7   -2.29    4.94
  -5   9  -6  371.07   13.78
  -5   9  -5    9.63    4.64
  -5   9  -2  327.85   12.64
  -5   9  -1   13.32    4.51
  -5   9   0  319.54   12.50
  -5   9   1   30.48    5.94
  -4   6 -15  134.99    8.39
  -4   6   7 1144.46   16.89
  -4   8  -7  254.17   11.39
  -4   8  -6  583.46   16.30
  -4   8  -5  140.21    8.69
  -4   8  -4  261.10   10.94
  -4   8  -3   63.02    6.26
  -4   8  -2  249.34   10.54
  -4   8  -1  234.07   10.67
  -2   2 -16   26.07    3.49
 -16  10  23   10.08    4.20
 -16  14  15    6.29    4.87
 -15  13  16    5.38    5.01
 -15  15   9    5.39    4.97
 -15  15  10    1.70    4.61
 -14  12  17   23.70    6.14
 -14  14  11    3.73    5.27
 -13   9  21   -0.14    3.55
 -13  13  13    2.98    6.12
 -13  15  -7   12.74    6.25
 -13  15  -6    2.46    6.25
 -13  15  -5   11.61    6.33
 -13  15  -4    2.04    4.79
 -13  15  -3    8.18    5.30
 -13  15   1   32.30    7.05
 -13  15   2    1.89    5.31
 -13  15   3   58.47    9.33
 -13  15   4    5.47    6.30
 -12  10  18   30.66    5.46
 -12  12 -17    6.50    5.49
 -12  14 -10    6.84    6.13
 -12  14  -9   10.19    5.49
 -12  14   6   35.96    8.28
 -12  14   7   14.15    7.27
 -11   9  18   88.31    6.75
 -11  11 -18   -1.00    4.64
 -11  11  14    2.30    4.45
 -11  13 -12    7.08    5.88
 -11  13   8   20.19    6.22
 -10   8  18   35.94    4.69
 -10  10 -19    7.65    5.46
 -10  12 -14   22.18    7.25
 -10  12 -13   26.34    7.05
 -10  12   9   60.47    7.73
  -9   5 -25    1.88    3.42
  -9  11 -15   33.14    7.98
  -9  11  10    8.37    4.81
  -9  13  -4   87.83   10.06
  -9  13  -3   27.94    7.71
  -9  13  -2  114.93   10.73
  -9  13  -1    6.20    6.30
  -8   4 -25    5.87    4.00
  -8   8 -20   -0.20    5.00
  -8   8  14   60.24    5.27
  -8  10 -15    4.54    4.97
  -8  10  10   52.52    6.35
  -8  12  -7   51.51    8.10
  -8  12  -6   10.75    6.41
  -8  12  -5   44.58    7.44
  -8  12  -4   69.67    8.40
  -8  12  -3   77.59    8.64
  -8  12  -2   33.72    6.80
  -8  12  -1  127.08   10.41
  -8  12   0   20.12    6.64
  -8  12   1  122.83   10.21
  -8  12   2   67.92    8.64
  -7   7 -20   -0.62    4.43
  -7   9 -16   81.90    8.41
  -7   9  10  125.39    7.93
  -7  11  -9   94.21    9.21
  -7  11  -8   -2.95    4.99
  -7  11  -7   70.56    7.88
  -7  11   1  253.27   12.66
  -7  11   2   -1.68    5.94
  -6   2 -24    5.12    2.97
  -6   6 -20   -3.27    4.03
  -6   8 -16   51.22    6.58
  -6  10 -10   19.02    5.44
  -6  10  -9   20.55    6.07
  -6  10  -8   44.42    6.76
  -6  10   2  290.63   12.52
  -6  10   3  212.55   11.19
  -5   3 -22   -0.56    3.04
  -5   7 -16   30.21    5.20
  -5   9 -10  187.64   10.75
  -5   9  -9    6.99    5.88
  -5   9   2  471.81   14.69
  -4   2 -21  182.41    7.52
  -4   4 -19    2.98    3.06
  -4   8  -9   46.83    6.08
  -4   8  -8  172.08    9.31
  -4   8   0  800.27   17.84
  -4   8   1  539.92   15.06
  -3   1 -20   68.92    4.42
  -3   3 -18   -1.00    3.21
  -3   5   6 2715.93   23.19
  -3   7  -7 1041.53   20.14
  -3   7  -6   23.45    5.00
  -3   7  -5  413.16   12.60
  -3   7  -4   14.88    4.37
  -3   7  -3  720.33   16.05
  -3   7  -2   30.19    4.75
  -3   7  -1  439.18   12.57
  -2   4 -13   -0.23    3.02
  -1   3 -10   -4.65    2.36
 -16  12  20    8.81    4.12
 -16  14  16    4.08    4.58
 -15  13  17    1.21    4.27
 -15  15  11    8.01    5.66
 -14  10  21   16.94    4.61
 -14  14  12   13.14    5.62
 -14  16  -4    7.82    6.65
 -14  16  -3   12.57    7.13
 -14  16  -2    6.63    6.25
 -14  16  -1   19.97    7.16
 -14  16   0   -2.30    5.42
 -14  16   1   10.95    6.43
 -14  16   2   -0.42    5.60
 -14  16   3    0.51    5.15
 -13  11  18    2.32    4.58
 -13  15  -9   10.89    6.75
 -13  15  -8    7.49    5.55
 -13  15   5   29.97    6.83
 -13  15   6    1.66    6.04
 -12  12  14   27.61    5.96
 -12  14 -11    4.35    5.35
 -12  14   8   45.78    8.64
 -11  11 -19    9.42    5.27
 -11  13 -14    7.57    5.24
 -11  13 -13    3.67    5.07
 -11  13   9    3.21    5.31
 -10   8 -23   -0.11    3.90
 -10  10 -20    0.69    4.72
 -10  10  15   21.49    4.55
 -10  12 -15    9.45    6.21
 -10  12  10  119.74    9.58
 -10  14  -4   14.20    7.73
 -10  14  -3   23.13    8.16
 -10  14  -2   39.46    8.95
 -10  14  -1   27.92    8.36
  -9   7 -23    4.12    4.07
  -9   9 -20   34.55    6.93
  -9   9  15   18.33    4.24
  -9  11 -16    9.42    6.45
  -9  13  -8   57.83    9.40
  -9  13  -7   -2.08    6.28
  -9  13  -6   80.93    9.35
  -9  13  -5    5.92    5.92
  -9  13   0   76.92    9.04
  -9  13   1   11.24    6.37
  -9  13   2  121.50   10.58
  -8   6 -23    9.71    4.46
  -8  10 -16    5.61    5.61
  -8  12 -10   36.67    7.59
  -8  12  -9    6.41    5.95
  -8  12  -8    7.16    5.23
  -8  12   3  160.93   11.20
  -8  12   4   73.01    8.72
  -7   3 -25    3.61    3.28
  -7   5 -23    0.71    3.94
  -7   7  14  263.16    8.94
  -7   9 -17    5.35    5.08
  -7  11 -10   -5.47    5.13
  -7  11   3  316.14   13.79
  -7  11   4    0.92    5.29
  -6   8 -17   17.23    5.04
  -6   8  10  434.36   12.59
  -6  10 -11   35.86    6.50
  -6  10   4  304.90   12.76
  -5   5 -20   93.43    7.11
  -5   7   9   14.98    3.34
  -5   9 -11    9.90    5.48
  -5   9   3   19.09    4.39
  -4   6 -16   58.89    5.96
  -4   6   8  249.62    8.06
  -4   8 -11   54.73    6.68
  -4   8 -10   13.03    4.05
  -4   8   2  934.52   18.80
  -3   5 -15  103.65    6.89
  -3   7 -10    5.78    4.35
  -3   7  -9  448.50   13.70
  -3   7   0   42.23    4.74
  -3   7   1   -5.11    3.21
  -2   4 -14  177.00    7.65
  -2   6  -6  877.42   17.12
  -2   6  -5 2118.57   25.67
  -2   6  -3 1127.94   18.50
  -1   3 -11  748.42   12.66
 -15  11  21    7.80    4.49
 -15  15  12   -0.24    5.04
 -14  12  18   10.52    5.42
 -14  14  13    1.76    4.76
 -14  16   4   -1.06    4.83
 -14  16   5    5.93    5.77
 -13  13  14   40.41    7.51
 -13  15 -10    2.12    5.02
 -13  15   7   15.18    5.97
 -13  15   8    2.01    4.98
 -12  12  15   26.75    6.06
 -12  14 -13    1.52    5.45
 -12  14   9   18.20    7.22
 -11  13 -15   -2.43    4.83
 -11  13  10   53.51    7.60
 -11  15  -2   -4.84    5.13
 -10  12 -16    8.32    5.48
 -10  12  11   54.15    7.21
 -10  14  -8   29.23    7.80
 -10  14  -7   17.74    8.33
 -10  14  -6   28.45    7.84
 -10  14  -5   43.58    8.51
 -10  14   0   45.25    7.82
 -10  14   1   22.00    7.19
 -10  14   2   38.99    7.81
 -10  14   3   -1.12    5.79
  -9   9 -21    0.67    5.14
  -9  11 -17   24.98    7.14
  -9  11  11   67.83    7.05
  -9  13 -10   62.24   10.05
  -9  13  -9    6.64    7.09
  -9  13   3    3.73    5.73
  -9  13   4   83.49    9.10
  -8   8 -21    9.83    5.10
  -8   8  15   27.45    4.04
  -8  10 -17   15.49    6.24
  -8  10  11   96.61    7.55
  -8  12 -11   37.39    7.79
  -8  12   5  143.22   10.22
  -7   7 -21   34.17    5.78
  -7   9 -18   48.48    7.70
  -7   9  11   32.08    4.77
  -7  11 -12    2.75    5.79
  -7  11   5  175.05   10.58
  -6   4 -23   -2.05    3.27
  -6   6 -21   58.93    6.65
  -6   8 -18   22.06    5.65
  -6  10 -13    6.45    5.17
  -6  10 -12   42.13    6.83
  -6  10   5  116.45    8.51
  -5   1 -24    1.64    2.48
  -5   9 -13    2.53    4.56
  -5   9 -12   63.05    7.38
  -5   9   4  213.66    9.74
  -5   9   5   22.25    4.76
  -4   4 -20   28.91    4.31
  -4   6 -17   56.62    6.04
  -4   8 -12   75.71    7.16
  -4   8   3   92.64    6.68
  -3   5   7  115.68    5.45
  -3   7 -11  298.41   11.45
  -3   7   2   47.69    5.53
  -2   6  -8  165.00    8.31
  -2   6  -7  733.62   15.61
  -2   6  -2  359.73   10.59
  -2   6  -1  850.88   15.79
  -1   3 -12  401.76   10.08
 -16  12  21    2.45    3.42
 -15  13  18    8.34    4.55
 -15  15  13   21.58    6.40
 -14  14  14   11.66    5.46
 -14  16   6    6.25    4.87
 -14  16   7    5.88    5.64
 -13   7  24    1.88    2.27
 -13  11  19   40.25    6.19
 -13  13  15    0.99    5.26
 -13  15   9   12.14    5.97
 -12  10  19   26.80    5.10
 -12  14  10   15.45    6.71
 -11   9  19    9.04    3.90
 -11  11  16   15.08    5.00
 -11  13 -16    9.47    5.84
 -11  13  11    5.55    5.43
 -11  15  -8    1.46    5.39
 -11  15  -7   24.41    7.19
 -11  15  -6    4.62    5.62
 -11  15  -5   22.73    6.40
 -11  15  -4   -0.72    4.63
 -11  15  -3   10.82    5.53
 -11  15  -1   17.62    6.28
 -11  15   0    6.17    5.83
 -11  15   1   15.22    7.28
 -11  15   2   10.01    7.79
 -11  15   3   41.85    8.74
 -10   6  21   64.21    4.01
 -10  10 -21   -0.76    4.10
 -10  10  16   26.89    4.88
 -10  12 -17    4.90    5.07
 -10  12  12   62.84    7.75
 -10  14 -10   17.34    6.91
 -10  14  -9    8.92    5.42
 -10  14   4   38.39    7.70
 -10  14   5   16.39    6.68
  -9   7 -24   -2.04    3.01
  -9  11 -18    0.70    4.45
  -9  11  12    2.48    3.78
  -9  13 -12   82.43   10.38
  -9  13 -11   -2.84    6.67
  -9  13   5   -0.09    4.57
  -9  13   6   79.30    8.72
  -8   4 -26    9.12    3.81
  -8   6 -24   -2.02    3.76
  -8   8 -22    8.34    4.95
  -8  10 -18    6.24    6.33
  -8  12 -13   72.25   10.19
  -8  12 -12    5.79    6.28
  -8  12   6   61.83    7.93
  -7   5 -24   12.65    4.55
  -7   7 -22   -1.66    4.02
  -7  11 -14    3.78    5.50
  -7  11 -13   70.96    8.59
  -7  11   6    2.57    5.47
  -6   2 -25   11.90    3.29
  -6   8  11  398.25   12.01
  -6  10 -14   42.32    6.97
  -5   3 -23   39.05    4.64
  -5   5 -21   36.63    5.23
  -5   7 -18   12.72    4.42
  -5   7  10   51.85    4.83
  -5   9 -14   31.46    5.81
  -4   0 -23    0.77    2.08
  -4   2 -22   -2.70    2.60
  -4   6   9  530.07   11.33
  -4   8 -13   11.66    4.58
  -4   8   4   34.59    4.54
  -3   3 -19  157.36    7.06
  -3   7 -12  144.26    8.56
  -3   7   3 1387.80   20.82
  -2   4 -15   -6.81    2.70
  -2   6 -10    8.16    4.05
  -2   6   0  552.65   12.73
 -15  11  22    0.09    3.89
 -15  15  14    2.42    5.12
 -14  10  22   14.15    4.15
 -14  12  19   14.62    5.23
 -14  14  15    7.19    4.86
 -14  16   8   -1.90    4.41
 -14  16   9    3.65    4.95
 -13  13  16   22.61    6.32
 -13  15  10    2.67    5.19
 -12  12  16   13.50    4.74
 -12  14  11    5.87    5.70
 -12  16  -7    6.25    5.87
 -12  16  -6    3.54    6.09
 -12  16  -5    9.72    6.20
 -12  16  -4    9.20    5.73
 -12  16  -3    8.32    5.51
 -12  16  -2   12.69    5.93
 -12  16  -1   16.24    6.18
 -12  16   0   -2.81    5.37
 -12  16   1   18.18    7.06
 -12  16   2    1.05    5.85
 -11  13  12   95.60    9.04
 -11  15 -10    4.29    6.16
 -11  15  -9   15.87    6.57
 -11  15   4    6.82    6.96
 -11  15   5   37.89    8.23
 -10   8  19   55.15    5.02
 -10  12 -18    3.37    5.01
 -10  14 -12   14.18    6.49
 -10  14 -11   -0.88    4.64
 -10  14   6   62.38    8.70
  -9   9 -22   10.90    4.59
  -9   9  16  142.71    7.84
  -9  11 -19    2.06    4.29
  -9  13 -13   -2.47    6.38
  -9  13   7    0.54    5.36
  -8   6  18  121.93    5.38
  -8  10 -19   34.87    7.30
  -8  12 -14   22.24    8.40
  -8  12   7   54.94    7.10
  -7   3 -26    2.49    3.10
  -7   7  15  406.65   10.58
  -7   9 -19    4.89    4.83
  -7   9  12   95.85    6.88
  -7  11 -15   35.01    6.97
  -7  11   7  281.25   12.86
  -6   4 -24   22.31    4.47
  -6   6 -22   14.55    4.71
  -6   8 -19   21.40    5.35
  -6  10 -15   28.18    6.50
  -6  10   7   73.10    6.95
  -5   7 -19   41.04    6.02
  -5   9 -15    9.52    5.00
  -5   9   6  146.96    8.05
  -4   6 -18   63.74    6.12
  -4   8 -14   70.35    7.10
  -4   8   5    6.17    3.63
  -3   1 -21   85.36    4.68
  -3   5 -17   20.06    4.14
  -3   7 -13  152.50    8.69
  -2   2 -18   12.65    2.96
  -2   6 -11  123.52    7.53
  -2   6   1  601.99   13.06
  -1   3 -13 1091.59   15.65
  -1   5  -7  589.24   13.10
  -1   5  -6  306.29    9.52
  -1   5  -5  262.64    8.81
  -1   5  -4  239.84    8.42
 -15  13  19   -1.22    3.38
 -14  14  16    3.85    4.37
 -14  16  10   -0.74    4.93
 -13  15  11    9.10    4.98
 -13  17  -1    3.36    6.12
 -13  17   0   13.66    6.72
 -13  17   1   -2.87    4.94
 -13  17   2    6.34    5.68
 -12  14  12   11.38    6.20
 -12  16  -8    2.56    4.96
 -12  16   3   14.06    5.80
 -12  16   4   -0.42    5.12
 -12  16   5   11.60    5.92
 -11  11  17   54.78    6.34
 -11  13  13   -1.14    4.67
 -11  15 -12    2.14    5.92
 -11  15 -11   17.77    6.21
 -11  15   6    9.06    6.83
 -11  15   7   45.66    8.44
 -10  12 -19    1.93    4.69
 -10  12  13   44.41    6.59
 -10  14 -14    7.23    5.32
 -10  14 -13    1.44    5.03
 -10  14   7    7.22    6.10
 -10  14   8   35.78    7.32
  -9   9 -23    2.13    3.75
  -9  11  13  136.52    8.93
  -9  13 -15   -0.48    4.69
  -9  13 -14   31.27    6.71
  -9  13   8  134.11   10.43
  -8   6 -25    1.30    3.53
  -8   8 -23    1.74    4.30
  -8   8  16  113.06    6.50
  -8  10 -20   13.76    5.95
  -8  10  13   53.31    5.92
  -8  12 -15   49.19    8.54
  -8  12   8   52.00    7.11
  -8  14  -5   45.85    9.21
  -8  14  -4   73.33    9.86
  -8  14  -3   35.96    8.37
  -8  14  -2  103.19   10.65
  -7   5 -25    9.56    4.23
  -7   7 -23    9.35    5.13
  -7   9 -20   26.97    6.59
  -7  11 -16    2.86    6.03
  -7  11   8   -6.61    4.75
  -7  13  -8   72.35    9.22
  -7  13  -7    3.63    6.66
  -7  13  -6  221.49   13.88
  -7  13  -5    9.66    6.32
  -7  13  -4  144.05   11.16
  -7  13  -3    3.88    5.61
  -7  13  -2  116.07   10.55
  -7  13  -1    5.30    6.35
  -7  13   0  142.47   11.02
  -6   8 -20   15.87    4.97
  -6  10 -16   19.17    6.10
  -6  10   8  178.59    9.57
  -6  12  -9   96.50    9.70
  -6  12  -8    7.64    6.02
  -6  12  -7   56.75    7.66
  -6  12  -6  121.43    9.99
  -6  12  -5   47.70    7.62
  -6  12  -4  176.50   11.68
  -6  12  -3   53.48    7.81
  -6  12  -2  150.59   10.59
  -6  12  -1   57.91    8.12
  -6  12   0   29.68    6.72
  -5   5 -22   21.66    4.86
  -5   9 -16   83.44    8.09
  -5   9   7  187.97    9.21
  -5  11  -9   97.86    9.21
  -5  11  -8   23.25    6.84
  -5  11  -7  246.24   12.87
  -5  11  -6   21.33    6.05
  -5  11  -5  296.20   13.61
  -5  11  -4   -5.94    4.20
  -5  11  -3   98.25    8.63
  -5  11  -2    9.50    4.80
  -5  11  -1  202.27   11.67
  -5  11   0   21.19    6.52
  -4   4 -21    4.57    3.03
  -4   6 -19   63.61    6.25
  -4   8 -15    4.00    4.03
  -4   8   6    9.37    3.77
  -4  10  -8   58.36    7.93
  -4  10  -6    4.84    5.04
  -4  10  -5   54.18    6.38
  -4  10  -4   64.87    6.76
  -4  10  -3   23.21    5.99
  -3   3 -20   15.09    3.52
  -3   5   8   84.35    4.53
  -3   7 -14   -2.55    3.50
  -3   7   4 1049.54   17.83
  -2   4 -16  194.88    7.86
  -2   6 -13  309.89   11.27
  -2   6 -12  359.56   11.80
  -2   6   2  950.70   15.97
  -1   3 -14  163.37    7.08
  -1   5  -9    7.52    4.14
  -1   5  -8 1644.09   21.36
  -1   5  -3 1363.57   18.23
  -1   5  -2  939.98   15.15
 -14  12  20    5.99    4.81
 -14  16  11   14.16    5.97
 -13  11  20   -2.98    3.52
 -13  13  17    2.02    4.68
 -13  15  12    5.43    4.89
 -13  17   3   -1.05    4.87
 -13  17   4    8.19    5.87
 -13  17   5    0.73    5.03
 -12  10  20   23.20    4.61
 -12  12  17   22.68    5.05
 -12  14  13    2.85    5.34
 -12  16   6    7.96    5.45
 -12  16   7   10.24    5.54
 -11   7  22    0.75    2.28
 -11   9  20   76.10    6.11
 -11  15   8   15.10    7.15
 -10  10  17   80.71    6.77
 -10  12  14   36.94    6.43
 -10  14 -15    2.35    5.31
 -10  14   9    9.69    5.85
  -9  11 -20    3.00    4.13
  -9  13 -16    7.20    5.31
  -9  13   9    6.96    5.69
  -9  15  -7   16.12    6.39
  -9  15  -6    0.29    6.23
  -9  15  -5   46.84    9.21
  -9  15  -4    5.81    7.36
  -9  15  -3   51.64    9.52
  -9  15  -2    4.38    7.88
  -9  15  -1   83.18   11.03
  -9  15   0    8.84    7.50
  -8  10 -21   20.00    5.61
  -8  12 -17   14.95    5.75
  -8  12 -16   16.45    6.27
  -8  12   9   23.19    5.68
  -8  14  -9    9.79    7.92
  -8  14  -8   65.49    9.69
  -8  14  -7   14.15    6.82
  -8  14  -6   52.55    8.74
  -8  14  -1   23.19    6.64
  -8  14   0   22.72    6.31
  -8  14   1   15.53    6.39
  -8  14   2    6.44    5.82
  -7   9 -21   -1.36    4.55
  -7   9  13   -4.32    3.00
  -7  11 -17   15.74    6.70
  -7  13 -10   36.72    7.64
  -7  13  -9   -0.68    4.90
  -7  13   1    2.44    5.22
  -7  13   2   11.20    5.59
  -6   6 -23   31.64    5.63
  -6   8  12  695.93   14.98
  -6  10 -17   53.65    7.51
  -6  12 -11  113.80   10.40
  -6  12 -10   38.76    7.75
  -6  12   1    4.21    4.76
  -6  12   2   -3.86    4.83
  -5   3 -24    4.92    3.15
  -5   7 -20   -0.27    3.53
  -5   7  11  246.81    8.45
  -5   9 -17    5.76    4.86
  -5   9   8  268.48   10.60
  -5  11 -11  119.84    9.92
  -5  11 -10   -5.81    4.90
  -5  11   1  483.02   16.28
  -5  11   2    5.71    5.73
  -4   2 -23   13.64    3.16
  -4   6  10  186.90    6.97
  -4   8 -16  119.76    8.62
  -4  10 -10   77.62    8.71
  -4  10  -9  227.21   11.67
  -4  10  -1   85.24    8.22
  -4  10   0  680.92   18.36
  -4  10   1   26.86    5.89
  -3   7 -15  123.49    7.98
  -3   7   5  626.68   13.80
  -3   9  -9   30.85    5.73
  -3   9  -8   97.14    7.85
  -3   9  -7   22.73    5.37
  -3   9  -6  176.74    9.49
  -3   9  -5   -0.98    3.57
  -3   9  -4  391.61   13.47
  -3   9  -3    1.04    4.19
  -3   9  -2  575.20   16.27
  -2   4 -17   -6.48    2.70
  -1   5 -11   38.36    5.18
  -1   5 -10  562.42   12.98
  -1   5  -1   31.75    4.06
 -15  11  23   11.07    4.25
 -15  13  20   10.34    4.04
 -14  10  23   10.89    3.74
 -14  14  17    3.75    3.99
 -14  16  12    6.32    5.51
 -13  15  13    6.39    4.95
 -13  17   6    6.62    5.84
 -12  14  14   29.81    6.66
 -12  16   8    0.25    4.89
 -11  13  14   47.44    6.80
 -11  15   9   32.24    7.70
 -10  14  10   45.82    7.41
 -10  16  -7    5.97    6.02
 -10  16  -6    2.21    5.76
 -10  16  -5    8.18    5.93
 -10  16  -4   -2.16    5.32
 -10  16  -3   21.09    6.74
 -10  16  -2   -1.40    5.32
 -10  16  -1   22.32    7.13
 -10  16   0    3.72    5.81
 -10  16   1   16.37    6.52
  -9   9  17    3.45    3.12
  -9  11 -21    9.17    4.87
  -9  11  14    6.40    3.95
  -9  13 -17    2.12    4.90
  -9  13  10  108.72    9.41
  -9  15 -10    0.16    4.87
  -9  15  -9   11.66    5.76
  -9  15  -8    2.34    4.61
  -9  15   1   41.58    8.13
  -9  15   2   22.28    8.11
  -9  15   3   30.10    7.98
  -8   8 -24    7.95    3.99
  -8  10  14   69.93    6.19
  -8  12 -18    2.15    4.41
  -8  12  10   60.25    7.04
  -8  14 -11   19.57    7.34
  -8  14 -10   41.68    8.23
  -8  14   3   36.25    7.30
  -8  14   4   13.84    6.05
  -7   7 -24   -2.76    4.22
  -7  11 -18   -1.51    5.57
  -7  11  10    3.71    4.40
  -7  13 -12   41.37    8.98
  -7  13 -11   13.87    6.47
  -7  13   3   10.48    4.84
  -7  13   4    6.52    5.19
  -6   2 -26    0.24    2.53
  -6   4 -25   -0.60    3.03
  -6   8 -21   14.24    4.76
  -6  10 -18   31.25    6.50
  -6  10   9   37.63    5.42
  -6  12 -13   22.70    6.83
  -6  12 -12   38.89    7.68
  -6  12   3   17.42    5.50
  -6  12   4  159.61   10.97
  -5   1 -25   13.44    2.75
  -5   5 -23    4.40    3.77
  -5   7 -21   42.97    6.19
  -5   9 -18   43.45    6.59
  -5  11 -13  136.51   10.63
  -5  11 -12    8.47    6.10
  -4   4 -22   40.49    4.77
  -4   6 -20   11.08    4.05
  -4   8 -17    6.02    4.40
  -4   8   7  143.71    7.82
  -4  10 -12  169.10   11.08
  -4  10 -11  206.79   11.65
  -4  10   2  104.01    8.25
  -3   5 -19   -0.31    2.95
  -3   7 -16    1.08    3.94
  -3   9 -11    3.47    5.09
  -3   9 -10  224.72   11.19
  -3   9  -1   46.82    6.17
  -2   6 -14   77.45    6.25
  -2   6   3  599.88   12.53
  -2   8  -8  325.27   12.35
  -2   8  -7  722.66   17.66
  -2   8  -6   59.62    6.74
  -2   8  -5  271.98   11.16
  -2   8  -4   60.51    6.99
  -1   5 -12  325.27   10.48
  -1   5   0  494.09   10.74
 -14  12  21    5.41    4.13
 -13  11  21   21.49    4.70
 -13  13  18    9.27    4.88
 -13  15  14    1.19    4.37
 -13  17   7   -1.03    4.23
 -13  17   8    5.69    5.58
 -12  12  18   11.56    4.57
 -12  16   9    6.21    5.21
 -11  11  18    2.19    3.96
 -11  13  15    0.23    5.02
 -11  15  10    6.16    5.92
 -11  17  -6    1.10    6.19
 -11  17  -5    0.72    5.56
 -11  17  -4   14.89    6.92
 -11  17  -3    4.82    5.96
 -11  17  -2   13.63    6.70
 -11  17  -1   11.99    6.58
 -11  17   0   22.20    7.48
 -11  17   1    2.07    5.77
 -10  10  18   25.06    4.73
 -10  12  15   53.34    6.94
 -10  14  11   18.10    6.31
 -10  16 -10   -2.51    5.36
 -10  16  -9   11.67    5.67
 -10  16  -8    0.60    4.23
 -10  16   2    5.37    5.14
 -10  16   3   37.55    8.14
  -9  13 -18    6.61    5.11
  -9  13  11    5.59    5.11
  -9  15 -12    7.92    5.94
  -9  15 -11   17.91    6.19
  -9  15   4    6.38    6.91
  -9  15   5   53.71    8.89
  -8  10 -22    0.95    3.94
  -8  12 -19    7.94    4.60
  -8  12  11    0.10    4.06
  -8  14 -13    7.57    5.91
  -8  14 -12    7.50    5.03
  -8  14   5   24.55    6.59
  -7   5 -26    9.65    4.04
  -7   9 -22   25.04    5.92
  -7  11 -19   17.52    6.43
  -7  13 -14   67.97    9.89
  -7  13 -13    6.02    6.38
  -7  13   5   10.82    5.59
  -6   6 -24    0.17    3.89
  -6   8 -22    4.45    4.74
  -6   8  13   93.71    6.20
  -6  10 -19   39.22    7.24
  -6  10  10   53.73    5.75
  -6  12 -14    2.94    5.61
  -6  12   5  217.33   12.35
  -5   9   9    0.32    3.43
  -5  11 -14   11.29    6.06
  -5  11   4   15.14    5.81
  -4   8 -18   54.21    6.49
  -4   8   8  677.11   15.12
  -4  10 -13   33.55    6.78
  -4  10   3  510.25   15.66
  -3   1 -22   89.22    4.66
  -3   3 -21   24.17    3.67
  -3   7   6    2.92    3.25
  -3   9 -12  403.48   14.85
  -3   9   1   33.43    5.51
  -2   4 -18  155.81    7.34
  -2   6 -15   84.22    6.41
  -2   6   4 2353.72   24.06
  -2   8 -10  120.38    8.01
  -2   8  -9  176.76    9.45
  -2   8  -3  925.27   19.15
  -2   8  -2 1113.69   20.89
  -2   8  -1  151.75    8.90
  -1   5 -13   56.20    5.63
 -14  14  18    5.23    3.97
 -13  17   9    6.21    5.30
 -12   8  23    7.13    2.70
 -12  10  21   10.39    3.62
 -12  14  15    8.37    5.15
 -12  16  10   -1.11    4.24
 -11  15  11   11.13    6.02
 -11  17   2   15.04    5.96
 -11  17   3    4.21    5.50
 -11  17   4    6.78    5.64
 -10  16 -11    7.50    4.94
 -10  16   4   10.55    5.47
 -10  16   5   38.15    8.13
  -9  11  15   79.06    6.76
  -9  15 -14    0.92    4.86
  -9  15 -13    6.12    5.36
  -9  15   6   -0.11    6.57
  -8   8  17   31.39    3.79
  -8  10 -23    2.67    4.11
  -8  12 -20    1.06    4.37
  -8  14 -15   -0.27    4.61
  -8  14 -14    9.29    5.46
  -8  14   6   54.43    7.92
  -7   7 -25    2.92    3.91
  -7   9 -23   -0.62    4.05
  -7   9  14  123.11    7.09
  -7  11 -20   -3.93    4.02
  -7  11  11  107.94    7.76
  -7  13 -15   -4.68    5.91
  -7  13   6   88.54    8.72
  -6  10 -20   10.52    6.32
  -6  12 -15   30.12    7.40
  -6  12   6  178.77   11.28
  -5   3 -25   28.41    4.12
  -5   5 -24   15.42    4.42
  -5   7 -22    0.33    4.22
  -5   9 -19    7.18    4.76
  -5  11 -15   81.17    8.69
  -5  11   5  347.36   13.65
  -4   4 -23   -1.95    3.08
  -4   6 -21   27.02    4.49
  -4   8 -19    6.33    4.31
  -4  10 -15   23.34    5.94
  -4  10 -14   81.35    7.87
  -4  10   4  118.23    8.81
  -3   5 -20   67.04    5.79
  -3   5   9   75.29    4.23
  -3   7 -18   61.85    6.75
  -3   9 -14  101.14    8.53
  -3   9 -13   -2.21    4.36
  -3   9   2  622.39   16.08
  -3   9   3   -3.22    4.48
  -2   6 -16   60.51    5.74
  -2   8 -12   47.64    5.88
  -2   8 -11   19.76    4.69
  -2   8   0  586.70   15.04
  -1   3 -16   37.21    3.80
  -1   5 -14  351.78   10.91
  -1   5   1   -1.02    2.10
   0   2 -12   83.35    4.61
   0   4  -8 1853.89   20.48
   0   4  -7  308.86    8.85
   0   4  -6  969.42   14.54
 -13  13  19   -3.57    3.82
 -12  12  19   11.96    4.66
 -12  14  16   10.64    5.42
 -12  16  11    8.20    5.16
 -11  11  19   31.67    5.03
 -11  13  16   21.87    5.22
 -11  15  12    8.52    5.77
 -11  17   5    0.54    4.95
 -11  17   6   13.44    5.80
 -10  12  16    2.44    4.63
 -10  14  12   23.59    6.15
 -10  16   6    8.74    5.71
 -10  16   7   34.63    7.41
  -9   9  18   65.19    5.42
  -9  13  12   46.30    6.87
  -9  15   7   28.36    7.34
  -8   6  19   65.03    3.78
  -8  10  15   21.68    4.05
  -8  12  12   65.74    7.04
  -8  14 -16    2.40    5.04
  -8  14   7    7.61    5.80
  -8  14   8  120.24   10.34
  -8  16  -5   23.10    6.73
  -8  16  -4    4.88    5.90
  -8  16  -3   12.45    6.53
  -7   5 -27    2.70    3.62
  -7  11 -21    3.43    4.55
  -7  13 -16   31.19    6.88
  -7  13   7    4.91    4.79
  -7  15  -8    2.18    6.57
  -7  15  -7   39.06    9.16
  -7  15  -6    2.04    7.50
  -7  15  -5   55.99    9.48
  -7  15  -4    4.51    7.26
  -7  15  -3   36.77    8.74
  -7  15  -2   17.20    8.24
  -7  15  -1   38.31    8.44
  -6   4 -26   14.40    3.90
  -6   6 -25   -1.37    3.67
  -6   8 -23    6.64    4.53
  -6  10  11   16.22    4.05
  -6  12 -17   16.87    6.18
  -6  12 -16    5.91    5.44
  -6  12   7  214.03   11.75
  -6  14  -9   20.65    7.48
  -6  14  -8   17.84    7.25
  -6  14  -7    3.48    6.17
  -6  14  -6   65.44    8.56
  -6  14  -5    5.83    5.73
  -6  14  -4   90.41    9.52
  -6  14  -3   14.33    6.26
  -6  14  -2  154.75   12.03
  -6  14  -1   22.86    7.42
  -5   9 -20   27.08    5.72
  -5   9  10  328.28   11.27
  -5  11 -16    1.42    4.86
  -5  11   6   11.81    5.32
  -5  13  -9    0.42    5.58
  -5  13  -8   35.12    7.27
  -5  13  -7   15.28    5.72
  -5  13  -6   75.20    8.48
  -5  13  -5   -0.54    5.04
  -5  13  -4  120.72   10.11
  -5  13  -3    2.04    5.49
  -5  13  -2  170.19   11.73
  -5  13  -1    2.45    5.53
  -4   2 -24    0.92    2.36
  -4   6 -22   14.39    4.15
  -4   6  11  428.65    9.73
  -4   8   9   -3.36    3.50
  -4  10 -16   46.56    6.96
  -4  10   5  793.50   18.96
  -4  12  -8  100.29    9.51
  -4  12  -7   60.21    8.25
  -4  12  -6  132.36   10.71
  -4  12  -5  207.31   12.72
  -4  12  -4  247.58   13.58
  -4  12  -3  163.61   11.51
  -4  12  -2   90.10    8.84
  -3   3 -22   18.89    3.46
  -3   7   7  803.92   15.05
  -3   9 -15   13.27    5.20
  -2   2 -20   22.94    3.21
  -2   4 -19   31.37    4.21
  -2   6 -17   49.12    5.75
  -2   6   5  699.53   13.17
  -2   8 -13    4.64    4.20
  -2   8   1  136.53    8.19
  -1   5   2  494.97   10.43
  -1   7 -10   33.51    4.99
  -1   7  -9   17.99    4.37
  -1   7  -8    7.50    3.52
  -1   7  -7  284.64   10.47
  -1   7  -6    9.93    4.54
  -1   7  -5 2128.86   27.02
  -1   7  -3 1818.27   24.64
   0   4  -5 1857.73   19.54
   0   4  -4  135.61    5.94
 -14  12  22    4.95    4.05
 -13  11  22   -2.46    3.08
 -13  15  16    0.54    4.15
 -12  16  12    0.02    4.32
 -11  15  13   11.95    5.79
 -11  17   7    5.01    5.33
 -10  10  19   49.94    5.50
 -10  14  13   12.14    5.24
 -10  16   8    1.94    5.88
  -9   7  20    2.38    2.25
  -9  11  16    5.31    3.46
  -9  13  13   15.40    5.24
  -9  15   8   10.65    6.42
  -9  17  -8    6.57    5.74
  -9  17  -6    8.55    6.40
  -9  17  -5   -0.67    5.65
  -9  17  -4   26.77    7.66
  -9  17  -3    2.02    6.10
  -9  17  -2   13.52    6.82
  -9  17  -1    4.38    5.86
  -8  12  13   33.06    6.00
  -8  14 -17    3.46    5.06
  -8  14   9    8.08    6.51
  -8  16 -10    3.29    5.22
  -8  16  -9    7.38    5.94
  -8  16  -8   -0.31    4.93
  -8  16  -7    8.99    5.30
  -8  16  -6    4.06    4.93
  -8  16  -2   12.12    5.72
  -8  16  -1   24.32    7.05
  -8  16   0   13.06    7.49
  -8  16   1   50.55    9.58
  -7   7 -26    0.59    3.15
  -7   9 -24   10.03    4.25
  -7   9  15    2.35    2.97
  -7  11  12    0.45    3.16
  -7  13 -18    1.23    4.23
  -7  13 -17   -0.86    3.84
  -7  13   8  146.12   10.35
  -7  15 -11    9.44    6.13
  -7  15 -10    1.00    5.11
  -7  15  -9   26.50    6.61
  -7  15   0    6.94    5.57
  -7  15   1   59.14    8.71
  -7  15   2    3.45    6.07
  -6   8 -24    7.43    4.49
  -6   8  14   13.72    3.24
  -6  10 -21   16.96    5.88
  -6  12 -18    5.04    5.29
  -6  12   8   39.28    6.30
  -6  14 -12   34.99    8.24
  -6  14 -11   28.67    8.51
  -6  14 -10   35.01    7.59
  -6  14   0  137.00   10.79
  -6  14   1   20.14    6.88
  -6  14   2   75.21    8.85
  -5   7 -23   15.13    5.03
  -5   9 -21    3.34    4.67
  -5  11 -17   15.57    6.04
  -5  11   7  296.09   12.51
  -5  13 -12   37.84    7.58
  -5  13 -11   -2.19    5.37
  -5  13 -10   41.51    7.05
  -5  13   0   49.66    7.32
  -5  13   1    0.78    4.91
  -4   8 -20   69.10    7.08
  -4  10 -17   57.12    7.36
  -4  10   6  266.50   11.53
  -4  12 -11   65.93    8.26
  -4  12 -10   29.54    6.85
  -4  12  -9   68.49    7.93
  -4  12  -1   75.73    8.12
  -4  12   0   82.60    8.42
  -3   5 -21   10.52    3.64
  -3   7 -19   68.03    6.45
  -3   9 -16  102.56    8.40
  -3   9   4  282.57   10.90
  -3  11 -10   14.68    6.53
  -3  11  -8   -1.19    5.65
  -3  11  -7  291.79   13.58
  -3  11  -6   71.96    7.77
  -3  11  -5  164.20   10.25
  -3  11  -4   -0.85    4.30
  -3  11  -2    1.77    5.42
  -2   8 -14  155.09    9.21
  -2   8   2  809.10   17.12
  -1   3 -17   63.03    4.38
  -1   5 -15   -4.67    2.69
  -1   7 -11   29.59    4.68
  -1   7  -1 1884.87   24.59
   0   2 -13  713.73   11.03
   0   4 -11  243.54    8.31
   0   4  -3  933.11   13.53
 -13  13  20    4.11    4.35
 -13  15  17   11.79    4.82
 -12  12  20   10.64    4.21
 -12  14  17    6.97    4.56
 -12  16  13   12.63    5.62
 -11   7  23   33.60    3.12
 -11  13  17   -0.34    4.19
 -11  17   8    7.23    5.25
 -11  17   9   -2.11    4.32
 -10   8  21   18.64    3.30
 -10  12  17   56.17    6.77
 -10  14  14   18.70    6.19
 -10  16   9   20.91    6.72
 -10  18  -3    0.76    5.35
 -10  18  -2    1.97    5.54
 -10  18  -1    1.89    5.92
 -10  18   0   10.12    6.46
  -9  15   9   11.12    6.31
  -9  17  -9    5.24    5.08
  -9  17   0   18.52    6.26
  -9  17   1    7.71    5.92
  -9  17   2   16.47    6.86
  -8  10  16   59.92    5.68
  -8  16 -12    0.40    5.46
  -8  16 -11   13.17    6.01
  -8  16   2    6.44    6.83
  -8  16   3   90.48   11.13
  -7  11 -22    1.95    3.90
  -7  11  13   79.53    6.94
  -7  13 -19    0.61    4.02
  -7  13   9   -2.39    4.68
  -7  15 -13   15.92    6.33
  -7  15 -12   -2.39    4.16
  -7  15   3   95.85   10.02
  -7  15   4    4.08    6.23
  -6   4 -27    3.49    3.24
  -6   6 -26   -0.14    3.59
  -6  10 -22   10.79    5.25
  -6  10  12   55.50    5.58
  -6  12 -19    2.86    4.57
  -6  12   9   87.37    7.96
  -6  14 -14   12.35    5.97
  -6  14 -13   23.08    7.46
  -6  14   3   13.65    6.06
  -5   3 -26    4.97    3.01
  -5   5 -25    7.70    3.61
  -5   9  11   31.71    4.76
  -5  11 -18    1.58    5.20
  -5  11   8   -1.03    4.41
  -5  13 -14   61.61    9.16
  -5  13 -13    5.02    7.04
  -5  13   2   38.67    6.35
  -5  13   3   21.48    6.20
  -4   4 -24   51.56    5.19
  -4   6 -23   40.17    5.64
  -4   8 -21    8.85    4.87
  -4  10 -18   24.84    6.05
  -4  10   7  133.29    8.50
  -4  12 -13   16.69    6.09
  -4  12 -12    6.00    5.37
  -4  12   1   32.73    6.32
  -4  12   2   87.99    8.38
  -3   1 -23   31.54    3.21
  -3   7 -20    5.17    4.11
  -3   7   8   70.33    5.26
  -3   9 -17   -5.26    3.79
  -3   9   5  155.30    8.62
  -3  11 -12   11.37    5.72
  -3  11 -11  118.64    9.63
  -3  11  -1  422.68   15.14
  -3  11   0   38.83    6.79
  -2   4 -20   32.29    4.16
  -2   6 -18   63.90    5.90
  -2   6   6  172.12    6.82
  -2   8 -15   64.77    7.00
  -2   8   3  190.31    9.15
  -2  10  -9  119.31    9.16
  -2  10  -8  165.09   10.30
  -2  10  -7  374.14   14.42
  -2  10  -6  158.25   10.27
  -2  10  -5  498.87   16.22
  -2  10  -4  254.82   11.98
  -2  10  -3   63.81    7.28
  -1   5   3 1341.46   16.58
  -1   7 -13   24.08    4.41
  -1   7 -12   18.68    3.67
  -1   7   0  596.15   14.22
   0   2 -14   10.82    3.11
   0   4 -12 1129.87   16.88
   0   4  -2 2682.15   22.27
 -12  16  14   -0.73    4.43
 -11  11  20    4.58    3.83
 -11  15  14   -0.08    4.98
 -11  17  10   11.37    5.39
 -10  16  10   -5.72    4.75
 -10  18   1    5.17    5.20
 -10  18   2   15.18    6.32
 -10  18   3    0.64    5.57
  -9   9  19    9.48    3.31
  -9  11  17   89.29    7.09
  -9  13  14   55.81    6.85
  -9  15  10   12.79    6.04
  -9  17   3    4.10    4.95
  -9  17   4   10.88    6.22
  -8  12  14   66.74    7.01
  -8  14  10  122.80   10.14
  -8  16 -13   15.63    5.73
  -8  16   4    7.87    6.60
  -8  16   5   69.63   10.03
  -7  13 -20    1.25    4.22
  -7  13  10   84.19    8.19
  -7  15 -15   15.39    5.94
  -7  15 -14    0.88    4.86
  -7  15   5   97.69   10.00
  -6   8 -25    7.00    4.16
  -6  10 -23    2.52    3.94
  -6  12 -20   -0.36    3.78
  -6  14 -15    1.87    5.35
  -6  14   4   39.02    6.51
  -6  14   5   15.78    5.88
  -5   7 -24    1.29    3.72
  -5   9 -22   16.82    5.36
  -5  11 -19   36.01    7.04
  -5  13 -15   10.33    7.20
  -5  13   4  208.75   12.06
  -4   8  10  231.51    8.78
  -4  10 -19    8.35    4.96
  -4  12 -15   22.35    6.46
  -4  12 -14   54.87    7.93
  -4  12   3   25.63    6.25
  -3   3 -23    2.11    2.70
  -3   5 -22   55.94    5.59
  -3   5  10  127.81    5.00
  -3   9 -18   64.09    7.03
  -3   9   6  127.57    7.89
  -3  11 -14    3.58    5.12
  -3  11 -13   79.17    8.34
  -3  11   1  253.70   11.81
  -2   2 -21  100.31    5.22
  -2   6 -19  111.99    7.40
  -2   8 -16  230.61   10.92
  -2   8   4 1060.32   19.06
  -2  10 -12  227.39   12.37
  -2  10 -11  184.62   11.33
  -2  10 -10  135.00    9.55
  -2  10  -2  393.79   13.87
  -2  10  -1    7.48    4.65
  -1   3 -18   57.02    4.51
  -1   5 -17  102.12    6.69
  -1   7 -14   96.16    7.04
  -1   7   1  899.99   16.84
   0   4  -1  203.31    6.47
   0   6  -9  234.00    9.24
   0   6  -8  638.30   14.45
   0   6  -7  503.17   12.83
   0   6  -5 1053.83   17.83
 -12  14  18    5.05    4.21
 -12  16  15   15.09    5.47
 -11  13  18   33.08    6.07
 -11  15  15   19.10    5.90
 -11  17  11    1.17    4.43
 -10  14  15   12.93    5.19
 -10  16  11   11.12    5.57
 -10  18   4    5.70    5.02
 -10  18   5    5.34    5.71
  -9  13  15    1.76    4.41
  -9  15  11   22.68    6.73
  -9  17   5    5.22    4.88
  -9  17   6   21.89    6.57
  -8  14  11   17.23    6.18
  -8  16   6    7.47    7.06
  -7   9  16  137.92    7.17
  -7  11  14    1.22    3.54
  -7  13  11   -1.38    4.77
  -7  15 -16   -1.68    4.93
  -7  15   6    9.42    6.25
  -6   8  15   25.94    3.79
  -6  10  13  104.79    7.13
  -6  12 -21    9.39    4.83
  -6  12  10   58.39    6.57
  -6  14 -16    9.90    5.43
  -6  14   6   15.27    5.90
  -6  16  -7   52.54    8.72
  -6  16  -6   -2.95    5.96
  -6  16  -5   45.91    8.76
  -6  16  -4   20.57    7.97
  -5   5 -26   14.10    4.03
  -5   9 -23    4.27    4.70
  -5   9  12  547.10   13.99
  -5  11 -20   -6.38    4.69
  -5  11   9  241.68   11.12
  -5  13 -16   54.12    8.44
  -5  13   5   13.10    5.82
  -5  15  -6   23.38    8.32
  -5  15  -5   96.92   10.98
  -5  15  -4   10.29    6.92
  -4   2 -25    9.00    2.63
  -4   6  12  351.07    8.59
  -4   8 -22   38.71    5.74
  -4  10 -20   11.25    5.58
  -4  10   8  385.02   12.97
  -4  12 -16   14.90    6.31
  -4  12   4   12.78    5.67
  -3   7 -21   60.60    6.14
  -3   9 -19   -1.49    3.90
  -3  11 -15   54.40    7.36
  -3  11   2   86.49    7.67
  -3  11   3  374.73   14.15
  -2   4 -21   13.13    3.57
  -2   8 -17   36.97    5.59
  -2  10 -13   52.32    7.13
  -2  10   0  127.85    8.15
  -1   5   4 3151.40   24.78
  -1   7 -15  202.51    9.64
  -1   9 -10  165.77    9.60
  -1   9  -8  329.96   12.56
  -1   9  -7   17.24    4.76
  -1   9  -6  510.34   15.21
  -1   9  -5   39.33    5.58
  -1   9  -4  342.71   12.84
  -1   9  -3  172.34    9.82
   0   2 -15   87.55    4.47
   0   6 -11   20.60    4.01
   0   6 -10   64.20    5.56
   0   6  -4   60.39    5.31
   0   6  -3 1036.88   17.31
 -13  13  21   -0.78    3.41
 -12  12  21   10.79    4.34
 -11  17  12   13.88    5.87
 -10  10  20   11.54    3.75
 -10  12  18    6.07    4.21
 -10  16  12    1.73    4.82
 -10  18   6    6.14    5.26
 -10  18   7    4.52    4.96
  -9  15  12    2.12    5.36
  -9  17   7   -2.26    5.12
  -8  10  17   34.55    4.59
  -8  12  15   50.65    6.47
  -8  14  12   69.48    7.99
  -8  16   7   44.70    7.93
  -8  18  -6   14.38    6.74
  -8  18  -5    0.70    5.79
  -8  18  -4    9.80    6.49
  -8  18  -3   -2.89    5.70
  -8  18  -2   17.54    6.89
  -7  15   7   76.06    9.00
  -7  17 -10    2.37    5.29
  -7  17  -9   -3.06    5.16
  -7  17  -8    6.22    5.52
  -7  17  -7   -0.19    4.47
  -7  17  -6    6.94    5.34
  -7  17  -5   19.22    6.39
  -7  17  -4   24.45    6.73
  -7  17  -3    8.66    5.72
  -7  17  -2   30.49    7.48
  -7  17  -1    4.56    6.16
  -7  17   0   18.56    6.61
  -6   6 -27    0.92    3.32
  -6  10 -24    0.25    3.54
  -6  12  11   42.08    6.10
  -6  14 -18    8.86    5.18
  -6  14 -17    1.92    4.12
  -6  14   7   54.35    7.66
  -6  16 -11    0.80    4.90
  -6  16 -10   -2.27    5.09
  -6  16  -9   18.57    6.01
  -6  16  -8    1.78    4.91
  -6  16  -3   24.67    7.46
  -6  16  -2   33.99    8.02
  -6  16  -1   28.64    8.39
  -6  16   0   22.71    8.39
  -5   7 -25    8.97    4.33
  -5   7  14   64.13    4.66
  -5  11 -21   35.51    6.95
  -5  11  10    3.79    3.91
  -5  13 -18   15.48    5.66
  -5  13 -17    7.05    5.26
  -5  13   6  123.26    9.61
  -5  15 -11   25.56    7.86
  -5  15 -10   15.03    7.50
  -5  15  -9   71.91    9.71
  -5  15  -8   26.17    7.74
  -5  15  -3   57.51    8.25
  -5  15  -2   27.74    6.89
  -5  15  -1   51.76    8.48
  -5  15   0    2.12    6.08
  -4   4 -25    0.96    3.02
  -4   6 -24   16.62    4.44
  -4   8 -23    7.07    4.82
  -4   8  11   93.85    6.16
  -4  12 -17   10.34    6.35
  -4  12   5   91.28    8.43
  -4  14 -11    3.21    6.62
  -4  14 -10   28.72    7.88
  -4  14  -9   26.19    7.51
  -4  14  -8   70.28    9.11
  -4  14  -7   18.04    6.26
  -4  14  -6   92.44    9.37
  -4  14  -5   -0.95    4.86
  -4  14  -4   46.22    7.69
  -4  14  -3    3.65    5.08
  -4  14  -2   80.31    9.20
  -4  14  -1   66.03    8.76
  -3   5 -23   23.56    4.43
  -3   7 -22   -2.99    3.57
  -3   9 -20   28.28    5.77
  -3   9   7  368.97   12.12
  -3  11 -16    1.19    4.92
  -3  11   4    4.83    5.26
  -3  13  -9    0.74    5.69
  -3  13  -8   22.23    6.46
  -3  13  -7   -0.28    5.28
  -3  13  -6  105.46    9.71
  -3  13  -4  218.19   12.88
  -3  13  -3    1.73    5.79
  -2   6 -20   20.54    4.10
  -2   6   7  502.30   10.77
  -2   8 -18   55.20    6.05
  -2   8   5   -1.22    3.86
  -2  10 -15   29.71    5.98
  -2  10 -14   64.93    6.83
  -2  10   1   36.34    5.09
  -2  10   2    6.10    4.40
  -1   3 -19   22.82    3.50
  -1   5 -18  251.49    9.65
  -1   7 -16    7.35    4.23
  -1   7   2   84.97    5.69
  -1   9 -12  408.58   14.71
  -1   9 -11   -3.04    3.64
  -1   9  -2  362.91   12.97
   0   4   0  569.61   10.04
   0   6 -12    6.76    3.56
   0   6  -2   24.63    4.70
 -12  14  19    9.22    4.43
 -11  11  21   26.13    4.59
 -11  13  19   -2.64    3.88
 -11  15  16   -1.01    4.17
 -10  14  16   17.50    5.62
 -10  16  13   14.26    5.71
 -10  18   8   11.36    5.87
  -9  11  18    3.00    3.87
  -9  13  16   35.68    6.02
  -9  15  13   25.91    6.47
  -9  17   8   22.77    6.62
  -8  16   8    5.75    5.67
  -8  18  -1    4.79    5.50
  -8  18   0   40.73    8.33
  -8  18   1    2.21    6.23
  -8  18   2   17.58    6.57
  -7  13  12   64.99    7.28
  -7  15   8   21.10    6.58
  -7  17 -11   -1.36    4.37
  -7  17   1    3.54    5.50
  -7  17   2   17.52    6.64
  -6  12 -22   -1.15    3.59
  -6  14 -19    5.00    5.04
  -6  14   8   57.13    7.75
  -6  16 -12    2.45    4.48
  -6  16   1   46.09    8.33
  -6  16   2   -0.36    7.26
  -5   9 -24   15.91    4.89
  -5  11 -22    0.73    4.23
  -5  13 -19   -1.34    4.08
  -5  13   7    7.82    5.18
  -5  15 -13    8.92    5.75
  -5  15 -12   -0.70    4.18
  -5  15   1   63.09    8.72
  -5  15   2    4.19    5.88
  -4  10 -21   -0.43    4.59
  -4  10   9   24.39    4.77
  -4  12 -18    6.64    6.06
  -4  12   6   25.04    5.77
  -4  14 -13   -4.53    7.06
  -4  14   0   92.99    9.65
  -4  14   1   21.95    6.85
  -3   3 -24   10.76    3.08
  -3  11 -17   51.74    7.36
  -3  11   5  382.44   14.02
  -3  13 -12   73.28    8.92
  -3  13 -11    5.70    6.07
  -3  13 -10  157.34   11.21
  -3  13  -2   96.50    8.87
  -3  13  -1   23.13    6.78
  -2   2 -22    6.70    2.71
  -2   6 -21   61.79    5.81
  -2   8 -19   10.06    4.30
  -2  10 -16   27.35    5.70
  -2  10   3  412.39   13.77
  -2  12 -10   83.15    8.93
  -2  12  -9   74.06    8.68
  -2  12  -7   53.14    7.76
  -2  12  -6   41.78    7.25
  -2  12  -5   39.43    7.07
  -2  12  -4   10.80    5.86
  -1   7 -17  235.90   10.49
  -1   7   3  325.26   10.17
  -1   9 -14  299.95   13.00
  -1   9 -13    3.15    5.72
  -1   9  -1   32.55    5.18
  -1   9   0  239.67   10.55
   0   2 -16   55.23    3.89
   0   6 -14  114.38    7.26
   0   6 -13  180.19    8.37
   0   6  -1  875.63   15.63
   0   8  -8  187.12    9.65
   0   8  -7  134.66    8.68
 -11  15  17    7.62    4.52
 -10  12  19   25.23    4.94
  -9   7  21   89.19    4.30
  -9  17   9   -0.53    4.59
  -8  12  16   10.71    4.35
  -8  14  13    9.11    4.93
  -8  16   9   19.46    6.38
  -8  18   3   -0.09    5.50
  -8  18   4   15.69    6.09
  -7   7  18    2.17    2.25
  -7  11  15   53.83    5.72
  -7  15   9   56.11    8.02
  -7  17   3   11.00    5.39
  -7  17   4   16.95    6.91
  -6  10  14   80.09    6.08
  -6  12  12   23.88    5.04
  -6  14   9   28.90    6.50
  -6  16 -15   13.33    6.20
  -6  16 -14    6.36    4.98
  -6  16   3   66.33    9.08
  -6  16   4    5.24    6.92
  -5   5 -27    3.22    3.21
  -5   7 -26    1.10    3.66
  -5   9 -25    1.02    3.68
  -5  11 -23    4.45    4.18
  -5  11  11   45.75    5.45
  -5  13 -20    2.36    4.48
  -5  13   8  120.64    9.11
  -5  15 -15    8.88    5.72
  -5  15 -14    1.20    4.29
  -5  15   3   75.43    9.04
  -4   6 -25   22.43    4.68
  -4   8 -24    6.58    4.62
  -4  10 -22   13.03    5.07
  -4  10  10  116.35    7.70
  -4  12 -19   13.92    6.11
  -4  12   7  134.09    9.43
  -4  14 -15    1.43    6.33
  -4  14 -14   63.62    8.99
  -4  14   2  135.26   10.64
  -3   1 -24   50.19    3.51
  -3   5 -24   18.66    4.31
  -3   7 -23   58.12    6.45
  -3   7  10  126.60    6.41
  -3   9 -21    0.16    3.76
  -3   9   8  267.91   10.29
  -3  11 -18    1.82    5.12
  -3  13 -13   -1.33    4.57
  -3  13   0  149.86   10.52
  -3  13   1   33.69    7.29
  -2   4 -22   25.89    4.01
  -2   8 -20   46.89    6.31
  -2   8   6  389.30   11.66
  -2  10 -17   28.41    5.70
  -2  12 -12   24.70    6.43
  -2  12 -11   48.76    7.03
  -2  12  -3   32.08    5.87
  -2  12  -1   94.10    9.34
  -1   5 -19   10.44    3.46
  -1   5   5  143.49    5.90
  -1   7 -18   -6.92    3.66
  -1   9 -15   -4.44    4.28
  -1   9   1    0.10    4.64
  -1  11  -8   28.31    7.18
  -1  11  -7  290.54   13.36
  -1  11  -6   12.03    6.29
   0   4   1  191.71    5.93
   0   6 -15  200.02    9.06
   0   6   0  228.33    8.58
   0   8 -11  142.10    8.71
   0   8 -10  505.75   14.82
   0   8  -9   79.48    6.54
   0   8  -6  635.61   16.06
   0   8  -5  190.28    9.67
   0   8  -4 1451.89   23.78
 -12  12  22    8.71    3.81
 -12  14  20    3.25    3.75
 -10   8  22   52.10    3.96
 -10  14  17   14.19    5.26
 -10  16  14    0.49    4.31
  -9  15  14    2.07    4.90
  -9  17  10   13.77    5.56
  -8  10  18   33.47    4.73
  -8  14  14   23.29    5.85
  -8  16  10    5.82    5.26
  -8  18   5    0.87    5.32
  -7   9  17   17.96    3.31
  -7  13  13    5.67    4.54
  -7  15  10   19.37    6.34
  -7  17   5    9.94    5.92
  -6   8  16   22.22    3.47
  -6  16   5   72.91   10.03
  -5  13 -21   -2.29    3.49
  -5  13   9    4.89    4.87
  -5  15 -17   11.02    5.49
  -5  15 -16   -0.82    4.55
  -5  15   4    8.88    5.93
  -5  15   5   72.19    8.77
  -4   4 -26   21.93    3.98
  -4   8  12  521.87   12.45
  -4  10 -23    4.52    4.80
  -4  12 -20   17.78    6.05
  -4  12   8   57.82    6.84
  -4  14 -16   15.30    6.15
  -4  14   3   10.57    5.30
  -4  14   4   78.81    8.66
  -3   9 -22    7.17    4.84
  -3  11 -19   50.77    7.50
  -3  11   6   42.30    6.19
  -3  13 -16   10.87    6.37
  -3  13 -15   16.96    6.75
  -3  13   2  175.75   11.43
  -2   6 -22    1.21    3.41
  -2   6   8   -2.90    2.05
  -2  10 -18    8.74    4.67
  -2  10   4   15.35    4.18
  -2  12 -14   31.01    6.86
  -2  12 -13   83.52    8.72
  -2  12   0  387.06   15.75
  -1   3 -20   61.10    4.56
  -1   5 -20    0.42    2.63
  -1   7   4   10.53    3.86
  -1   9 -16  170.09   10.05
  -1  11 -12    1.28    5.40
  -1  11 -11  261.49   13.19
  -1  11 -10   22.22    6.97
  -1  11  -9  358.80   14.78
  -1  11  -5  277.00   12.62
  -1  11  -4  128.56    9.90
  -1  11  -3  199.45   11.12
   0   4 -17   28.97    4.36
   0   6 -16   -9.83    3.41
   0   8 -13   65.04    6.58
   0   8 -12  229.70   10.55
   0   8  -2  203.88    9.68
   1   3  -9  590.32   10.62
   1   3  -8  614.79   10.69
   1   3  -7 1894.26   17.99
 -11   9  23    1.81    2.37
 -11  13  20   16.11    4.94
 -11  15  18    0.65    3.75
 -10  16  15   14.14    5.20
  -9  11  19   52.82    5.63
  -9  13  17    8.25    4.46
  -9  17  11    6.43    5.31
  -8  16  11    9.67    5.68
  -8  18   6   12.57    5.70
  -7  11  16    8.06    3.79
  -7  15  11   45.97    7.27
  -7  17   6   20.46    6.11
  -7  17   7   -0.06    4.79
  -6  10  15   79.91    6.13
  -6  12  13   54.95    6.18
  -6  14  10   68.49    7.89
  -6  16   6    2.52    6.66
  -6  18  -9   -0.25    5.54
  -6  18  -8   14.58    6.32
  -6  18  -7    0.43    4.63
  -6  18  -6    0.71    3.82
  -6  18  -5    2.51    4.71
  -6  18  -4   23.75    6.85
  -6  18  -3    2.24    5.64
  -6  18  -2   15.35    7.02
  -6  18  -1    0.34    5.41
  -5   7 -27    2.85    3.51
  -5  11  12   -0.34    2.73
  -5  15 -18   -3.04    4.84
  -5  15   6    6.49    5.76
  -5  17 -11    3.55    5.41
  -5  17 -10    6.84    6.10
  -5  17  -9    3.50    5.26
  -5  17  -8    9.68    5.19
  -5  17  -7    0.80    4.42
  -5  17  -6    6.62    5.01
  -5  17  -5    5.14    5.00
  -5  17  -4   20.92    6.25
  -5  17  -3   -2.13    5.24
  -5  17  -2   32.62    7.74
  -5  17  -1    7.83    6.04
  -4   6 -26    3.07    3.46
  -4   8 -25    9.15    4.62
  -4  12 -21   13.84    5.21
  -4  14 -18    7.24    4.89
  -4  14 -17    7.11    5.05
  -4  14   5   38.83    7.07
  -4  16 -11    6.39    5.59
  -4  16 -10    7.97    6.09
  -4  16  -9   33.27    7.35
  -4  16  -8    9.64    6.20
  -4  16  -7   54.66    8.99
  -4  16  -6   -2.21    6.25
  -4  16  -5   70.09    9.65
  -4  16  -4    3.98    7.33
  -4  16  -3   62.95   10.10
  -4  16  -2   -0.36    6.83
  -3   7 -24    0.22    4.16
  -3   9   9   -3.11    3.08
  -3  11 -20   -7.16    5.02
  -3  11   7  149.33    9.12
  -3  13 -17   17.74    6.69
  -3  13   3   26.37    5.39
  -3  15 -10   19.70    7.61
  -3  15  -9   45.29    9.21
  -3  15  -8   21.79    8.34
  -3  15  -7   48.60    9.05
  -3  15  -6   29.56    7.82
  -3  15  -5   53.55    8.66
  -3  15  -4   26.75    7.40
  -2   4 -23   41.81    4.53
  -2   8 -21    9.50    4.11
  -2   8   7  320.91   10.51
  -2  10 -19   30.20    5.85
  -2  10   5  218.20   10.22
  -2  12 -16   25.63    6.47
  -2  12 -15   56.19    7.90
  -2  12   1  430.90   15.98
  -2  12   2   67.58    8.56
  -1   7 -19  166.88    8.94
  -1   9 -17   -2.52    3.87
  -1   9   3   43.99    6.25
  -1  11 -14   -6.12    4.45
  -1  11 -13   69.58    7.87
  -1  11  -2   57.89    6.56
  -1  11  -1   81.67    7.68
   0   2 -17   95.33    4.52
   0   4   2 2574.82   20.42
   0   6   1  865.44   15.05
   0   8 -14   52.00    6.06
   0   8  -1  104.61    7.20
   0  10  -8   70.53    7.50
   0  10  -7  289.09   12.66
   1   3 -11  331.92    8.46
   1   5 -11  172.64    7.68
   1   5 -10  657.71   13.70
   1   5  -7  536.68   12.22
   1   5  -6 2604.46   25.74
 -10  12  20    8.01    3.86
 -10  14  18   15.54    5.37
  -9  15  15   25.85    6.21
  -9  17  12   16.17    5.73
  -8  12  17   77.57    7.05
  -8  14  15    3.59    4.84
  -8  16  12    1.59    5.09
  -8  18   7    2.37    4.37
  -8  18   8    7.47    5.25
  -7  17   8   21.99    6.22
  -7  19  -1   -0.57    4.77
  -7  19   0    4.02    5.78
  -7  19   1    8.19    5.88
  -6  14  11   12.81    5.37
  -6  16   7   48.82    8.28
  -6  18   0   23.59    6.50
  -6  18   1    3.15    5.91
  -5   9  14   48.52    4.65
  -5  13  10  115.03    8.87
  -5  15   7   93.51    9.38
  -5  17 -13   -0.50    5.69
  -5  17 -12   16.19    6.13
  -5  17   0   38.97    7.50
  -5  17   1   18.88    7.51
  -4  10 -24    6.41    4.30
  -4  10  11   58.09    5.55
  -4  12 -22    4.69    4.30
  -4  12   9  118.40    8.64
  -4  14 -19    6.05    5.25
  -4  14   6   74.21    8.30
  -4  16 -14    9.82    5.72
  -4  16 -13    5.97    5.86
  -4  16 -12   14.91    5.57
  -4  16  -1   42.49    8.14
  -4  16   0   11.16    7.64
  -3   3 -25   32.90    3.82
  -3   5 -25   -0.04    3.11
  -3   9 -23    1.02    3.81
  -3  11 -21   40.74    7.09
  -3  13 -18    6.51    5.72
  -3  13   4   99.33    8.24
  -3  13   5    2.95    5.14
  -3  15 -13   37.21    7.44
  -3  15 -12   -5.02    6.18
  -3  15 -11   47.47    8.33
  -3  15  -3   88.60    9.36
  -3  15  -2   15.95    6.96
  -3  15  -1  136.60   11.38
  -2   2 -23   85.06    4.70
  -2   6 -23   38.36    5.27
  -2   8 -22   25.34    5.28
  -2  10 -20    7.91    4.66
  -2  10   6  121.18    7.98
  -2  12 -17   23.38    6.25
  -2  12   3  384.63   14.93
  -2  14 -11   16.22    6.69
  -2  14 -10   60.42    8.72
  -2  14  -9   16.63    6.79
  -2  14  -8   73.35    8.56
  -2  14  -7   -4.19    4.90
  -2  14  -6  121.36   10.33
  -2  14  -5   21.46    6.96
  -2  14  -4   65.53    8.65
  -2  14  -3   45.83    7.94
  -1   3 -21  164.52    6.80
  -1   5 -21   -0.27    2.87
  -1   5   6 2690.38   22.05
  -1   7 -20   12.30    4.53
  -1   7   5  687.41   14.07
  -1   9 -18   25.32    5.04
  -1  11 -15   63.81    7.61
  -1  11   0   -1.19    3.54
   0   6 -17  262.48   10.16
   0   6   2   27.00    4.23
   0   8 -16  102.33    8.19
   0   8 -15   74.57    6.91
   0   8   0   23.42    4.10
   0  10 -12  218.88   11.62
   0  10 -11   73.76    7.86
   0  10 -10  204.07   10.71
   0  10  -9   15.45    4.63
   0  10  -6   97.77    7.93
   0  10  -5  246.93   11.33
   0  10  -4   45.86    6.19
   1   3 -12  533.40   10.66
   1   5 -12  133.08    6.86
   1   5  -4 3080.84   27.30
   1   7 -10    8.42    4.36
   1   7  -8  207.23    9.61
   1   7  -7  926.27   18.28
 -11  13  21    4.08    3.77
 -11  15  19    4.53    3.70
 -10  16  16    0.57    3.82
  -9  13  18   29.41    5.41
  -9  15  16   -0.09    4.74
  -9  17  13    9.42    5.15
  -8  16  13   20.55    6.09
  -8  18   9   -0.14    4.74
  -7  13  15    4.88    4.55
  -7  15  12    3.00    5.08
  -7  17   9   -0.35    4.47
  -7  19   2    2.05    5.34
  -7  19   3   13.00    6.40
  -6  12  14   22.62    4.93
  -6  16   8    2.00    5.78
  -6  18   2   16.42    5.80
  -6  18   3    2.24    5.49
  -5  11  13   56.59    5.74
  -5  13  11    4.46    4.83
  -5  15   8    1.51    5.49
  -5  17   2   47.03    8.29
  -5  17   3   34.14    8.17
  -4   4 -27    2.03    2.71
  -4   6 -27   10.65    3.84
  -4   8 -26    3.69    3.92
  -4   8  13  161.60    7.24
  -4  10 -25    4.33    3.85
  -4  12 -23    1.81    4.08
  -4  12  10   37.98    6.01
  -4  14 -20    7.82    5.31
  -4  14   7   37.91    6.92
  -4  16 -15   10.61    6.17
  -4  16   1   25.75    7.07
  -4  16   2   16.77    7.63
  -3   7 -25   32.72    5.49
  -3   7  11  338.54    9.28
  -3   9 -24    6.70    4.91
  -3   9  10  483.12   13.03
  -3  11 -22   -3.93    4.59
  -3  11   8  149.67    9.01
  -3  13 -19    1.59    4.70
  -3  15 -15   23.31    6.36
  -3  15 -14   -2.47    4.60
  -3  15   0   -0.68    5.74
  -3  15   1   91.39    9.75
  -2   8   8  273.41    9.53
  -2  10 -21   19.35    5.33
  -2  12 -18   15.66    6.59
  -2  12   4   18.86    5.79
  -2  14 -14   17.01    6.92
  -2  14 -13    5.44    6.71
  -2  14 -12   18.49    6.52
  -2  14  -2   85.32    8.89
  -2  14  -1   31.37    7.33
  -1   7 -21   93.67    7.24
  -1   9 -19   -4.29    3.45
  -1   9   4  566.12   15.00
  -1  11 -17   95.32    8.80
  -1  11 -16   -2.47    4.65
  -1  11   1  114.62    8.17
  -1  11   2   -4.01    4.11
  -1  13 -11   30.95    7.11
  -1  13 -10   89.00    9.34
  -1  13  -9    6.70    6.09
  -1  13  -8  100.63    9.73
  -1  13  -7   13.58    6.38
  -1  13  -6  113.52    9.91
  -1  13  -5    2.38    5.50
  -1  13  -4  122.88   10.03
   0   2 -18    9.02    2.57
   0   6 -18  -10.69    3.74
   0   8 -17  174.34    9.81
   0   8   1  111.51    7.21
   0  10 -14   27.46    6.27
   0  10 -13  115.93    9.35
   0  10  -3   85.87    7.02
   0  10  -2   38.69    5.89
   1   3 -13  317.56    8.49
   1   5 -14  171.67    7.73
   1   5 -13   88.11    5.81
   1   5  -3 1286.04   17.53
   1   7 -12   17.54    4.31
   1   7 -11   66.38    6.07
   1   7  -6  233.47    9.64
   1   7  -5  711.80   15.69
   1   7  -4    4.93    4.27
 -10  14  19    7.39    4.74
  -9   9  21   14.46    3.10
  -9  11  20    4.13    3.46
  -8   8  20   85.17    4.77
  -8  10  19   27.62    4.07
  -8  14  16   17.68    5.32
  -8  18  10    8.78    5.09
  -7  11  17  112.85    7.40
  -7  15  13   21.16    5.82
  -7  17  10   14.69    5.45
  -7  19   4    8.66    5.84
  -7  19   5   10.23    5.98
  -6  10  16   41.84    4.60
  -6  14  12   58.19    7.24
  -6  16   9   38.63    7.93
  -6  18   4   20.24    6.28
  -6  18   5    0.08    4.87
  -5  17   4   42.38    8.40
  -4  10  12    2.84    3.26
  -4  14   8  132.35   10.02
  -4  16 -16    5.27    4.73
  -4  16   3   26.67    7.03
  -4  16   4   16.97    7.15
  -3   5 -26    3.38    3.32
  -3  11 -23   27.17    6.03
  -3  11   9   97.75    7.44
  -3  13 -20   15.52    5.24
  -3  15 -17   22.02    6.35
  -3  15 -16   -0.18    4.70
  -3  15   2   16.58    6.69
  -2   4 -24   22.58    3.82
  -2   6 -24   -0.19    3.51
  -2   8 -23    7.28    4.27
  -2  10 -22   12.15    5.56
  -2  10   7  254.07   10.70
  -2  12 -19   31.52    7.30
  -2  12   5  123.00    8.95
  -2  14 -16   28.66    7.05
  -2  14 -15    2.33    6.15
  -2  14   0   88.96    8.85
  -2  14   1   28.15    6.86
  -1   5 -22   30.75    4.40
  -1   7   6  238.15    8.58
  -1   9 -20   34.37    5.50
  -1   9   5   -3.42    4.23
  -1  11 -18   -3.60    4.62
  -1  11   3  176.98   10.13
  -1  13 -14   57.42    8.13
  -1  13 -13   -0.21    5.52
  -1  13 -12   70.51    8.50
  -1  13  -3    0.72    5.82
  -1  13  -2  456.28   17.58
   0   4 -19   79.05    5.48
   0   6 -19  132.62    7.73
   0   6   3 1048.93   16.17
   0   8 -18   64.68    6.74
   0   8   2  213.06    9.37
   0  10 -15  176.72   10.71
   0  10  -1  330.94   12.55
   0  12  -9  219.12   12.72
   0  12  -8   69.70    8.62
   0  12  -7  180.04   11.56
   1   3 -14   16.86    3.82
   1   5 -15   16.71    3.79
   1   5  -2  472.20   10.65
   1   7 -14   -0.64    3.60
   1   7 -13  222.55    9.70
   1   7  -3  316.45   10.71
   1   9 -10  160.93    9.37
   1   9  -8  677.31   17.70
   1   9  -7   -7.19    4.68
 -10  12  21    9.56    3.80
 -10  16  17    3.75    3.95
  -9  15  17   16.40    5.36
  -9  17  14    7.40    4.60
  -8  12  18   21.56    4.74
  -8  16  14    1.55    4.81
  -8  18  11    0.67    4.34
  -6  12  15   25.68    4.86
  -6  14  13   16.35    5.61
  -6  16  10    4.24    5.89
  -6  18   6   14.57    6.31
  -5   9  15    2.07    2.73
  -5  13  12   47.53    6.28
  -5  15   9  101.38    9.79
  -5  17   5   17.45    6.25
  -5  17   6   17.04    6.73
  -5  19  -5    9.22    5.96
  -5  19  -4   13.90    6.69
  -5  19  -3   16.01    6.75
  -5  19  -2   -1.23    5.65
  -4   8 -27    2.35    3.40
  -4  12  11  120.55    8.49
  -4  16   5   47.95    8.77
  -4  18 -10   11.31    5.87
  -4  18  -9   -3.39    4.41
  -4  18  -8    8.77    5.26
  -4  18  -7    1.44    4.80
  -4  18  -6   13.30    5.96
  -4  18  -5    4.11    5.15
  -4  18  -4   23.96    7.10
  -4  18  -3    4.47    6.26
  -4  18  -2   13.61    6.38
  -3   3 -26   18.33    3.21
  -3   7 -26    8.77    3.96
  -3   9 -25   -2.26    3.66
  -3   9  11    6.83    3.90
  -3  11 -24   -0.64    3.91
  -3  13 -21    2.00    4.18
  -3  13   7   -0.40    4.63
  -3  15 -18    3.89    5.30
  -3  15   3  115.15    9.95
  -3  15   4   13.01    6.48
  -3  17 -11    5.83    5.61
  -3  17 -10   14.05    6.65
  -3  17  -9    6.19    6.00
  -3  17  -8   33.69    7.58
  -3  17  -7    6.56    5.87
  -3  17  -6   26.03    6.97
  -3  17  -5    2.62    5.35
  -3  17  -4   25.07    7.32
  -3  17  -3    3.06    5.82
  -2   8 -24   10.64    4.63
  -2  12 -20   13.04    5.88
  -2  14 -17   -1.79    5.26
  -2  14   2   66.41    8.30
  -2  16  -9   45.20    8.62
  -2  16  -8    3.72    7.03
  -2  16  -7   36.64    8.64
  -2  16  -6   16.45    7.75
  -1   3 -22   38.41    4.04
  -1   7 -22    0.37    3.73
  -1   9 -21   -0.06    3.64
  -1  11 -19   64.13    7.80
  -1  13 -16   17.14    6.36
  -1  13 -15   -0.79    5.50
  -1  13  -1   22.41    7.02
  -1  13   0  512.42   18.36
   0   8 -19   44.94    6.14
   0  10 -17   53.31    6.84
   0  10 -16   33.81    6.30
   0  10   0  144.83    8.67
   0  12 -13   36.94    6.82
   0  12 -12   32.40    6.75
   0  12 -11   85.92    8.99
   0  12 -10  127.31    9.93
   0  12  -6   -4.83    4.37
   0  12  -5   45.69    6.78
   0  12  -4   40.62    6.93
   0  12  -3  156.92   10.75
   1   3 -15 1063.30   15.16
   1   5 -16   60.69    5.23
   1   5  -1   -5.59    2.64
   1   7 -15  263.79   10.60
   1   7  -2   79.72    5.98
   1   9 -13   70.31    7.40
   1   9 -12  213.32   11.01
   1   9 -11   11.14    4.28
   1   9  -6  806.69   18.83
   1   9  -5   -2.89    4.42
   1   9  -4  597.46   16.39
  -9  13  19    1.08    3.56
  -8  14  17    7.07    4.95
  -7   7  19   45.62    3.24
  -7  13  16   61.07    6.47
  -7  15  14    1.56    4.94
  -7  17  11    5.16    4.54
  -6  16  11   13.77    5.90
  -6  18   7    0.30    5.17
  -5  11  14   13.24    3.82
  -5  15  10    9.30    5.63
  -5  17   7   12.74    6.30
  -5  19  -1    5.66    5.22
  -5  19   0    5.59    5.58
  -5  19   1    6.49    5.99
  -4   6 -28    1.27    3.01
  -4  10  13   30.61    4.54
  -4  14   9   19.39    5.68
  -4  16   6   22.30    7.56
  -4  18  -1    6.72    5.23
  -4  18   0   22.68    7.20
  -4  18   1    6.36    5.68
  -3   7  12   15.18    3.28
  -3  11  10   52.24    5.81
  -3  13 -22    3.40    4.40
  -3  13   8  150.49    9.93
  -3  15 -19   16.03    6.22
  -3  15   5   94.56    9.53
  -3  17 -14    4.96    5.81
  -3  17 -13    2.52    5.21
  -3  17 -12   14.76    5.62
  -3  17  -2   39.90    7.93
  -3  17  -1    8.49    7.14
  -3  17   0   23.29    7.57
  -2   2 -24    5.33    2.32
  -2   6 -25   17.94    4.49
  -2  10 -23    3.83    4.42
  -2  10   8  221.89    9.98
  -2  12 -21   13.84    5.70
  -2  12   6   64.19    6.66
  -2  14 -18    9.45    5.06
  -2  14   3   63.80    8.23
  -2  16 -13   26.43    6.96
  -2  16 -12   14.07    6.68
  -2  16 -11   37.09    7.25
  -2  16 -10    4.41    4.99
  -2  16  -5   58.69    8.99
  -2  16  -4    8.75    6.55
  -2  16  -3   34.98    8.31
  -2  16  -2    9.68    7.40
  -1   5   7  535.81    9.85
  -1   7   7  882.35   15.40
  -1   9 -22   25.28    5.40
  -1   9   6  801.50   17.31
  -1  11 -20    2.66    4.83
  -1  11   4   32.37    5.14
  -1  13 -17   -3.78    5.69
  -1  13   1    7.04    6.93
  -1  15 -11   60.18    9.42
  -1  15 -10   -5.16    7.05
  -1  15  -9   87.36   10.72
  -1  15  -8    1.10    6.60
  -1  15  -7   53.97    8.52
  -1  15  -6   26.83    7.26
  -1  15  -5   37.70    7.71
   0   4 -20   95.97    5.72
   0   6 -20   49.05    5.37
   0   6   4   67.03    4.95
   0   8   3  582.27   14.26
   0  10 -18   22.49    5.36
   0  10   2   39.10    5.59
   0  12 -15   19.64    5.85
   0  12 -14   10.15    5.40
   0  12  -2  243.27   12.86
   0  12  -1  284.40   13.57
   1   7 -16    7.53    4.07
   1   7  -1  871.87   16.69
   1   9 -15   24.87    5.60
   1   9 -14  177.24   10.09
   1   9  -3   39.08    5.98
   1   9  -2  825.66   18.81
 -11  13  22   21.58    4.63
 -10   8  23   -0.13    1.75
 -10  14  20   11.76    4.71
  -9  15  18    2.53    4.21
  -8  16  15   14.75    5.22
  -7  11  18   -1.26    3.41
  -7  17  12   12.02    5.20
  -6  14  14   51.53    6.76
  -6  18   8   17.59    6.21
  -5  13  13    5.42    4.10
  -5  15  11   77.29    8.51
  -5  17   8   17.19    6.20
  -5  19   2   -1.07    4.98
  -5  19   3    9.63    5.86
  -4  12  12   56.18    6.57
  -4  14  10   31.89    6.05
  -4  16   7   54.05    8.70
  -4  18   2   20.70    6.98
  -3   5 -27   -1.64    2.84
  -3   7 -27   11.21    4.22
  -3   9 -26    6.29    3.95
  -3  15   6   16.65    6.15
  -3  17   1   12.43    6.98
  -2   4 -25    0.27    2.64
  -2   6  10  283.40    7.88
  -2   8 -25    4.19    4.33
  -2  10 -24   12.49    5.10
  -2  10   9  238.40   10.38
  -2  12 -22   11.94    5.16
  -2  12   7  192.55   10.67
  -2  14 -20   12.96    5.43
  -2  14 -19   10.26    5.11
  -2  14   4   83.29    8.43
  -2  16 -15    8.92    5.72
  -2  16 -14    8.21    5.01
  -2  16  -1   51.28    8.32
  -2  16   0    6.79    6.90
  -1   5 -23    6.07    3.36
  -1   7 -23   49.12    5.81
  -1  11 -21   19.96    6.18
  -1  11   5  282.96   12.00
  -1  13 -18   18.90    6.45
  -1  13   2  274.58   13.23
  -1  13   3    5.32    5.86
  -1  15 -14   15.22    6.64
  -1  15 -13   50.40    9.13
  -1  15 -12    1.21    6.06
  -1  15  -4   15.79    6.42
  -1  15  -3   36.97    7.55
  -1  15  -2   14.99    6.53
   0   6 -21   87.22    6.56
   0   8 -20   26.22    4.90
   0   8   4 1448.89   22.02
   0  10 -19    7.64    4.53
   0  12 -16    3.55    4.92
   0  12   0  155.17   11.00
   0  14 -10   52.59    8.30
   0  14  -9   28.95    7.12
   0  14  -8    3.85    5.79
   0  14  -7   48.84    7.99
   1   3 -16   -1.72    2.92
   1   5 -17  114.53    6.54
   1   5   0  488.86   10.51
   1   7 -17  148.42    8.39
   1   7   0  591.79   14.07
   1   9 -16  226.63   11.30
   1   9  -1    1.35    4.75
   1  11 -13  121.54    9.56
   1  11 -12    3.12    5.52
   1  11 -11  284.66   13.54
   1  11 -10    1.53    4.51
   1  11  -9  134.64    9.68
   1  11  -8   51.82    6.75
   1  11  -7  255.87   12.24
   1  11  -6    0.93    4.32
   1  11  -5  277.40   12.78
   1  11  -4   32.80    6.28
   2   6  -9  651.80   14.67
  -9  13  20   12.85    4.19
  -8  12  19   43.28    5.43
  -8  16  16    5.81    4.45
  -7  13  17   14.14    5.03
  -7  15  15   25.20    5.98
  -7  17  13    8.61    4.84
  -6  10  17   55.19    5.11
  -6  12  16   24.16    4.74
  -6  16  12    7.20    5.25
  -6  18   9    0.10    4.80
  -5  11  15  179.65    9.02
  -5  17   9    2.45    5.04
  -5  19   4   10.78    6.21
  -4  16   8   19.34    7.14
  -4  18   3    1.35    4.72
  -4  18   4   21.25    6.88
  -3  11  11   90.72    6.88
  -3  13   9    1.64    4.69
  -3  15   7   59.85    7.90
  -3  17   2   13.34    6.11
  -3  17   3    3.24    6.80
  -3  19  -7    3.27    5.76
  -2   8  10    4.19    2.64
  -2  12 -23    3.59    4.18
  -2  12   8    7.75    4.57
  -2  14 -21    5.20    5.16
  -2  14   5   59.87    7.48
  -2  16 -17    6.41    5.51
  -2  16 -16    2.75    4.32
  -2  16   1   74.77    8.94
  -2  16   2    8.14    7.06
  -1   3 -23   30.94    3.68
  -1   7 -24   -1.04    3.75
  -1   9 -23    1.79    3.68
  -1   9   7    0.19    3.94
  -1  11 -22   -3.23    4.79
  -1  11   6    2.92    4.35
  -1  13 -20   30.00    6.48
  -1  13 -19    3.19    5.18
  -1  13   4   89.82    8.50
  -1  15 -16    9.10    5.38
  -1  15 -15   23.29    6.53
  -1  15  -1   60.00    7.94
  -1  15   0   13.07    6.15
   0   4 -21    7.59    3.09
   0   8 -21    5.05    3.63
   0  10 -20   28.78    5.63
   0  10   3   81.70    6.50
   0  12 -18   39.74    7.02
   0  12 -17   18.69    5.77
   0  12   1  281.02   13.31
   0  14 -14   29.72    7.63
   0  14 -13   14.10    7.43
   0  14 -12   65.78    8.93
   0  14 -11   22.54    6.97
   0  14  -6   41.69    7.14
   0  14  -5   94.04    9.64
   0  14  -4  133.58   11.03
   0  14  -3   28.45    7.49
   1   5 -18  189.95    8.30
   1   7 -18   -5.14    2.93
   1   7   1 1885.17   23.99
   1   9 -17   -9.20    3.87
   1   9   0  240.87   10.56
   1  11 -15   69.37    7.76
   1  11 -14   -2.98    4.68
   2   4  -9  510.22   11.26
   2   6 -12   91.20    6.52
   2   6 -11  418.63   12.13
   2   6  -7  501.38   12.57
   2   6  -6  163.78    7.93
   2   8 -11   78.52    6.90
   2   8 -10    1.97    3.64
   2   8  -9    1.50    4.15
   2   8  -8  270.08   11.24
   2   8  -7  330.10   12.26
 -10  14  21    3.74    3.96
  -8  14  18   20.53    5.35
  -6  14  15    4.43    4.79
  -6  16  13   10.69    5.32
  -6  18  10   13.59    5.55
  -5   9  16   56.71    4.56
  -5  13  14   48.11    6.04
  -5  15  12    7.40    5.10
  -5  19   5    7.11    5.09
  -5  19   6   10.35    5.65
  -4  10  14    7.68    3.01
  -4  12  13   95.38    7.69
  -4  14  11    6.40    4.57
  -4  16   9   54.35    8.32
  -4  18   5    4.15    5.56
  -3  13  10  175.65   10.42
  -3  15   8   -1.26    4.89
  -3  17   4   37.78    8.33
  -3  19  -6   10.81    5.83
  -3  19  -5    7.27    5.62
  -3  19  -4    9.19    5.78
  -3  19  -3   21.21    7.32
  -3  19  -2    1.64    5.45
  -2   6 -26   20.25    4.25
  -2   8 -26    6.07    4.58
  -2  10 -25    5.46    4.00
  -2  12 -24    5.42    4.15
  -2  14   6   81.26    8.59
  -2  16   3   69.34    9.32
  -2  18 -12   11.09    5.87
  -2  18 -11   -0.15    5.50
  -2  18 -10   20.34    6.60
  -2  18  -9   -0.45    5.41
  -2  18  -8   20.57    6.42
  -2  18  -7    2.08    5.10
  -2  18  -6   13.40    6.38
  -2  18  -5   -0.14    5.19
  -2  18  -4   21.07    7.13
  -2  18  -3   13.36    6.27
  -1   5 -24   83.88    6.12
  -1   7   8  213.16    7.84
  -1   9 -24   11.84    5.19
  -1  11 -23   12.55    5.13
  -1  13 -21    3.28    4.41
  -1  15 -18    6.46    4.81
  -1  15 -17    7.74    5.33
  -1  15   1   64.26    8.42
  -1  17 -10   17.43    6.80
  -1  17  -9   11.45    6.41
  -1  17  -8   26.89    7.13
  -1  17  -7    9.54    5.98
  -1  17  -6   20.93    6.89
   0   2 -20   11.43    2.77
   0   6 -22   32.20    4.73
   0   6   5 1060.41   15.80
   0   8 -22    6.06    4.10
   0   8   5  204.13    9.02
   0  10 -21   31.66    5.86
   0  10   4   33.13    5.29
   0  12 -19   42.21    7.90
   0  12   2  239.80   12.17
   0  14 -16   14.63    6.34
   0  14 -15   11.66    6.87
   0  14  -2  172.63   11.64
   0  14  -1   29.28    7.20
   1   5 -19   85.57    6.32
   1   5   1   30.03    3.39
   1   7 -19  125.48    7.97
   1   9 -18   69.40    6.99
   1   9   1   27.43    5.41
   1  11 -16    0.12    4.50
   1  11  -1  124.69    8.91
   1  13 -12   98.41    9.70
   1  13 -11    8.42    6.23
   1  13 -10  166.69   11.72
   1  13  -9   24.13    6.95
   1  13  -8   77.46    8.81
   1  13  -7   16.40    6.15
   1  13  -6   25.66    6.41
   1  13  -5   10.43    5.66
   2   4 -12 1269.66   17.82
   2   4 -11  352.35    9.77
   2   4 -10 1161.42   16.56
   2   4  -8  110.43    5.69
   2   4  -7   56.53    4.76
   2   4  -6 1273.57   16.57
   2   6 -14    1.06    3.01
   2   6 -13   86.43    6.19
   2   6  -5  655.56   14.28
   2   6  -4 2254.80   25.67
   2   8 -14  371.50   13.24
   2   8 -13  284.77   11.91
   2   8 -12  301.97   11.75
   2   8  -6  395.11   12.83
   2   8  -5   -1.18    4.05
   2   8  -4 1083.89   20.56
   2  10 -11  143.01    9.72
   2  10  -9  251.52   12.17
   2  10  -8  227.06   11.61
 -10  10  23   15.60    2.95
  -9   9  22   34.21    3.47
  -9  15  19   13.70    4.51
  -8  16  17    6.76    4.34
  -7  15  16    3.74    4.64
  -6  18  11    3.46    4.76
  -5  15  13   33.08    6.74
  -5  17  10   16.07    5.59
  -5  19   7    3.78    5.45
  -4  14  12   11.52    5.47
  -4  18   6   19.52    6.05
  -3   7 -28    0.52    3.26
  -3  11  12    1.14    3.36
  -3  17   5   11.24    6.40
  -3  19  -1    1.65    4.78
  -3  19   0    7.92    6.20
  -2   4 -26   30.89    3.90
  -2  10 -26    7.48    3.91
  -2  10  10  146.08    8.09
  -2  12   9  114.82    8.17
  -2  14   7   78.56    8.33
  -2  16   4    4.35    5.77
  -2  18  -2   25.75    6.51
  -2  18  -1    4.86    5.91
  -1   5   8 1351.73   15.03
  -1   7 -25   41.77    5.71
  -1   9   8  673.80   15.46
  -1  11   7  241.80   11.00
  -1  13 -22   14.72    5.15
  -1  13   5    7.11    4.31
  -1  15 -19    8.20    5.35
  -1  15   2    0.01    5.30
  -1  15   3   78.45    8.98
  -1  17 -14    7.90    5.56
  -1  17 -13    4.96    5.82
  -1  17 -12    3.38    5.47
  -1  17 -11   10.73    5.67
  -1  17  -5    8.12    5.29
  -1  17  -4   47.45    7.97
  -1  17  -3   14.62    7.61
  -1  17  -2   52.89    9.25
   0   4 -22   76.29    5.37
   0  10 -22   29.40    6.37
   0  10   5  221.53   10.19
   0  12 -20   13.52    6.18
   0  12   3  150.13    9.60
   0  14 -17    3.59    5.53
   0  14   0   98.79    9.53
   0  16 -11   34.64    7.49
   0  16 -10   -0.39    6.63
   0  16  -9   55.88    9.69
   0  16  -8    3.93    7.55
   0  16  -7   49.63    9.51
   0  16  -6   -0.04    6.82
   1   3 -18   10.16    3.04
   1   7 -20   -2.31    3.52
   1   7   2  139.68    7.09
   1   9 -19    4.85    4.24
   1   9   2  369.38   12.58
   1  11 -18   -1.69    4.42
   1  11 -17   57.59    7.25
   1  11   0    0.58    3.56
   1  13 -15   -3.75    5.38
   1  13 -14  118.00   10.40
   1  13 -13   -0.62    5.54
   1  13  -4   81.60    8.28
   1  13  -3    4.71    6.18
   2   4 -13  611.44   12.83
   2   4  -5  356.79    9.03
   2   6 -15   44.68    4.88
   2   6  -3  613.57   13.80
   2   8 -15   28.83    5.29
   2  10 -14   51.38    6.99
   2  10 -13   46.36    6.82
   2  10 -12   38.35    6.14
   2  10  -7  246.91   11.56
   2  10  -6  132.42    8.85
   2  10  -5  226.69   11.21
   2  10  -4   19.46    5.52
  -8   8  21   12.91    2.50
  -8  12  20    5.77    3.61
  -8  14  19   11.38    4.58
  -7  11  19   48.18    5.16
  -7  13  18   39.08    5.64
  -7  17  15    6.46    4.17
  -6  10  18   72.21    5.54
  -6  12  17   21.78    4.60
  -6  14  16   41.80    6.63
  -6  16  14    5.43    4.93
  -6  18  12   11.39    5.42
  -5  11  16    3.20    3.51
  -5  13  15   -1.52    3.93
  -5  17  11    0.67    4.65
  -4   8  15   87.98    5.27
  -4  16  10   16.16    6.46
  -4  18   7    0.24    4.54
  -3   9  13   30.10    4.18
  -3  13  11    4.78    4.63
  -3  15   9   28.26    6.15
  -3  17   6   29.89    6.75
  -3  19   1   10.87    5.41
  -3  19   2   11.86    6.27
  -2   2 -25   35.86    3.14
  -2   6 -27   19.94    4.40
  -2   6  11  437.02    9.33
  -2   8 -27    1.93    4.04
  -2   8  11   81.13    5.27
  -2  14   8   45.99    6.97
  -2  16   5   34.64    7.13
  -2  18   0   12.07    5.57
  -2  18   1    9.01    6.11
  -1   3 -24   11.97    2.82
  -1   5 -25    9.69    3.49
  -1   9 -25   -2.15    4.20
  -1  11 -24    1.55    4.04
  -1  11   8   58.44    6.33
  -1  13 -23    1.97    4.45
  -1  13   6   26.62    5.69
  -1  15 -20    5.59    5.11
  -1  15   4    3.74    5.75
  -1  17 -15    5.34    5.28
  -1  17  -1   15.23    7.37
  -1  17   0   55.28    9.36
   0   6 -23   70.80    6.12
   0   6   6  218.15    7.46
   0   8 -23    1.01    3.62
   0   8   6  639.06   14.50
   0  12 -21   25.72    6.48
   0  12   4   44.53    6.47
   0  14 -19   -0.21    4.61
   0  14 -18   12.69    4.77
   0  14   1   25.82    6.26
   0  14   2  180.17   11.87
   0  16 -14    0.40    5.54
   0  16 -13   25.87    6.99
   0  16 -12    3.51    5.07
   0  16  -5   62.55    9.05
   0  16  -4    1.61    5.94
   0  16  -3   52.49    9.35
   1   5 -20   61.96    5.31
   1   5   2  925.68   13.99
   1   7   3 1761.21   22.77
   1   9 -20   61.65    6.69
   1  11 -19   56.92    7.22
   1  11   1   75.40    6.89
   1  13 -17   -0.27    5.62
   1  13 -16   61.08    8.51
   1  13  -2  272.79   13.58
   1  13  -1    5.37    7.06
   1  15 -10    3.37    6.45
   1  15  -9   48.70    8.65
   1  15  -8    3.19    6.26
   1  15  -7   86.60    9.98
   2   4  -4  242.32    7.42
   2   6 -16  103.36    6.76
   2   6  -2  944.56   16.54
   2   8 -17   95.82    7.60
   2   8 -16   54.24    6.10
   2   8  -2  788.84   17.25
   2  10 -16   76.83    7.85
   2  10 -15  158.42   10.14
   2  10  -3  415.49   14.39
   2  12 -12   60.99    7.99
   2  12 -11   82.96    8.76
   2  12 -10   46.45    7.41
   2  12  -9  115.19    9.65
   2  12  -8    6.16    5.95
   2  12  -7  185.79   11.69
   2  12  -6   67.67    8.37
  -9  13  21   -0.31    3.16
  -9  15  20    0.45    3.16
  -7  15  17   32.01    5.99
  -5  15  14    7.03    4.99
  -5  17  12   11.64    4.84
  -4  10  15   47.36    4.79
  -4  12  14   92.05    7.14
  -4  14  13   21.06    5.53
  -4  16  11   34.48    7.36
  -4  18   8   15.37    5.64
  -3  15  10   -0.93    4.33
  -3  17   7   18.82    6.07
  -3  19   3    0.75    4.61
  -3  19   4    7.70    5.30
  -2  12  10   43.56    5.68
  -2  16   6   -2.90    4.90
  -2  18   2   28.13    6.65
  -2  18   3   -1.74    5.08
  -1   7 -26    2.23    4.01
  -1   7   9  439.23   10.64
  -1   9   9    2.09    3.17
  -1  11 -25    9.25    4.39
  -1  13   7   16.92    5.22
  -1  15   5  120.00   10.30
  -1  17   1    9.34    7.13
  -1  19  -8    3.32    5.60
   0   2 -21   55.66    3.67
   0   8 -24   40.05    5.87
   0  10 -23   11.44    5.13
   0  10   6   85.82    7.04
   0  12 -22    7.48    5.36
   0  12   5   44.04    6.45
   0  14 -20   11.51    5.39
   0  14   3   26.53    6.94
   0  16 -17    4.47    4.80
   0  16 -16    3.86    5.27
   0  16 -15   24.09    6.13
   0  16  -2   10.43    6.44
   0  16  -1   64.27    9.64
   1   3 -19   44.50    3.99
   1   7 -21   61.89    5.79
   1   9 -21   -1.75    3.78
   1   9   3  167.92    8.66
   1  11 -20   -5.44    4.20
   1  11   2   54.18    6.20
   1  13 -18   45.43    7.89
   1  13   0  515.06   18.41
   1  15 -14   21.04    7.42
   1  15 -13   24.54    7.90
   1  15 -12   -2.93    5.44
   1  15 -11   29.95    7.18
   1  15  -6   10.53    6.75
   1  15  -5  108.29   10.74
   1  15  -4   -2.06    6.15
   2   4 -15   15.31    4.03
   2   6 -17  232.05    9.50
   2   6  -1  583.51   13.07
   2   8 -18   61.82    6.55
   2   8  -1  132.19    7.75
   2  10 -17   45.23    6.58
   2  10  -2    8.79    4.06
   2  10  -1   36.21    5.60
   2  12 -15   19.72    6.04
   2  12 -14   56.66    7.68
   2  12 -13   19.38    5.59
   2  12  -5  122.41    9.21
   2  12  -4   13.20    6.52
  -8  16  18   -1.79    3.06
  -7   9  20  103.24    5.40
  -6  14  17    3.70    4.69
  -6  16  15   11.97    5.07
  -5   7  17  418.67    8.66
  -4  16  12   10.60    5.71
  -4  18   9    5.57    5.03
  -3  11  13   85.09    6.45
  -3  13  12  118.56    8.64
  -3  17   8   21.96    6.41
  -3  19   5    4.18    5.69
  -2   4 -27   -1.28    2.46
  -2  14   9   50.31    6.96
  -2  16   7   19.48    6.54
  -2  18   4   25.62    7.09
  -1   9 -26   18.66    4.92
  -1  11   9  138.68    8.42
  -1  13   8   69.52    7.40
  -1  15   6   11.27    5.98
  -1  17   2   18.61    6.88
  -1  17   3    9.86    6.47
  -1  19  -7    5.77    5.43
  -1  19  -6    3.18    5.07
  -1  19  -5    2.89    4.83
  -1  19  -4    6.00    6.00
  -1  19  -3   12.55    6.48
   0   4 -23    4.09    2.88
   0   6 -24    5.10    3.52
   0   8   7  147.52    7.42
   0  10 -24    3.12    4.17
   0  12 -23   12.08    5.03
   0  12   6   -0.27    4.07
   0  14 -21    4.38    4.50
   0  14   4  135.67   10.47
   0  16 -18    7.53    5.43
   0  16   0   23.16    7.21
   0  16   1   75.66    9.78
   0  18 -12   14.60    6.35
   0  18 -11   -5.53    5.47
   0  18 -10   21.45    7.34
   0  18  -9    2.54    5.86
   0  18  -8   29.42    7.78
   0  18  -7   -1.89    5.71
   0  18  -6   16.56    7.14
   0  18  -5    3.41    5.81
   1   5 -21   52.32    4.96
   1   5   3 1416.48   17.08
   1   7 -22   13.34    4.14
   1   7   4   18.00    4.51
   1   9 -22   65.54    7.16
   1  11 -21   26.95    6.22
   1  11   3  188.78   10.39
   1  13 -19   -2.31    5.23
   1  13   1   16.39    6.89
   1  15 -16   21.02    6.40
   1  15 -15   15.11    5.59
   1  15  -3   69.56    8.49
   1  15  -2    8.04    6.16
   2   4  -3  164.75    6.05
   2   6 -18   20.13    4.58
   2   8 -19   54.87    6.32
   2  10 -18   21.99    5.30
   2  10   0  126.94    8.36
   2  12 -17   59.46    7.92
   2  12 -16   39.85    7.07
   2  12  -3  386.78   15.41
   2  12  -2   68.37    8.64
   2  14 -12   86.86    9.60
   2  14 -11    1.00    5.82
   2  14 -10   73.26    9.06
   2  14  -9   50.64    8.25
   2  14  -8   40.99    7.90
   2  14  -7   71.42    9.12
   2  14  -6   86.81    9.58
   3   7 -12    5.91    4.44
   3   7 -11  363.25   12.22
   3   7 -10  126.05    8.26
   3   7  -9 1041.67   19.78
   3   7  -7  847.65   17.63
   3   9 -13   25.69    5.87
   3   9 -12  503.12   15.90
   3   9 -11   -1.22    5.20
   3   9 -10  528.71   16.05
   3   9  -9   -3.01    4.52
   3   9  -8  296.70   12.27
   3   9  -7  359.21   13.25
  -8  14  20   13.18    4.72
  -7  13  19    5.10    3.69
  -7  15  18    2.64    4.34
  -6  12  18   26.76    4.68
  -6  16  16    3.93    4.45
  -5  11  17  140.89    7.79
  -5  13  16   46.44    5.56
  -5  15  15   31.60    6.25
  -5  17  13    5.65    4.42
  -4  12  15   64.33    6.40
  -4  14  14   35.49    6.06
  -4  18  10   19.92    5.87
  -3  15  11   36.88    6.52
  -3  17   9    9.95    6.24
  -3  19   6    0.06    5.25
  -2   6 -28    6.46    3.52
  -2   8  12  302.13    9.32
  -2  10  12   39.75    5.15
  -2  12  11   72.49    6.58
  -2  14  10   70.43    7.67
  -2  16   8   16.45    6.85
  -2  18   5    0.48    5.27
  -1   5 -26   20.30    3.84
  -1   5   9   16.24    2.81
  -1   9 -27    0.17    3.33
  -1   9  10  148.09    7.56
  -1  15   7   92.00    9.11
  -1  17   4    9.04    6.63
  -1  19  -2    4.47    4.69
  -1  19  -1   13.99    6.56
  -1  19   0    1.08    5.27
   0   6   7  484.20   10.63
   0   8 -25    3.70    4.31
   0  10 -25    2.70    4.16
   0  10   7  282.49   11.13
   0  12 -24    9.24    4.51
   0  14 -22    5.43    4.58
   0  14   5   92.38    9.01
   0  16   2    7.56    6.25
   0  18  -4   19.03    6.26
   0  18  -3    8.82    6.21
   0  18  -2   23.41    6.74
   1   9 -23   -2.92    4.08
   1  11 -22   -1.64    4.67
   1  11   4  142.88    9.31
   1  13 -21    2.80    4.52
   1  13 -20   39.95    7.06
   1  13   2  425.54   16.08
   1  15 -18    6.04    5.06
   1  15 -17   10.48    4.88
   1  15  -1   55.22    7.68
   1  15   0    6.62    5.88
   1  17 -13    2.49    5.61
   1  17 -12   24.74    7.50
   1  17 -11    6.81    6.54
   1  17 -10   31.31    8.05
   1  17  -9   14.61    6.68
   1  17  -8   33.17    7.67
   1  17  -7   -0.76    5.87
   1  17  -6   14.43    6.88
   1  17  -5    2.24    5.66
   2   4  -2 2164.47   20.42
   2   8 -20   80.46    7.22
   2   8   1  148.57    8.54
   2  10 -19    1.89    4.22
   2  10   1   11.59    4.62
   2  12 -18   16.02    5.99
   2  14 -15   26.48    7.90
   2  14 -14   55.63    8.89
   2  14 -13    5.44    5.98
   2  14  -5   62.10    8.19
   2  14  -4   93.98    9.76
   2  14  -3   53.53    8.20
   3   7 -14   -2.40    3.79
   3   7 -13  459.49   13.66
   3   7  -5  640.56   15.36
   3   9 -15   -4.34    3.88
   3   9 -14   83.31    7.62
   3   9  -6  126.66    8.20
   3   9  -5  142.50    8.96
   3  11 -13   94.91    8.61
   3  11 -12   -1.15    4.30
   3  11 -11   98.93    8.84
   3  11 -10   58.29    6.91
   3  11  -9   89.66    8.09
   3  11  -8  168.73   10.62
   3  11  -7  157.58   10.68
   3  11  -6   46.67    7.32
  -9  13  22   22.35    4.34
  -8  12  21   22.41    4.04
  -5  17  14    6.74    4.51
  -4  16  13   14.10    5.60
  -4  18  11   -1.75    3.83
  -3  11  14   12.62    3.92
  -3  13  13   10.61    4.26
  -3  15  12    3.07    5.14
  -3  17  10   25.59    6.91
  -3  19   7   16.06    6.25
  -2  16   9   43.14    8.12
  -2  18   6   18.15    6.03
  -1   3 -25    5.49    2.36
  -1   7 -27   17.61    4.33
  -1   7  10   16.47    3.24
  -1  11  10    5.91    4.51
  -1  13   9   24.08    5.59
  -1  17   5   13.39    6.78
  -1  19   1   14.66    6.52
   0   6 -25    8.71    3.68
   0  10   8   67.91    6.47
   0  12   7  163.08    9.93
   0  14   6   34.08    6.66
   0  16   3   51.16    7.96
   0  18  -1   -2.45    4.86
   0  18   0   18.25    6.28
   1   3 -20   26.30    3.24
   1   5 -22   69.92    5.56
   1   7 -23   13.39    4.12
   1   7   5 2131.80   24.49
   1   9   5   38.66    5.63
   1  11 -23    7.35    4.80
   1  11   5  282.57   12.09
   1  13 -22   19.82    5.36
   1  13   3   -2.57    3.81
   1  15 -20   -2.76    3.99
   1  15 -19    5.37    4.73
   1  15   1   60.29    8.33
   1  17 -16   11.31    5.79
   1  17 -15   -0.86    5.52
   1  17 -14   20.49    6.24
   1  17  -4   17.33    6.30
   1  17  -3    6.55    6.80
   2   6 -20   -8.31    2.85
   2  10 -20   22.35    5.38
   2  12 -19   48.42    8.00
   2  12   0  371.16   15.03
   2  12   1   92.94    8.81
   2  14 -17   13.89    6.60
   2  14 -16   20.35    6.44
   2  14  -2   65.21    8.52
   2  16 -12   -1.13    5.38
   2  16 -11   47.72    8.89
   2  16 -10   25.80    8.31
   2  16  -9   58.70    9.97
   2  16  -8   21.19    8.33
   2  16  -7   13.20    7.24
   3   5 -13  171.18    8.36
   3   5 -11  304.96    9.89
   3   5 -10  115.65    6.47
   3   5  -9   65.64    5.17
   3   5  -8   78.43    5.49
   3   5  -7   98.99    6.48
   3   7 -16   30.38    5.23
   3   7 -15  167.73    8.71
   3   7  -4 1015.64   19.03
   3   9 -16  193.33   10.52
   3   9  -4  290.31   11.60
   3   9  -3    1.73    4.83
   3  11 -16    0.57    4.79
   3  11 -15  105.47    9.11
   3  11 -14   12.51    5.07
   3  11  -5  365.05   14.36
   3  11  -4    4.99    5.81
   3  13 -13   12.00    6.32
   3  13 -12  129.60   10.77
   3  13 -11    6.53    6.39
   3  13 -10  200.45   12.67
   3  13  -9    0.92    6.00
   3  13  -8  160.99   11.48
   3  13  -7    6.84    6.05
  -7  15  19   20.75    5.42
  -6   8  19    2.14    1.96
  -6  14  18   39.44    6.34
  -5  13  17   -0.80    4.00
  -5  15  16   -1.80    4.76
  -4  10  16   40.07    4.39
  -4  14  15   30.46    6.02
  -3  17  11    6.90    5.55
  -3  19   8    1.02    5.09
  -2  12  12   58.59    6.12
  -2  14  11    4.98    4.54
  -2  18   7   -0.05    4.69
  -1  15   8    1.45    4.92
  -1  17   6   21.85    7.12
  -1  19   2   11.68    5.48
  -1  19   3    9.61    5.79
   0   2 -22    7.81    2.27
   0   4 -24   14.35    3.14
   0   8 -26   37.04    5.82
   0   8   8  167.75    7.63
   0  10 -26    5.55    4.03
   0  12   8   69.82    7.58
   0  16   4    5.20    5.48
   0  18   1   -3.14    5.18
   1   5   4  246.24    7.37
   1   9 -24   43.77    6.55
   1  11 -24    0.26    4.31
   1  13 -23    0.54    4.23
   1  13   4   98.40    8.10
   1  15   2   15.78    6.10
   1  17  -2   20.81    6.82
   1  17  -1    8.13    7.50
   2   4  -1  144.94    5.71
   2   6   1  812.83   14.78
   2   8 -21   45.82    5.62
   2   8   2 1116.00   19.82
   2  10 -21   20.50    5.26
   2  10   2  399.10   13.45
   2  12 -21   16.15    6.17
   2  12 -20   16.71    6.07
   2  12   2  121.76    9.25
   2  14 -19    4.83    5.18
   2  14 -18    6.48    5.48
   2  14   0   96.22    9.48
   2  16 -15   20.38    6.83
   2  16 -14   -3.39    4.72
   2  16 -13   23.19    6.16
   2  16  -6    2.73    5.83
   2  16  -5   44.04    8.73
   2  16  -4    5.68    7.54
   3   5 -14  695.27   14.67
   3   5  -6 2692.68   26.62
   3   7 -17   84.03    6.59
   3   7  -3 1320.81   21.17
   3   9 -18  121.32    8.63
   3   9 -17   -8.76    3.77
   3   9  -2  646.28   16.87
   3  11 -17   66.83    7.67
   3  11  -3  381.86   14.50
   3  11  -2   91.31    8.57
   3  13 -15    1.98    5.31
   3  13 -14   34.58    7.06
   3  13  -6  152.59   10.67
   3  13  -5    5.41    5.78
   3  13  -4  108.65    9.66
  -8  14  21    4.27    3.67
  -7  13  20   11.01    3.86
  -6  12  19   19.54    4.28
  -6  16  17    5.47    3.95
  -5  17  15    0.47    4.04
  -4  12  16   33.06    4.97
  -4  16  14   -2.32    4.22
  -4  18  12    6.45    4.88
  -3  13  14   37.08    5.30
  -3  15  13   51.27    6.86
  -2  10  13   37.22    4.61
  -2  16  10   37.93    7.50
  -2  18   8   19.41    6.14
  -1   5 -27    2.64    3.00
  -1   7 -28    6.65    3.56
  -1   9  11   14.51    3.75
  -1  11  11  240.14   10.63
  -1  13  10  143.85    9.46
  -1  15   9   45.94    6.97
  -1  17   7    5.28    6.24
  -1  19   4   11.50    6.35
   0   6 -26   11.64    3.80
   0  14   7   39.58    6.61
   0  16   5   51.18    7.78
   0  18   2   12.49    5.43
   0  18   3    1.12    5.00
   1   3 -21  137.06    5.89
   1   5 -23   -2.84    2.97
   1   7 -24    9.24    3.78
   1   9 -25   -0.09    4.34
   1   9   6  520.88   14.14
   1  11   6   14.24    4.93
   1  13   5    0.14    4.69
   1  15   3   34.13    6.88
   1  15   4   17.53    6.15
   1  17   0   63.49    9.20
   1  17   1    8.67    7.64
   1  19  -8   -0.57    4.80
   1  19  -7   12.66    6.28
   1  19  -6    4.99    5.40
   1  19  -5    9.66    6.45
   1  19  -4   12.39    6.34
   2   4 -19   -2.09    2.60
   2   6 -21   75.08    6.07
   2   6   2  384.14   10.45
   2   8 -22   12.87    4.60
   2   8   3  971.82   18.54
   2  10 -22   11.38    4.74
   2  10   3   62.00    6.70
   2  12 -22   -0.45    4.78
   2  14 -20    8.39    5.04
   2  14   1   22.94    6.89
   2  16 -17   21.58    6.73
   2  16 -16   -0.21    4.35
   2  16  -3   69.57    9.25
   2  16  -2   19.76    8.31
   3   5  -5  314.30    9.56
   3   7 -18   -2.61    3.01
   3   7  -2   52.77    5.34
   3   9 -19   -3.02    3.94
   3   9  -1   32.36    5.94
   3  11 -19   89.19    8.58
   3  11 -18   -5.60    4.36
   3  11  -1  255.09   12.24
   3  13 -17   -2.82    5.93
   3  13 -16   39.24    7.05
   3  13  -3   16.66    5.74
   3  13  -2  169.84   11.52
   3  15 -14    8.00    6.56
   3  15 -13   56.75    9.45
   3  15 -12    7.69    7.42
   3  15 -11   46.09    8.67
   3  15 -10    1.13    6.41
   3  15  -9   29.78    7.81
   3  15  -8   -3.44    5.80
   3  15  -7   71.21    9.32
   3  15  -6    6.93    6.66
   4   8 -11  104.36    8.07
   4   8 -10  232.87   10.56
   4  10 -13   34.07    6.11
   4  10 -12    6.00    5.07
   4  10 -11   65.89    7.30
   4  10 -10  124.91    9.12
   4  10  -9   18.22    5.83
   4  10  -8  395.62   14.76
  -8  10  22    6.78    2.45
  -5  11  18    7.52    3.46
  -4  18  13    1.04    4.04
  -3   9  15    3.23    2.84
  -3  11  15  110.22    7.11
  -3  17  12   25.05    6.21
  -2  12  13   19.40    4.68
  -2  14  12   72.65    7.51
  -2  16  11   59.78    8.53
  -2  18   9   -1.12    4.66
  -1  17   8   41.15    8.02
  -1  19   5    7.61    5.79
   0   6   8  620.54   11.60
   0   8 -27    2.29    3.94
   0   8   9   87.84    6.00
   0  10   9   11.92    3.84
   0  12   9  182.88   10.10
   0  14   8    2.75    4.58
   0  16   6   -1.59    5.04
   0  18   4   20.80    6.69
   1   7 -25   17.47    4.37
   1   7   6   20.55    3.97
   1  11 -25    6.57    4.10
   1  13   6  102.65    8.44
   1  17   2   63.68    9.74
   1  19  -3   10.40    5.39
   1  19  -2    6.98    6.24
   2   2 -15  304.46    7.51
   2   4   0  546.92   10.22
   2   8 -23   20.05    4.79
   2  10 -23   29.17    5.57
   2  10   4  247.31   11.01
   2  12 -23   13.05    5.26
   2  12   3   39.78    5.79
   2  14 -21    2.83    4.57
   2  14   2   96.42    9.34
   2  16 -18   -1.08    4.04
   2  16  -1   64.68    9.09
   2  16   0    9.10    7.04
   2  18 -13   -5.31    4.59
   2  18 -12    9.39    5.30
   2  18 -11    0.68    4.63
   2  18 -10   11.67    5.65
   2  18  -9    5.76    5.09
   2  18  -8   25.95    6.69
   2  18  -7    0.59    4.94
   2  18  -6   23.99    7.09
   2  18  -5    3.48    5.98
   3   5 -16  226.84    8.77
   3   5  -4  263.93    8.57
   3   7 -19   85.09    6.80
   3   7  -1    0.28    3.53
   3   9 -20   71.81    7.08
   3   9   0  448.75   14.13
   3  11 -20   -2.69    4.69
   3  11   0   35.90    6.71
   3  13 -19   -0.89    5.54
   3  13 -18   39.33    7.47
   3  13  -1   36.97    7.35
   3  15 -16    8.90    5.80
   3  15 -15   25.75    6.63
   3  15  -5   99.34    9.87
   3  15  -4   12.13    6.84
   3  15  -3  121.41   10.84
   4   8 -14  260.78   11.43
   4   8 -13  141.88    9.30
   4   8 -12  514.17   15.26
   4   8  -9   -1.80    3.45
   4   8  -8  702.45   17.26
   4   8  -7  150.56    9.03
   4   8  -6   13.43    4.71
   4  10 -15   47.40    6.51
   4  10 -14    8.67    4.78
   4  10  -7  123.63    8.88
   4  10  -6  295.52   13.18
   4  10  -5  813.76   20.43
   4  12 -14   79.24    8.94
   4  12 -13  103.09    9.68
   4  12 -12   48.09    7.66
   4  12 -11  148.11   10.47
   4  12 -10   47.40    7.13
   4  12  -9  113.88    9.42
   4  12  -8   68.83    8.54
   4  12  -7  128.22   10.30
   4  12  -6   29.59    7.05
  -7  15  20    1.99    3.68
  -6  14  19    8.86    4.41
  -6  16  18   -0.13    3.49
  -5  13  18   75.96    6.74
  -5  15  17   29.33    5.88
  -5  17  16    3.68    4.04
  -4  14  16   48.86    6.38
  -4  16  15   13.30    5.02
  -3  13  15   -0.87    3.75
  -3  15  14    3.69    4.43
  -2  18  10    9.01    4.89
  -1   3 -26   15.79    2.69
  -1   7  11   63.76    4.44
  -1  13  11    5.07    4.39
  -1  15  10   -2.82    4.43
  -1  17   9   12.26    6.17
  -1  19   6   10.06    5.39
   0   4 -25   12.97    3.05
   0  16   7   34.40    7.51
   0  18   5   10.25    6.02
   1   5 -24   62.49    5.26
   1   5   5  268.05    7.54
   1   9 -26   16.53    5.28
   1   9   7   19.00    4.38
   1  11 -26   -1.19    3.48
   1  11   7  279.04   11.75
   1  15   5   32.43    6.69
   1  17   3   10.81    6.71
   1  19  -1   12.73    5.72
   1  19   0    0.61    5.59
   2   4 -20  110.89    6.01
   2   6 -22   16.02    3.95
   2   8   4   73.70    6.23
   2  10 -24    5.76    5.12
   2  12   4   10.03    5.17
   2  14 -22    8.19    4.53
   2  14   3   48.21    7.52
   2  16   1   52.84    8.48
   2  18  -4   36.97    7.35
   2  18  -3   -2.67    5.23
   2  18  -2   46.07    8.20
   3   5 -17  116.34    6.58
   3   5  -3  182.97    7.24
   3   7 -20   -1.63    3.16
   3   7   0   42.27    5.03
   3   9 -21   -3.43    4.20
   3   9   1   49.62    6.59
   3  11 -21   45.26    6.74
   3  11   1  429.78   15.20
   3  13 -20   35.12    7.10
   3  13   0  148.88   10.68
   3  15 -18   -0.76    4.80
   3  15 -17    8.80    4.94
   3  15  -2   16.68    6.80
   3  17 -13    5.68    6.02
   3  17 -12   20.18    6.61
   3  17 -11    7.29    5.73
   3  17 -10   18.70    6.11
   3  17  -9    7.66    5.83
   3  17  -8   23.48    6.85
   3  17  -7   11.43    6.54
   3  17  -6   19.85    6.98
   4   6 -12  344.04   11.51
   4   6 -11  403.52   12.24
   4   6 -10  175.96    8.59
   4   6  -9  502.48   13.29
   4   8 -16  164.33    9.34
   4   8 -15   87.30    7.43
   4  10 -17   57.14    6.97
   4  10 -16   37.52    5.90
   4  10  -4  128.55    9.62
   4  12 -17   38.73    6.97
   4  12 -16   32.08    6.77
   4  12 -15   63.06    8.05
   4  12  -5   87.77    8.50
   4  12  -4   11.50    5.68
   4  14 -14   36.27    8.00
   4  14 -13   18.16    7.05
   4  14 -12   12.02    6.12
   4  14 -11    7.70    5.90
   4  14 -10   40.92    7.68
   4  14  -9   20.89    7.06
   4  14  -8  122.36   10.92
   4  14  -7   31.97    7.69
   4  14  -6   71.16    9.06
  -7   9  21    1.87    2.19
  -7  13  21    3.79    3.22
  -4  10  17   51.65    4.75
  -4  12  17   33.51    5.02
  -3  17  13    3.58    4.44
  -2  10  14   48.78    4.94
  -2  14  13    5.45    4.42
  -2  16  12   12.26    5.94
  -1   9  12  188.47    8.16
  -1  11  12    1.54    3.09
  -1  15  11   33.17    6.21
  -1  19   7   13.36    5.77
   0   6 -27   17.16    4.01
   0   8 -28    8.09    4.25
   0  10  10  182.40    8.76
   0  12  10  111.46    8.07
   0  14   9   32.39    6.10
   0  16   8    4.79    6.25
   0  18   6   15.02    6.19
   1   3 -22   34.61    3.58
   1   7 -26    2.55    3.71
   1  11   8   26.03    5.26
   1  13   7    8.93    3.97
   1  15   6   24.07    6.32
   1  17   4   40.75    7.50
   1  19   1   14.61    6.08
   1  19   2    1.37    5.03
   2   2 -16  210.04    6.41
   2   6 -23   65.53    5.92
   2   6   3 1077.28   16.62
   2   8 -24   23.40    5.11
   2  10   5  460.89   14.40
   2  12 -24   -1.45    3.49
   2  12   5   39.96    6.07
   2  14   4   48.40    7.37
   2  16   2    3.48    5.67
   2  18  -1   -0.53    5.27
   2  18   0   20.55    6.62
   3   3 -11  679.17   11.94
   3   3 -10 1517.84   17.39
   3   3  -9  702.10   12.26
   3   5 -18  175.10    8.01
   3   5  -2 1575.52   19.80
   3   7 -21   77.37    6.49
   3   9 -22   53.34    6.93
   3   9   2  587.31   15.81
   3  11 -22   -4.01    4.75
   3  11   2   -1.36    4.86
   3  13 -21    5.42    5.15
   3  13   1   29.40    6.08
   3  15 -20    2.16    4.84
   3  15 -19   10.11    4.79
   3  15  -1   88.67    9.16
   3  15   0    1.62    6.03
   3  17 -16   10.50    5.65
   3  17 -15    6.52    5.07
   3  17  -5    7.65    5.33
   3  17  -4   35.56    7.77
   3  17  -3    6.83    6.18
   4   6 -14  234.03    9.63
   4   6 -13  105.87    7.16
   4   6  -8  263.31    9.81
   4   6  -7 1192.95   19.71
   4   8 -17   35.02    5.37
   4   8  -4   35.76    5.01
   4   8  -3   98.15    7.70
   4  10 -18   31.40    6.06
   4  10  -3  523.46   16.13
   4  10  -2  109.57    8.51
   4  12 -18    4.48    5.14
   4  12  -3   20.19    5.33
   4  12  -2   79.04    8.62
   4  14 -17   18.72    7.02
   4  14 -16   68.04    9.71
   4  14 -15   22.34    7.07
   4  14  -5   42.62    7.27
   4  14  -4   82.99    9.27
   4  16 -12    9.03    5.97
   4  16 -11   30.32    7.36
   4  16 -10   21.24    7.53
   4  16  -9   57.39    9.64
  -6  12  20   18.16    3.93
  -5  15  18   -2.76    4.32
  -4  14  17   17.96    5.17
  -4  16  16    0.54    3.98
  -3  11  16    4.77    3.48
  -3  15  15   25.97    5.72
  -3  17  14   19.55    5.50
  -2  12  14   57.71    5.74
  -2  16  13   26.21    6.19
  -2  18  11   -0.43    3.95
  -1  13  12   84.35    7.50
  -1  17  10   36.11    7.39
  -1  19   8    2.12    4.94
   0   6   9  238.12    7.41
   0   8  10  463.80   11.80
   0  14  10   46.36    6.76
   0  16   9   40.61    7.45
   0  18   7   -0.84    4.96
   1   7   7  283.95    9.06
   1   9 -27   -1.32    3.76
   1   9   8  334.52   11.17
   1  13   8   88.33    7.83
   1  15   7   49.92    7.37
   1  17   5   13.15    5.88
   1  19   3   14.22    6.36
   2   4 -21   -6.34    2.54
   2   4   1    3.98    1.98
   2   8 -25    9.91    4.37
   2   8   5  256.46    9.74
   2  10 -25   17.94    5.03
   2  12 -25   12.20    4.47
   2  12   6   38.94    6.26
   2  14   5   30.02    6.55
   2  16   3   32.41    7.09
   2  16   4   13.96    6.68
   2  18   1    4.14    5.74
   3   3 -13  151.02    6.19
   3   3  -8 2964.66   23.56
   3   3  -7  358.82    8.62
   3   5 -19   23.84    3.98
   3   7   1  415.45   11.71
   3   9 -23   -2.55    4.10
   3  11 -23   12.98    5.21
   3  11   3  316.41   12.99
   3  13 -23   -1.55    3.98
   3  13 -22    5.34    4.25
   3  13   2   90.96    8.05
   3  15   1  126.28   10.88
   3  17  -2   19.05    6.67
   3  17  -1   13.62    7.09
   3  19  -8    5.32    5.94
   3  19  -7    8.71    6.09
   3  19  -6    1.30    5.50
   4   6 -16    0.51    3.73
   4   6 -15  164.70    8.26
   4   6  -6   64.97    5.86
   4   6  -5 1756.97   23.52
   4   8 -19    4.63    4.02
   4   8 -18   27.36    4.66
   4   8  -2  932.42   19.34
   4  10 -20   56.03    7.74
   4  10 -19   72.03    7.80
   4  10  -1   21.26    5.78
   4  12 -20   10.57    5.73
   4  12 -19   10.64    5.34
   4  12  -1   33.70    6.67
   4  14 -19    2.20    4.80
   4  14 -18   34.88    7.63
   4  14  -3   17.18    5.95
   4  14  -2  133.80   10.84
   4  16 -16    4.07    4.99
   4  16 -15   13.13    6.15
   4  16 -14   -5.26    4.33
   4  16 -13   11.87    5.32
   4  16  -8   16.56    7.26
   4  16  -7   53.68    8.79
   4  16  -6   24.74    8.13
   4  16  -5   50.30    9.55
   5   9 -12  586.78   17.37
   5   9 -11   30.75    6.60
   5   9 -10  359.45   13.72
   5   9  -9   -6.47    4.40
   5  11 -14    9.00    5.51
   5  11 -13   68.90    7.79
   5  11 -12    0.84    4.59
   5  11 -11   46.88    6.76
   5  11 -10    3.60    5.59
   5  11  -9  249.08   12.99
   5  11  -8   -2.28    6.03
   5  11  -7  277.41   13.33
   5  13 -13    1.10    5.54
   5  13 -12   60.92    8.29
   5  13 -11    3.94    5.85
   5  13 -10  129.71   10.69
   5  13  -9    7.37    6.24
  -6  14  20   22.24    4.79
  -5  11  19   48.29    4.80
  -5  13  19    5.41    3.86
  -3  13  16   36.02    5.36
  -2  14  14   50.03    6.36
  -2  18  12    7.86    4.84
  -1  11  13  109.99    7.22
  -1  15  12    2.79    4.35
  -1  17  11   11.53    6.13
   0   4 -26   28.27    3.63
   0  10  11   69.05    6.21
   0  12  11   79.16    6.87
   0  18   8   16.46    6.11
   1   5 -25    1.69    3.01
   1   5   6  317.47    8.14
   1  11   9  319.78   12.31
   1  15   8    3.29    5.02
   1  17   6   30.53    6.82
   1  19   4    7.84    5.97
   2   2 -17  171.03    5.74
   2   6 -24   23.63    4.42
   2   6   4    0.22    3.21
   2  10 -26    2.95    4.13
   2  10   6  155.01    8.61
   2  14   6  117.47    9.60
   2  16   5   66.78    9.05
   2  18   2   15.54    5.68
   3   3 -14  103.94    5.45
   3   3  -6  613.70   10.81
   3   5 -20   55.38    5.14
   3   5  -1  280.56    8.67
   3   7 -22   -2.93    3.43
   3   7   2   34.35    4.81
   3   9   3    4.42    4.47
   3  11 -24   -0.82    4.45
   3  13 -24    4.61    4.43
   3  13   3    5.20    4.80
   3  15   2   14.22    6.53
   3  17   0   36.64    8.07
   3  19  -5    7.99    5.24
   3  19  -4   11.50    6.57
   3  19  -3    6.33    5.57
   4   6 -17  225.13    9.62
   4   6  -4  206.23    9.04
   4   8 -20   11.30    4.40
   4   8  -1  532.17   14.96
   4  10 -21   47.45    7.17
   4  10   0  660.93   17.92
   4  12 -21   10.88    5.61
   4  12   0   78.94    8.48
   4  14 -20   17.45    5.87
   4  14  -1   17.49    6.60
   4  16 -18   -3.94    4.76
   4  16 -17   19.55    6.20
   4  16  -4   20.56    7.15
   4  16  -3   38.11    8.90
   4  18 -13   -1.38    4.91
   4  18 -12    8.61    6.10
   4  18 -11    0.55    5.37
   4  18 -10   16.18    6.56
   4  18  -9    4.10    5.94
   4  18  -8   14.12    6.27
   5   9 -15   -5.00    4.01
   5   9 -14   54.99    6.48
   5   9 -13   -7.89    3.72
   5   9  -8  262.47   11.53
   5   9  -7  176.19    9.96
   5   9  -6  154.97    9.29
   5  11 -16   -3.91    5.11
   5  11 -15  171.16   11.11
   5  11  -6   20.20    5.71
   5  11  -5  365.59   14.87
   5  13 -16   53.33    8.25
   5  13 -15   -1.40    5.27
   5  13 -14   58.71    8.04
   5  13  -8  135.81   10.40
   5  13  -7   10.44    5.50
   5  13  -6  128.48   10.55
   5  15 -13   35.95    8.10
   5  15 -12   16.06    7.77
   5  15 -11   86.34   11.03
   5  15 -10    4.84    8.01
  -6   8  20   17.91    2.33
  -5   9  19    0.15    2.28
  -4  12  18   12.37    3.99
  -4  16  17   12.02    4.84
  -3  15  16    7.62    5.23
  -3  17  15    1.90    4.28
  -2  12  15   20.31    4.47
  -2  16  14   -1.12    4.33
  -1   7  12   19.26    2.92
  -1  13  13    4.40    3.93
   0   6 -28    8.56    3.41
   0  14  11   26.93    5.88
   0  16  10    1.33    5.78
   0  18   9    5.52    4.91
   1   3 -23   78.92    4.62
   1   7 -27   27.33    4.66
   1   7   8   10.49    3.26
   1   9 -28    2.82    3.33
   1   9   9    2.82    3.56
   1  13   9   11.11    4.85
   1  17   7   11.20    6.19
   1  19   5    5.81    5.27
   2   4 -22  180.50    7.41
   2   4   2 1288.67   15.17
   2   8 -26   29.54    5.31
   2   8   6   52.84    5.37
   2  10   7  349.17   12.40
   2  12   7   44.93    6.54
   2  18   3   15.30    5.54
   2  18   4   18.70    6.13
   3   3 -15  515.54   10.71
   3   3  -5 2589.52   21.40
   3   5   0 3921.35   30.49
   3   7 -23   73.48    6.59
   3   9 -24   37.39    6.28
   3  11 -25    8.04    4.79
   3  11   4    1.25    3.65
   3  13   4  236.79   12.51
   3  15   3   73.20    8.90
   3  17   1    8.38    6.04
   3  17   2   32.44    7.93
   3  19  -2    7.67    5.91
   3  19  -1   12.80    6.11
   4   6 -18   61.74    5.96
   4   6  -3  996.68   17.66
   4  10 -22   26.92    6.49
   4  10   1   86.71    8.06
   4  12 -22   11.31    5.39
   4  12   1   86.12    8.30
   4  14 -21    1.06    4.49
   4  14   0   93.12    9.06
   4  16  -2   22.24    7.05
   4  16  -1   22.61    8.04
   4  18  -7   -2.32    4.45
   4  18  -6   18.56    6.20
   4  18  -5    2.04    6.02
   4  18  -4   30.88    7.45
   5   7 -13  584.26   15.75
   5   7 -12  385.00   13.07
   5   7 -11  269.39   11.03
   5   7 -10   51.50    6.04
   5   7  -9   14.42    4.43
   5   9 -17    7.35    4.31
   5   9 -16   58.66    6.58
   5   9  -5   21.27    5.17
   5  11 -18    3.09    5.20
   5  11 -17  136.08   10.07
   5  11  -4   12.43    5.92
   5  11  -3  414.64   15.59
   5  13 -18   60.46    9.10
   5  13 -17    4.55    6.12
   5  13  -5   12.27    5.77
   5  13  -4  217.15   12.78
   5  15 -16    2.83    5.33
   5  15 -15   28.46    6.88
   5  15 -14    2.73    5.43
   5  15  -8   -0.02    6.35
   5  15  -7   96.38    9.97
   5  15  -6   13.41    7.01
   5  15  -5   73.12    9.35
  -7  11  22    1.55    2.37
  -5  15  19   11.99    4.61
  -4  14  18   31.62    5.69
  -2  10  15  152.43    7.49
  -2  14  15   18.30    5.06
  -2  18  13   -1.49    3.85
  -1  15  13   19.98    5.25
  -1  17  12   29.69    6.62
   0   8  11  125.36    6.48
   0  12  12   35.15    5.50
   0  16  11   43.67    7.45
   1   5 -26   54.73    5.00
   1  11  10   21.48    5.50
   1  13  10   75.99    7.51
   1  15   9   68.16    8.09
   1  17   8   34.56    7.70
   1  19   6    5.93    5.16
   2   6 -25   16.18    4.37
   2   6   5 2104.10   22.75
   2  10 -27    2.71    3.46
   2  14   7   -0.14    4.79
   2  16   6   10.51    5.89
   2  18   5    0.14    4.66
   3   3 -16   -5.18    2.44
   3   5 -21  122.35    6.94
   3   7   3  741.13   15.35
   3   9 -25    4.22    4.66
   3  11   5  157.93    9.57
   3  13   5    6.49    5.29
   3  15   4   18.71    6.42
   3  17   3   -1.17    6.53
   3  19   0   10.61    5.99
   4   4 -11  189.69    7.81
   4   4  -9  372.18   10.20
   4   6 -19  114.15    7.11
   4   6  -2  304.67   10.23
   4   8 -21   81.63    6.95
   4   8   0  797.93   17.53
   4  10 -23   20.53    5.87
   4  12 -23    3.44    4.92
   4  12   2   90.44    8.50
   4  14 -22    8.43    4.71
   4  14   1   54.17    7.58
   4  14   2   72.81    8.63
   4  16   0   11.90    7.09
   4  18  -3    1.45    5.46
   4  18  -2   29.41    7.22
   5   7 -15  292.30   11.50
   5   7 -14   69.16    6.91
   5   7  -8   -5.32    3.22
   5   7  -7  648.01   15.96
   5   9 -18   52.73    6.31
   5   9  -4  219.43   10.37
   5   9  -3   17.62    5.47
   5  11 -20    0.73    5.29
   5  11 -19   52.99    7.24
   5  11  -2    2.39    5.75
   5  13 -20   33.94    7.00
   5  13 -19    1.63    5.90
   5  13  -3   16.05    5.56
   5  13  -2   51.57    7.44
   5  15 -18    1.82    5.04
   5  15 -17   15.95    5.52
   5  15  -4    9.98    5.81
   5  15  -3   75.93    9.32
   5  17 -15    2.62    5.48
   5  17 -13    3.76    5.27
   5  17 -12    9.00    5.14
   5  17 -11   -1.90    4.12
   5  17 -10    8.34    5.20
   5  17  -9   -0.99    4.32
   5  17  -8   13.50    6.05
   5  17  -7    8.49    6.26
   5  17  -6   16.71    6.37
   6  12 -13   59.71    7.96
   6  12 -12   26.11    6.60
   6  12 -11   49.24    7.66
   6  12 -10   68.77    8.52
   6  12  -9  104.18    9.69
  -4  16  18   -1.45    3.48
  -3  11  17   71.03    5.74
  -3  13  17    0.33    3.58
  -3  17  16    4.94    4.13
  -2  16  15   30.93    5.98
  -1  11  14   -1.63    3.01
  -1  13  14  100.04    7.93
  -1  17  13   10.71    5.10
   0   4 -27    3.78    2.52
   0  10  12  190.76    8.97
   0  14  12   65.24    7.27
   0  18  10   17.99    6.01
   1   7 -28    2.83    3.50
   1  15  10   -0.28    4.84
   1  17   9    9.82    6.52
   1  19   7    1.76    4.79
   2   4 -23   -2.70    2.79
   2   8 -27    6.90    4.20
   2   8   7  689.81   15.09
   2  10   8  159.98    8.71
   2  12   8   68.88    6.97
   2  14   8   64.29    7.60
   2  16   7   32.43    7.67
   2  18   6   13.31    5.57
   3   3  -4  281.83    7.43
   3   5   1  883.32   14.69
   3   7 -24   17.23    4.55
   3   9   5    3.21    3.93
   3  11 -26    1.66    3.46
   3  13   6   96.92    8.53
   3  15   5   54.97    7.96
   3  17   4   38.06    8.16
   3  19   1    7.41    5.16
   3  19   2    0.95    5.18
   4   4 -14  257.38    8.79
   4   4 -13  121.61    6.41
   4   4  -8  481.90   11.13
   4   4  -7  429.07   10.53
   4   6 -20   -3.38    3.07
   4   8 -22   39.96    5.65
   4   8   1  239.83   10.29
   4  10   2  508.21   15.44
   4  12 -24    5.36    4.43
   4  12   3  151.41   10.53
   4  14   3    4.71    5.36
   4  16   1   47.58    8.07
   4  16   2    9.94    6.98
   4  18  -1    0.20    5.35
   4  18   0   24.23    6.92
   5   7 -17  380.17   13.15
   5   7 -16   -6.73    3.76
   5   7  -6   55.54    5.83
   5   7  -5  405.96   12.75
   5   9 -20   73.69    7.63
   5   9 -19   -2.80    3.78
   5   9  -2  475.19   14.97
   5  11 -21   26.72    5.90
   5  11  -1  477.23   16.47
   5  13 -21    4.45    5.23
   5  13  -1    2.90    5.10
   5  15 -20    3.75    5.02
   5  15 -19    8.78    4.80
   5  15  -2    2.77    6.10
   5  17 -16    5.21    4.42
   5  17  -5   14.10    5.87
   5  17  -4   25.78    7.47
   6  10 -15   74.65    7.85
   6  10 -14   80.04    8.19
   6  10 -13  107.34    8.81
   6  10 -12   67.76    7.77
   6  10 -11   16.21    5.08
   6  10 -10   61.08    6.76
   6  10  -9   44.68    6.85
   6  10  -8  200.80   11.42
   6  10  -7   72.57    7.97
   6  12 -16   21.77    6.25
   6  12 -15   24.03    6.31
   6  12 -14   25.41    6.26
   6  12  -8   43.98    7.17
   6  12  -7  191.08   12.23
   6  12  -6  181.84   12.20
   6  14 -16   47.79    8.35
   6  14 -15    2.76    6.94
   6  14 -14   38.07    8.20
   6  14 -13   16.81    6.68
   6  14 -12   69.86    9.05
   6  14 -11   21.10    7.06
   6  14 -10   84.88    9.58
   6  14  -9   33.40    7.16
   6  14  -8   53.45    8.64
   6  14  -7   48.12    8.31
  -6  10  21   32.55    3.46
  -6  14  21    2.94    3.16
  -5  13  20   28.87    4.70
  -3  15  17   17.94    5.13
  -2  12  16   41.51    5.18
  -2  14  16   11.12    4.83
  -1  15  14   11.00    4.67
   0   6  10   70.31    4.33
   0  16  12    0.03    5.12
   0  18  11    1.71    4.60
   1   5   7  621.70   10.95
   1   9  10  149.08    7.50
   1  13  11   22.95    5.36
   1  19   8   -0.40    4.78
   2   4   3  197.39    6.25
   2  12   9   64.37    7.07
   2  16   8   13.85    6.66
   2  18   7    2.65    4.74
   3   5 -22  134.90    7.12
   3   7   4   19.56    4.14
   3   9 -26   33.96    6.17
   3  11   6   66.93    7.11
   3  15   6   19.77    6.42
   3  17   5    5.00    6.43
   3  19   3   17.46    6.46
   4   4 -15  193.86    7.75
   4   4  -6  277.54    8.76
   4   6  -1  435.15   11.61
   4   8 -23   33.35    5.70
   4   8   2  255.79   10.36
   4  10 -24   13.39    5.26
   4  10   3   16.11    5.03
   4  12 -25    5.42    4.37
   4  12   4  242.37   12.63
   4  16   3   57.90    8.96
   4  18   1    6.67    6.01
   5   7 -18   -1.15    3.57
   5   7  -4   96.82    7.45
   5   9 -21    2.55    4.89
   5   9  -1   31.06    5.98
   5  11 -22   -1.49    4.89
   5  11   0   23.11    6.32
   5  13 -22    3.57    4.28
   5  13   0   42.13    6.56
   5  15  -1   63.93    8.27
   5  15   0    3.71    6.02
   5  17  -3   25.10    6.66
   5  17  -2   38.87    8.52
   5  19  -7    9.63    5.91
   5  19  -6    3.01    6.25
   5  19  -5   12.56    6.45
   6   8 -12  723.95   18.67
   6   8 -11  424.47   14.70
   6   8 -10  481.02   15.14
   6  10 -17   56.04    7.17
   6  10 -16   37.57    6.47
   6  10  -6   81.99    7.98
   6  10  -5  115.91    9.12
   6  12 -18   23.34    6.24
   6  12 -17   23.23    6.68
   6  12  -5  205.02   12.32
   6  12  -4  157.94   11.30
   6  14 -18   39.74    7.79
   6  14 -17   12.43    6.35
   6  14  -6   17.94    6.10
   6  14  -5   18.67    6.57
   6  14  -4   26.24    6.91
   6  16 -16    3.63    5.52
   6  16 -15   13.08    6.19
   6  16 -14   11.42    5.71
   6  16 -13    8.17    4.87
   6  16 -12    6.98    4.91
   6  16 -11   12.16    5.46
   6  16 -10    3.85    4.88
   6  16  -9   38.25    7.60
   6  16  -8    5.98    6.93
   6  16  -7   55.50    9.81
   6  16  -6   13.12    8.06
  -5  15  20    0.42    3.74
  -4   8  18   33.01    3.06
  -4  12  19   16.97    3.92
  -4  14  19    9.42    4.25
  -3   7  16   30.56    2.97
  -2  10  16   77.11    5.68
  -2  16  16    2.43    4.56
  -1   9  14  161.66    7.35
  -1  17  14   23.31    5.70
   0  12  13   36.11    5.01
   0  14  13   21.89    5.24
   1   3 -24    9.10    2.55
   1   5 -27    3.43    3.05
   1   7   9   17.16    3.11
   1  11  11  205.11    9.81
   1  15  11   62.59    7.61
   1  17  10   30.27    6.85
   2   6 -26    2.81    3.21
   2   6   6  908.99   14.97
   2   8 -28   13.32    4.17
   2  10   9  112.12    7.70
   2  14   9   18.52    5.53
   2  16   9   37.03    7.65
   3   3 -18   66.94    4.45
   3   3  -3 1366.72   15.29
   3   7 -25   22.64    4.58
   3   9   6  170.24    8.63
   3  11   7  273.84   11.90
   3  13   7    3.12    4.48
   3  15   7   38.56    7.08
   3  17   6   34.88    7.78
   3  19   4    7.71    5.84
   4   4 -16   55.10    4.69
   4   4  -5 2505.14   24.14
   4   6 -21   85.22    6.40
   4   6   0   37.40    4.78
   4   8 -24   23.72    5.24
   4  10 -25   18.06    5.45
   4  10   4   67.19    6.62
   4  14   4   36.20    6.29
   4  16   4    7.45    6.83
   4  18   2   14.48    6.12
   5   5 -12  456.56   12.46
   5   5 -10 1604.52   22.20
   5   7 -19  125.18    7.82
   5   7  -3 1140.94   20.49
   5   9 -22   72.84    7.61
   5   9   0  305.74   12.17
   5  11 -23   31.89    6.37
   5  11   1  208.07   11.46
   5  13 -23   -0.73    3.76
   5  13   1    0.84    4.58
   5  15   1   51.95    8.20
   5  17  -1   11.21    5.75
   5  17   0   39.11    8.01
   5  19  -4    7.59    5.47
   5  19  -3    6.41    6.26
   6   8 -15   26.88    5.11
   6   8 -14   14.72    4.78
   6   8 -13   88.70    7.62
   6   8  -9    2.93    3.88
   6   8  -8  412.88   13.80
   6   8  -7   45.32    6.02
   6  10 -19   63.89    8.20
   6  10 -18   69.27    7.68
   6  10  -4  314.24   13.51
   6  12 -20   25.49    6.67
   6  12 -19   17.05    6.25
   6  12  -3   19.31    6.47
   6  14 -20   16.43    5.50
   6  14 -19    8.99    5.25
   6  14  -3    6.02    6.01
   6  16 -18    2.34    5.11
   6  16 -17    4.72    4.66
   6  16  -5   84.47   10.25
   6  16  -4    3.80    7.90
   6  18 -12   12.88    6.20
   6  18 -11   -1.32    5.16
   6  18 -10   10.31    5.95
   6  18  -9   -2.33    5.30
   6  18  -8   16.12    6.84
   6  18  -7    4.52    5.29
   7  13 -13   -2.29    5.74
   7  13 -12   76.31    9.10
   7  13 -11   -3.11    5.63
   7  13 -10   86.03    9.46
  -3  13  18   46.43    5.56
  -3  15  18    4.85    4.36
  -1  11  15   63.91    5.69
  -1  13  15    2.98    3.54
  -1  15  15   14.51    5.10
   0  10  13   97.91    6.65
   0  16  13   38.12    6.83
   0  18  12    9.82    5.19
   1  13  12   57.98    6.83
   1  17  11   10.05    5.65
   2   4 -24   66.27    4.82
   2   8   8  330.15   10.57
   2  12  10   75.70    7.19
   2  14  10   55.80    7.14
   2  18   8   23.68    6.23
   3   3 -19   94.85    5.21
   3   5 -23    7.00    3.53
   3   5   2  447.86   10.43
   3   9 -27    0.15    4.02
   3  13   8   24.67    5.45
   3  17   7    8.18    5.89
   3  19   5   11.17    5.87
   4   4 -17   87.45    5.46
   4   4  -4  735.63   13.39
   4   6 -22   -3.37    2.97
   4   8   3   74.88    6.40
   4  10 -26    2.83    4.29
   4  12   5  186.20   11.25
   4  14   5   -2.59    4.70
   4  16   5   65.61    9.09
   4  18   3    9.64    5.72
   5   5 -15   66.99    6.28
   5   5 -13    7.71    4.20
   5   5  -8  177.39    7.87
   5   7 -20   25.70    4.88
   5   7  -2   23.07    5.49
   5  11 -24   -1.38    4.64
   5  11   2   11.29    5.18
   5  13 -24    6.41    4.23
   5  13   2  152.52   10.19
   5  15   2   23.49    6.85
   5  17   1    3.58    6.41
   5  19  -2    7.35    5.10
   5  19  -1   12.54    6.51
   6   8 -17   35.92    5.32
   6   8 -16   30.88    5.30
   6   8  -5    4.45    4.66
   6  10 -20   54.92    7.25
   6  10  -3  229.03   11.71
   6  12 -21   16.77    6.11
   6  12  -2   -5.64    4.13
   6  12  -1    5.57    5.44
   6  14 -21    3.27    4.68
   6  14  -2   78.15    8.63
   6  14  -1   20.70    6.88
   6  16  -3   68.29    9.52
   6  16  -2    4.11    7.65
   6  18  -6   16.77    6.14
   6  18  -5    5.47    5.83
   6  18  -4   17.19    6.48
   7  11 -15   55.59    7.38
   7  11 -14   -3.59    4.60
   7  11 -13   80.41    8.43
   7  11 -12   -2.91    4.89
   7  11 -11  118.24    9.68
   7  11 -10    2.45    6.07
   7  11  -9  443.28   17.00
   7  11  -8    2.08    6.14
   7  13 -17   10.46    6.61
   7  13 -16   76.73    9.76
   7  13 -15   -4.11    6.19
   7  13 -14  107.12   10.20
   7  13  -9   -1.37    5.72
   7  13  -8  136.78   11.22
   7  13  -7    8.54    6.56
   7  15 -16    1.72    5.06
   7  15 -15   17.36    6.38
   7  15 -14   -0.06    5.48
   7  15 -13   14.89    6.53
   7  15 -12    1.30    6.17
   7  15 -11   45.52    8.39
   7  15 -10   13.69    7.67
   7  15  -9   58.53    9.62
   7  15  -8   20.39    8.54
   7  15  -7   70.11   10.04
  -3  11  18    1.83    2.90
  -2  12  17   59.64    5.79
  -2  14  17   15.82    4.79
  -1  17  15    7.56    4.59
   0  12  14   14.44    4.07
   0  14  14   23.37    5.06
   1   9  11   -0.68    2.73
   1  11  12    1.42    3.47
   1  15  12    4.03    4.72
   2   6 -27   17.47    3.81
   2  16  10    2.96    5.78
   2  18   9    1.33    4.93
   3   3  -2 1529.75   16.04
   3   7 -26    6.62    3.56
   3   9 -28    7.56    4.09
   3   9   7   22.38    4.37
   3  11   8   -2.71    4.18
   3  15   8   19.73    6.07
   3  19   6   11.46    5.90
   4   4 -18  148.44    6.79
   4   6   1  438.74   11.70
   4   8 -25    1.85    4.04
   4  10   5   50.43    5.92
   4  12   6  120.84    9.34
   4  14   6   91.04    8.85
   4  18   4   25.04    6.23
   5   5 -16  191.39    8.48
   5   5  -7  165.75    7.42
   5   5  -6  321.19   10.16
   5   7 -21   59.02    6.16
   5   7  -1 1020.00   19.22
   5   9 -23    2.44    4.02
   5   9   1   17.47    4.28
   5  11 -25   26.91    5.97
   5  11   3   89.48    7.95
   5  13   3   12.69    6.09
   5  15   3   52.16    8.17
   5  17   2   33.29    7.68
   5  19   0    5.26    5.64
   6   8 -19    5.25    4.11
   6   8 -18   26.36    4.68
   6   8  -4  433.85   14.11
   6  10 -21   39.78    6.47
   6  10  -2  279.29   12.40
   6  12 -22    5.71    5.26
   6  12   0   38.21    7.00
   6  14 -22   12.41    5.17
   6  14   0  139.33   11.13
   6  16  -1   41.55    8.85
   6  18  -3    0.27    5.22
   6  18  -2   18.60    6.50
   7   9 -13   -2.45    4.32
   7   9 -12  106.06    8.51
   7   9 -11   35.51    6.22
   7   9 -10  138.94    9.31
   7  11 -17   97.11    9.07
   7  11 -16    3.22    5.08
   7  11  -7  284.61   13.40
   7  11  -6   -1.39    5.48
   7  13 -19    2.84    5.36
   7  13 -18   48.51    8.41
   7  13  -6   75.33    8.53
   7  13  -5    8.46    5.98
   7  15 -18   -1.95    5.18
   7  15 -17   32.50    7.17
   7  15  -6    3.36    6.50
   7  15  -5   98.09   11.01
   7  17 -15   -1.04    5.11
   7  17 -14    2.85    5.06
   7  17 -13   10.43    5.35
   7  17 -12    9.46    5.31
   7  17 -11    6.45    5.26
   7  17 -10   13.53    5.87
   7  17  -9    5.88    5.68
   7  17  -8   23.97    7.37
   7  17  -7    2.46    5.76
  -4  14  20   21.13    4.46
  -2  16  17   19.25    5.04
  -1  13  16   56.03    6.25
  -1  15  16   23.02    5.84
   0   6  11   22.41    3.05
   0  16  14    7.63    4.96
   1   5   8 1696.27   17.45
   1   7  10   26.59    3.54
   1  17  12    6.68    4.73
   2   4   4 2456.81   20.45
   2   6   7  713.55   13.24
   2   8   9  170.46    7.92
   2  10  10  121.47    7.58
   2  14  11   11.94    5.00
   2  18  10    9.56    5.28
   3   5 -24   35.23    4.45
   3   5   3 1441.99   18.27
   3  13   9    1.37    4.31
   3  15   9   35.82    6.69
   3  17   8   32.64    6.99
   3  19   7   -0.06    5.11
   4   4 -19    0.83    3.25
   4   6 -23   32.10    4.81
   4   8   4  262.79   10.31
   4  10 -27    4.68    3.90
   4  14   7   10.21    5.51
   4  16   6   -0.86    5.27
   4  18   5    8.06    4.92
   5   5 -17   12.20    3.67
   5   5  -5   66.07    5.72
   5   7 -22   -4.61    3.40
   5   9 -24   36.77    5.87
   5   9   2  312.88   12.09
   5  13   4  136.47   10.20
   5  15   4    7.24    6.14
   5  17   3    8.27    6.00
   5  19   1    7.59    5.18
   5  19   2    6.61    5.40
   6   6 -14  250.71   11.05
   6   6 -13  506.29   14.26
   6   6 -12  146.94    8.56
   6   6 -11  325.13   11.53
   6   6 -10  104.12    7.33
   6   6  -9  288.46   10.74
   6   8 -20   26.33    5.32
   6   8  -3   85.72    7.98
   6  10 -22   11.65    4.83
   6  10  -1  346.47   13.60
   6  12 -23    8.68    4.98
   6  12   1   54.34    7.81
   6  14   1   13.95    6.60
   6  16   0   23.45    7.18
   6  16   1   32.77    8.18
   6  18  -1    0.17    5.23
   7   9 -16  133.81    9.29
   7   9 -15   -0.90    4.68
   7   9 -14  113.89    8.69
   7   9  -9   -6.91    3.36
   7   9  -8  260.21   12.01
   7   9  -7   18.27    5.47
   7  11 -19   61.15    7.82
   7  11 -18   -5.74    5.27
   7  11  -5  146.41   10.00
   7  11  -4    0.05    5.74
   7  13 -20   16.26    6.29
   7  13  -4    2.74    4.69
   7  13  -3   11.12    5.79
   7  15 -20   -0.70    5.01
   7  15 -19   25.15    6.46
   7  15  -4    0.89    6.30
   7  15  -3   96.49   10.69
   7  17  -6   27.63    6.74
   7  17  -5   14.75    6.38
   7  17  -4   28.77    7.19
   8  14 -13    4.35    6.78
   8  14 -12   82.25   10.36
   8  14 -11   11.36    7.85
  -5  11  21   19.36    3.25
  -3  13  19   -0.95    3.29
  -3  15  19   20.67    5.10
  -2  10  17   48.30    4.65
  -1   9  15   25.08    3.75
  -1  11  16    0.88    3.17
  -1  17  16    5.33    4.22
   0  10  14   30.26    4.54
   0  14  15   10.18    4.70
   1   3 -25   30.90    3.12
   1  13  13    2.44    3.79
   1  15  13   48.47    6.78
   2   4 -25    1.05    2.67
   2  12  11   50.63    6.03
   2  16  11   45.63    7.24
   3   3 -20   42.33    3.84
   3   3  -1 2307.37   19.58
   3   7 -27    5.91    3.41
   3   7   6   38.34    4.76
   3   9   8   91.05    6.68
   3  11   9  250.44   11.23
   4   6   2  993.06   17.08
   4   8 -26   11.53    4.20
   4  10   6    5.76    4.25
   4  12   7   59.45    7.07
   4  16   7   49.05    8.54
   4  18   6   13.87    5.63
   5   5 -18    5.82    3.05
   5   5  -4 1023.81   17.30
   5   7   0  250.82    9.84
   5   9 -25   -4.26    4.52
   5   9   3   93.84    7.46
   5  11 -26    0.63    3.39
   5  11   4   -6.84    4.44
   5  13   5    0.93    4.97
   5  15   5   94.53    9.74
   5  17   4   23.45    6.68
   5  19   3   15.88    6.62
   6   6 -16   16.44    5.77
   6   6 -15  950.34   19.25
   6   6  -8   81.01    6.55
   6   6  -7  142.11    8.12
   6   8 -21   19.21    5.19
   6   8  -2 1081.98   21.52
   6  10 -23    5.80    4.28
   6  10   0  194.33   10.62
   6  12 -24    4.04    4.09
   6  12   2  151.86   10.75
   6  14   2  156.25   11.54
   6  16   2   30.94    8.48
   6  18   0   25.06    6.62
   6  18   1    4.11    5.49
   7   9 -18   21.69    5.19
   7   9 -17   16.18    5.07
   7   9  -6  279.28   12.30
   7   9  -5    3.77    5.04
   7  11 -21   32.31    6.89
   7  11 -20    2.95    4.82
   7  13 -22   10.78    4.79
   7  13 -21    0.83    4.37
   7  13  -2    8.48    4.94
   7  15  -2    1.29    5.28
   7  17  -3    4.87    5.74
   7  17  -2   13.84    6.22
   7  19  -5   15.64    7.22
   8  12 -16   10.27    6.00
   8  12 -15   55.58    8.09
   8  12 -14   59.11    8.30
   8  12 -13   40.46    7.57
   8  12 -12   68.84    8.05
   8  12 -11    1.77    4.81
   8  12 -10   61.56    8.26
   8  12  -9   19.39    6.55
   8  12  -8   44.48    7.71
   8  14 -17    5.61    5.83
   8  14 -16   15.81    6.54
   8  14 -15    8.02    6.04
   8  14 -14   23.69    6.91
   8  14 -10  139.50   11.81
   8  14  -9   16.32    7.33
   8  14  -8  132.47   11.69
   8  14  -7   10.78    6.91
   8  16 -16    3.60    5.57
   8  16 -15   14.01    6.40
   8  16 -14   -0.46    5.17
   8  16 -13   12.74    6.04
   8  16 -12    0.28    4.33
   8  16 -11    6.48    4.92
   8  16 -10    5.25    5.44
   8  16  -9   13.66    6.15
   8  16  -8    5.07    6.38
   8  16  -7   34.72    7.76
  -2  14  18    6.54    4.04
  -2  16  18    1.40    3.73
   0   8  13   56.52    4.45
   0  12  15   17.67    4.23
   0  16  15   20.79    5.46
   1   9  12  344.51   10.89
   1  11  13   80.27    6.45
   2   6 -28   -0.45    2.73
   2  14  12   20.90    5.13
   2  16  12   11.26    5.79
   2  18  11    0.90    4.36
   3   5 -25    0.25    2.91
   3  13  10  127.84    9.20
   3  15  10   14.18    5.59
   3  17  10   17.09    5.98
   4   4 -20  312.95    9.59
   4   4  -2 2099.82   21.63
   4   6 -24   15.88    4.10
   4   8 -27    5.98    4.03
   4   8   5  143.02    8.09
   4  14   8   61.84    7.64
   4  16   8   12.09    6.64
   4  18   7   -1.43    4.75
   5   5 -19   -1.49    2.56
   5   7 -23   70.80    6.47
   5   7   1  586.10   14.61
   5  11   5  298.71   12.90
   5  15   6   12.04    6.32
   5  17   5    3.13    4.81
   5  19   4    8.43    6.10
   6   6 -17  340.98   12.04
   6   6  -6  682.74   15.83
   6   8 -22   82.63    7.62
   6   8  -1  237.10   11.01
   6  10 -24   15.60    5.61
   6  10   1  507.98   16.11
   6  12 -25    2.46    3.94
   6  14   3   13.77    6.46
   6  16   3   29.73    8.26
   6  18   2   22.29    7.11
   7   7 -12   76.30    7.65
   7   9 -19   -1.45    4.27
   7   9  -4  512.25   16.16
   7  11 -22   -3.00    5.01
   7  11  -2   -1.32    4.62
   7  13 -23   -1.23    3.91
   7  13  -1    1.09    4.74
   7  13   0  140.44   10.84
   7  15  -1   48.75    7.68
   7  15   0    9.25    6.35
   7  17  -1   -2.12    5.58
   7  19  -4    2.83    5.02
   7  19  -3   13.64    6.98
   8  10 -15   25.57    6.03
   8  10 -14   76.23    8.11
   8  10 -13   55.45    7.59
   8  10 -12  207.53   12.02
   8  10 -11  106.72    9.49
   8  10 -10   51.82    8.03
   8  10  -9  349.16   14.94
   8  12 -18   15.46    6.57
   8  12 -17   75.41    8.82
   8  12  -7   73.50    8.65
   8  12  -6   72.21    8.85
   8  14 -19    9.17    5.62
   8  14 -18   10.59    5.37
   8  14  -6   60.74    8.29
   8  14  -5   34.15    7.58
   8  16 -18    5.35    4.89
   8  16 -17    7.99    4.98
   8  16  -6    9.21    5.80
   8  16  -5   66.24   10.14
   8  18 -11    1.01    4.77
   8  18 -10   19.32    6.35
   8  18  -9   -0.25    4.98
   8  18  -8   11.95    6.70
   8  18  -7   -1.18    5.44
  -6  10  22   11.85    2.40
  -2  12  18   21.95    4.28
  -1  13  17    4.13    3.94
  -1  15  17    7.70    4.78
   1  13  14   54.58    6.29
   1  15  14   13.82    5.27
   1  17  14    6.69    4.39
   2   8  10  118.32    6.59
   2  12  12   26.83    4.84
   2  18  12    5.01    4.53
   3   3 -21   98.88    5.17
   3   5   4  959.05   14.90
   3   7 -28   -1.44    2.94
   3  11  10   11.61    4.75
   4   6 -25   33.89    4.83
   4   6   3 1191.42   18.55
   4  10   7  275.71   11.39
   4  12   8   93.75    8.02
   4  18   8    4.39    5.07
   5   5 -20   56.51    5.04
   5   5  -3    0.45    3.01
   5   7 -24   -1.25    3.57
   5   9 -26   44.12    6.41
   5   9   4  363.16   12.70
   5  13   6   77.11    8.33
   5  17   6    0.51    4.79
   5  19   5   12.72    6.25
   6   6 -18    6.71    3.87
   6   6  -5  434.48   12.60
   6   8   0   20.27    5.30
   6  10 -25    5.41    4.71
   6  10   2  411.57   14.87
   6  12   3   56.01    7.09
   6  16   4   15.74    7.50
   6  18   3   -2.25    5.37
   7   7 -15  388.62   13.66
   7   7 -14  282.72   12.14
   7   7 -13  677.62   17.54
   7   7 -11  580.69   15.87
   7   7 -10   -1.60    3.49
   7   7  -9  228.53   10.43
   7   7  -8   14.38    5.14
   7   9 -21   -0.60    5.04
   7   9 -20  108.17    8.73
   7  11 -23   33.21    6.91
   7  11  -1  243.32   12.16
   7  13 -24    8.37    4.47
   7  13   1   -0.49    5.69
   7  15   1   37.28    8.09
   7  17   0   19.18    6.42
   7  19  -2    0.48    4.87
   7  19  -1   15.35    6.78
   8  10 -17   33.39    6.30
   8  10 -16   56.08    7.26
   8  10  -8   35.63    6.22
   8  10  -7  101.88    9.08
   8  12 -20    6.72    5.80
   8  12 -19   43.35    7.67
   8  12  -5  148.12   10.74
   8  12  -4   73.26    8.90
   8  14 -21   -2.42    4.44
   8  14 -20   10.65    5.18
   8  14  -4   10.46    5.63
   8  14  -3   41.35    7.81
   8  16  -4    6.33    6.94
   8  16  -3   83.06   11.02
   8  18  -6   14.48    5.97
   8  18  -5   -1.99    5.16
   8  18  -4   12.45    6.20
   9  13 -13   13.26    6.57
   9  13 -12   47.09    8.24
   9  13 -11    3.54    6.44
   9  15 -15   35.15    7.38
   9  15 -14    1.24    5.58
   9  15 -13   20.94    7.11
   9  15 -12   -0.24    5.65
   9  15 -11   27.63    7.77
   9  15 -10   19.35    7.38
  -4   8  19    6.97    2.01
  -4  10  20   48.42    4.11
  -4  14  21    0.15    3.08
  -3  15  20   -1.99    3.50
   0  14  16    9.61    4.58
   0  16  16    8.57    4.52
   1   7  11   22.18    3.17
   2   4 -26   44.45    4.13
   2   4   5   30.51    3.24
   2   6   8  173.09    6.71
   2  14  13    3.63    4.40
   2  16  13   29.01    6.31
   3   3   0   16.51    2.63
   3   7   7  979.18   17.02
   3   9   9   33.69    4.57
   3  13  11    1.82    4.32
   3  15  11   45.47    7.21
   3  17  11    4.25    4.57
   4   4 -21    7.21    3.29
   4   4  -1  181.70    6.79
   4   8 -28   16.23    4.39
   4   8   6  554.04   14.40
   4  12   9   51.64    6.55
   4  14   9   30.16    6.14
   4  16   9   27.91    6.62
   4  18   9   -0.36    4.18
   5   5  -2  928.07   16.37
   5   7   2  176.40    8.69
   5   9 -27   -1.96    4.07
   5  11   6   16.80    5.60
   5  13   7   19.13    5.52
   5  15   7   73.80    8.83
   5  17   7    1.29    4.98
   6   6 -19   92.16    6.62
   6   8 -23   10.25    4.41
   6  10 -26    8.85    4.64
   6  10   3  244.38   11.71
   6  12   4  202.39   11.81
   6  14   5   14.61    6.13
   6  16   5   52.45    8.51
   6  18   4   16.90    6.48
   7   7 -17  186.03    9.73
   7   7 -16   -5.49    4.20
   7   7  -7  505.13   14.84
   7   9 -22   90.71    8.38
   7   9  -2  613.34   17.50
   7  11 -24   -1.17    4.96
   7  11   0    1.32    4.84
   7  13   2  116.72   10.07
   7  15   2   23.06    7.45
   7  17   1   -0.39    4.52
   7  17   2   33.27    7.18
   7  19   0    4.74    5.66
   7  19   1    0.63    4.93
   8  10 -19   23.63    5.85
   8  10 -18   30.91    6.17
   8  10  -6  188.98   10.83
   8  10  -5   59.64    8.01
   8  12 -21   19.12    6.15
   8  12  -3  167.24   11.53
   8  14 -22    7.64    5.10
   8  14  -2    7.60    5.97
   8  16  -2    3.47    6.98
   8  18  -3    8.29    5.87
   8  18  -2   17.86    6.65
   9  13 -17   -1.59    6.12
   9  13 -16   30.93    7.88
   9  13 -15   -1.64    5.95
   9  13 -14   52.95    8.21
   9  13  -9    3.46    6.76
   9  13  -8  146.81   11.86
   9  13  -7    2.16    6.33
   9  15 -18    2.63    5.36
   9  15 -17   19.76    6.54
   9  15 -16    5.33    4.76
   9  15  -9   24.99    7.36
   9  15  -8    5.25    6.38
   9  15  -7   33.58    8.84
   9  15  -6    2.29    7.04
   9  17 -14    3.18    4.90
   9  17 -13   12.59    5.79
   9  17 -12    7.88    5.65
   9  17 -11   12.10    5.88
   9  17 -10   13.94    5.72
   9  17  -9    2.19    5.44
   9  17  -8   23.02    7.27
   9  17  -7    1.73    5.58
  -3  13  20   24.75    4.35
  -2  14  19    5.92    3.59
  -1  11  17   62.72    5.43
   0  10  15  182.72    8.15
   0  12  16    7.11    3.53
   1   5   9   29.87    3.38
   1   9  13   10.31    3.62
   1  11  14    0.43    2.74
   1  15  15   32.19    6.11
   1  17  15    1.63    3.72
   2  10  12  188.64    9.12
   2  12  13   59.06    6.16
   3   3 -22   70.10    4.51
   3   5 -26   30.43    4.15
   3  15  12    3.10    5.46
   4   6   4  421.86   11.31
   4  10   8   51.38    6.02
   4  14  10   32.89    6.23
   4  16  10    5.24    5.54
   5   5 -21   37.65    4.67
   5   7 -25   42.02    5.45
   5   9   5   17.19    4.70
   5  15   8   18.82    6.28
   5  17   8    5.36    4.77
   6   6 -20   36.17    4.93
   6   6  -3  521.25   13.50
   6   8 -24   94.18    8.02
   6   8   1   86.16    7.12
   6  12   5   55.18    7.66
   6  18   5   -1.12    4.98
   7   7 -19   44.25    5.73
   7   7 -18   -0.60    3.19
   7   7  -5  105.55    7.73
   7   9 -23   -0.76    4.42
   7   9  -1   19.80    6.35
   7  11 -25   28.12    5.97
   7  11   1  150.03    9.77
   7  15   3   37.14    7.95
   7  17   3    5.30    5.47
   8   8 -15   31.36    5.75
   8   8 -14   65.31    7.18
   8   8 -13   20.34    5.43
   8   8 -12  307.93   13.07
   8   8 -11  171.41   10.13
   8   8 -10  129.10    8.96
   8   8  -9   83.50    7.44
   8  10 -20   11.94    5.24
   8  10  -4  245.10   12.73
   8  12 -23    7.64    4.88
   8  12 -22   14.22    5.58
   8  12  -2   68.61    8.03
   8  12  -1  132.42   10.34
   8  14  -1   12.75    5.59
   8  14   0   33.52    7.24
   8  16  -1   53.48    8.65
   8  16   0   11.40    7.63
   8  18  -1   -0.30    5.89
   9  11 -17   77.51    8.70
   9  11 -16    4.23    5.58
   9  11 -15   81.39    8.80
   9  11 -14    3.29    5.72
   9  11 -13  154.36   10.73
   9  11 -12   11.08    5.36
   9  11 -11   77.26    8.16
   9  11 -10   11.74    5.91
   9  11  -9   73.90    8.52
   9  11  -8    3.85    6.06
   9  13 -19    0.18    5.14
   9  13 -18   31.93    7.09
   9  13  -6   70.48    8.94
   9  13  -5    4.01    5.96
   9  15 -20    0.58    5.07
   9  15 -19    7.81    5.37
   9  15  -5   50.12    9.21
   9  15  -4   10.67    7.35
   9  17  -6   28.04    6.91
   9  17  -5    7.15    6.45
  -1  13  18   34.75    5.16
  -1  15  18    3.29    4.04
   0   8  14   41.81    3.84
   0  16  17    6.63    4.07
   1  13  15   -0.77    3.09
   2  14  14   11.27    4.74
   2  16  14    4.61    4.98
   3   5   5  481.56   10.62
   3   7   8   25.40    4.48
   3   9  10  224.66    9.46
   3  13  12   67.95    7.06
   3  17  12   14.22    5.14
   4   2 -12  317.54    8.01
   4   2 -11  230.59    6.75
   4   2 -10   15.80    2.98
   4   4 -22  120.15    6.31
   4   4   0 1230.59   16.48
   4   6 -26   15.07    3.93
   4   8   7  236.25    9.71
   4  12  10   25.52    5.36
   4  18  10   11.47    5.21
   5   5 -22  205.54    8.96
   5   5  -1   53.76    4.91
   5   7   3  580.89   14.23
   5   9 -28   11.81    4.70
   5  11   7  205.33   10.77
   5  13   8   21.21    5.47
   6   6 -21   46.97    5.39
   6   8 -25    1.53    4.26
   6   8   2    4.02    4.30
   6  10 -27    6.28    4.16
   6  10   4  152.64    9.48
   6  14   6   69.09    8.29
   6  16   6    1.29    5.10
   6  18   6    5.90    5.17
   7   7 -20   33.51    5.34
   7   7  -4  155.69    8.97
   7   9   0  921.05   21.00
   7  11   2   -1.75    5.49
   7  13   3   10.75    5.34
   7  15   4    2.65    6.26
   7  17   4   23.96    6.62
   8   8 -17   18.43    5.14
   8   8 -16  116.56    8.69
   8   8  -8   10.45    3.94
   8   8  -7   78.94    7.36
   8  10 -22    9.93    5.71
   8  10 -21   24.28    5.77
   8  10  -3  226.05   11.68
   8  12 -24    9.04    4.65
   8  12   0   29.71    6.90
   8  14   1   21.14    6.85
   8  16   1   36.01    8.46
   8  18   0   24.97    7.38
   9  11 -19   53.85    7.65
   9  11 -18   -5.84    4.85
   9  11  -7  213.28   12.27
   9  11  -6   76.77    9.20
   9  13 -21   -2.45    4.31
   9  13 -20    6.38    4.57
   9  13  -4   85.39    9.57
   9  15  -3   38.62    8.94
   9  17  -4   16.39    6.09
   9  17  -3    5.16    6.30
  10  14 -16    7.88    5.64
  10  14 -15    7.42    6.43
  10  14 -14   25.24    7.78
  10  14 -13    3.99    7.11
  10  14 -12   22.74    8.11
  10  14 -11   20.25    8.29
  10  14 -10   48.44    9.43
  10  14  -9   13.00    7.43
  10  16 -17    4.59    5.39
  10  16 -16   -4.45    5.03
  10  16 -15   11.36    6.39
  10  16 -14   -0.39    5.04
  10  16 -13   16.55    6.52
  10  16 -12    1.08    5.34
  10  16 -11    9.56    5.89
  10  16 -10   -2.36    5.39
  10  16  -9   15.23    6.65
  -5  11  22    0.63    2.07
  -2  12  19   33.04    4.63
   0  14  17   -0.05    3.85
   1  15  16    9.07    4.86
   2   6   9  356.06    9.32
   2   8  11   24.16    3.46
   3  15  13   42.05    7.08
   4   2 -14   55.84    4.54
   4   8 -29    6.46    3.69
   4  10   9  216.87   10.10
   4  14  11    9.59    5.00
   4  16  11    8.23    5.39
   5   3 -14   21.36    3.63
   5   3 -13  227.87    7.82
   5   3 -12  142.88    6.35
   5   3 -11  189.61    6.99
   5   3 -10   77.83    4.99
   5   3  -9  711.12   12.88
   5   5   0 1179.39   18.23
   5   7 -26    1.70    3.52
   5   9   6  356.26   12.43
   5  11   8   19.95    5.61
   5  13   9    0.84    5.10
   5  15   9   63.34    8.46
   5  17   9    2.72    4.54
   6   4 -12  564.85   13.19
   6   6 -22   34.87    4.92
   6  12   6   99.58    8.71
   6  14   7   10.42    5.44
   6  16   7   69.75    9.20
   6  18   7   -0.05    4.56
   7   7 -21   47.95    6.01
   7   7  -3  235.54   10.55
   7   9 -24   19.26    5.04
   7  11   3  249.74   12.45
   7  13   4  127.16   10.36
   7  15   5   53.74    8.40
   7  17   5   15.22    5.86
   8   8 -19   20.98    5.24
   8   8  -6  252.95   11.32
   8   8  -5  346.49   13.33
   8  10 -23   15.54    5.86
   8  10  -2   86.61    7.96
   8  10  -1  149.35   10.12
   8  12 -25    6.28    4.22
   8  12   1  121.51    9.98
   8  14   2  100.12   10.10
   8  16   2   10.02    6.77
   8  18   1    7.17    5.38
   8  18   2   16.74    6.41
   9   9 -15   13.76    5.57
   9   9 -14  175.12   10.79
   9   9 -13    3.89    5.46
   9   9 -12  211.33   11.80
   9   9 -11    9.88    5.85
   9   9 -10  163.39   10.40
   9   9  -9    3.16    5.31
   9  11 -20   -1.78    5.35
   9  11  -5  240.31   12.99
   9  11  -4   33.83    7.42
   9  13 -22   21.90    6.02
   9  13  -3    7.27    5.58
   9  13  -2  110.99   10.29
   9  15  -2   22.02    7.08
   9  15  -1   44.24    8.70
   9  17  -2   15.75    5.94
   9  17  -1    6.27    5.69
  10  12 -16    9.06    6.53
  10  12 -15   53.13    8.21
  10  12 -14   35.67    7.66
  10  12 -13   53.98    8.52
  10  12 -12   77.93    9.42
  10  12 -11   55.60    8.60
  10  12 -10  124.55   10.89
  10  12  -9   59.72    8.64
  10  14 -19    2.60    4.62
  10  14 -18    9.84    5.75
  10  14 -17   17.25    5.92
[truncated: 2,497,198 more chars]
