# Supplementary material for: 2-Methyl­imidazolium tetra­kis­(2-thenoyltri­fluoroacetonato-κ2O,O′)neodymium(III)
Source: IUCrdata. 2025 Jun 27;10(Pt 6):x250569. doi: 10.1107/S2414314625005693 (PMC12230599; doi:10.1107/S2414314625005693)
Supplement: Supplementary file 2 [file x-10-x250569-Isup2.hkl]

data_I                                                                          
_shelx_title ' ndtta_a.res in C2/c'                                             
_shelx_refln_list_code          4                                               
_shelx_F_calc_maximum      477.66                                               
_exptl_crystal_F_000      2196.00                                               
_reflns_d_resolution_high  0.6398                                               
                                                                                
loop_                                                                           
 _space_group_symop_operation_xyz                                               
 'x, y, z'                                                                      
 '-x, y, -z+1/2'                                                                
 'x+1/2, y+1/2, z'                                                              
 '-x+1/2, y+1/2, -z+1/2'                                                        
 '-x, -y, -z'                                                                   
 'x, -y, z-1/2'                                                                 
 '-x+1/2, -y+1/2, -z'                                                           
 'x+1/2, -y+1/2, z-1/2'                                                         
                                                                                
_cell_length_a    17.3191                                                       
_cell_length_b    12.6547                                                       
_cell_length_c    20.5387                                                       
_cell_angle_alpha  90.000                                                       
_cell_angle_beta  103.772                                                       
_cell_angle_gamma  90.000                                                       
                                                                                
_shelx_F_squared_multiplier     1.000                                           
                                                                                
loop_                                                                           
 _refln_index_h                                                                 
 _refln_index_k                                                                 
 _refln_index_l                                                                 
 _refln_F_squared_calc                                                          
 _refln_F_squared_meas                                                          
 _refln_F_squared_sigma                                                         
 _refln_observed_status                                                         
   2   0   0     125567.44     133818.47       386.09 o                         
   4   0   0        480.22        446.72        49.26 o                         
   6   0   0       1624.96        823.68        49.71 o                         
   8   0   0      12996.12      13486.62       120.46 o                         
  10   0   0      17680.88      18305.11       181.60 o                         
  12   0   0      12471.64      12020.66       121.30 o                         
  14   0   0       2522.11       2442.72        63.78 o                         
  16   0   0       7701.05       7467.38       202.57 o                         
  18   0   0       2077.98       2184.36        89.07 o                         
  20   0   0       1201.30       1226.47        61.43 o                         
  22   0   0        689.95        675.34        55.18 o                         
  24   0   0        145.23        180.38        62.13 o                         
  26   0   0         16.55        -18.06        83.82 o                         
   5   1   0      53200.92      53531.14       513.85 o                         
   7   1   0        973.68       1212.08        26.44 o                         
   9   1   0      27282.10      28153.15       145.93 o                         
  11   1   0       6082.49       5713.61        65.85 o                         
  13   1   0       1325.04       1553.96        36.99 o                         
  15   1   0        243.34        303.34        24.96 o                         
  17   1   0       4554.81       4469.00        70.09 o                         
  19   1   0       1177.92       1258.29        41.56 o                         
  21   1   0        446.13        488.39        37.06 o                         
  23   1   0         54.41         65.43        37.63 o                         
  25   1   0        122.87        134.55        62.31 o                         
   0   2   0       5587.51       5783.17       211.66 o                         
   2   2   0      10134.23      11510.39       146.68 o                         
   4   2   0         46.89         84.04        39.23 o                         
   6   2   0       1485.62       2155.62        35.28 o                         
   8   2   0      29322.88      30960.22       153.85 o                         
  10   2   0       2426.50       2355.40        43.16 o                         
  12   2   0        259.42        281.13        21.06 o                         
  14   2   0         99.46        288.50        23.83 o                         
  16   2   0         21.48         81.75        22.58 o                         
  18   2   0        100.32        204.72        27.19 o                         
  20   2   0        345.87        458.26        33.45 o                         
  22   2   0          2.65         35.05        30.21 o                         
  24   2   0          2.13         15.18        35.68 o                         
  26   2   0         10.08        -14.46        51.07 o                         
   1   3   0       2136.99       2206.17        62.09 o                         
   3   3   0        329.89        398.73        18.90 o                         
   5   3   0      63231.66      69177.09       343.34 o                         
   7   3   0       9991.88      10459.44        71.35 o                         
   9   3   0        790.53        902.89        29.52 o                         
  11   3   0       4198.73       4353.75        54.78 o                         
  13   3   0       1247.21       1378.17        34.63 o                         
  15   3   0       1620.12       1592.23        36.79 o                         
  17   3   0       1068.44       1089.22        34.68 o                         
  19   3   0          1.79         38.98        22.44 o                         
  21   3   0          8.64         28.67        32.62 o                         
  23   3   0        449.98        541.91        51.31 o                         
  25   3   0         15.54         18.72        35.17 o                         
   0   4   0      14829.69      12720.17       110.40 o                         
   2   4   0      11461.40      12072.21        78.33 o                         
   4   4   0      25473.58      27094.72       146.87 o                         
   6   4   0      41606.00      41569.91       197.89 o                         
   8   4   0      10264.05      11474.87        78.20 o                         
  10   4   0       9396.92      10158.20       113.85 o                         
  12   4   0       4374.21       4438.62        56.05 o                         
  14   4   0       4982.27       4820.58        67.62 o                         
  16   4   0       2189.57       2057.11        42.75 o                         
  18   4   0        966.50       1031.28        38.43 o                         
  20   4   0        823.95        883.21        45.55 o                         
  22   4   0        409.46        475.26        47.51 o                         
  24   4   0        145.89        113.05        50.93 o                         
   1   5   0      10293.27      10791.90        54.50 o                         
   3   5   0      87031.86      86510.40       280.45 o                         
   5   5   0      24071.77      25168.43       148.62 o                         
   7   5   0      13065.29      12719.91        91.42 o                         
   9   5   0      16132.66      14861.80       106.97 o                         
  11   5   0       7303.56       8080.03        74.05 o                         
  13   5   0       5048.21       5082.35        74.22 o                         
  15   5   0       6234.13       6191.54       117.80 o                         
  17   5   0        694.19        729.05        36.48 o                         
  19   5   0       1852.07       1885.78        60.77 o                         
  21   5   0        275.11        244.62        42.74 o                         
  23   5   0         11.73        -24.63        38.76 o                         
  25   5   0        154.00        132.69        42.12 o                         
   0   6   0       5132.78       5080.57        52.41 o                         
   2   6   0      12720.32      12478.73        59.38 o                         
   4   6   0        907.49        884.56        22.54 o                         
   6   6   0       2430.88       2611.19        38.58 o                         
   8   6   0      10663.49      10492.49        81.18 o                         
  10   6   0       2355.37       2436.89        48.25 o                         
  12   6   0       1022.77       1155.30        34.94 o                         
  14   6   0       2867.65       2899.98        46.39 o                         
  16   6   0        272.66        475.00        32.98 o                         
  18   6   0          4.79         56.26        27.49 o                         
  20   6   0        216.52        250.75        34.85 o                         
  22   6   0          1.15         45.92        45.60 o                         
  24   6   0        104.06        119.06        40.73 o                         
   1   7   0      12677.94      13305.84        62.44 o                         
   3   7   0       1004.07       1022.24        20.83 o                         
   5   7   0       5345.22       5781.39        50.37 o                         
   7   7   0        344.71        347.85        24.09 o                         
   9   7   0         73.84         69.65        22.88 o                         
  11   7   0        490.56        695.32        32.97 o                         
  13   7   0       1996.81       2261.27        52.93 o                         
  15   7   0       1361.94       1346.72        35.39 o                         
  17   7   0        358.38        457.46        32.91 o                         
  19   7   0         19.71         25.36        28.90 o                         
  21   7   0         12.61         50.68        38.54 o                         
  23   7   0          0.11        -13.34        35.74 o                         
   0   8   0        361.38        531.50        25.77 o                         
   2   8   0      12617.38      12637.45        69.36 o                         
   4   8   0      17324.96      17869.12        98.78 o                         
   6   8   0        534.42        485.67        26.35 o                         
   8   8   0      14273.94      13867.63        85.99 o                         
  10   8   0       5928.15       6250.12        80.82 o                         
  12   8   0       5883.38       5710.78        88.46 o                         
  14   8   0       2531.43       2511.93        60.56 o                         
  16   8   0        189.63        296.25        31.69 o                         
  18   8   0        440.94        477.26        38.48 o                         
  20   8   0        410.58        483.54        44.91 o                         
  22   8   0        120.71        100.52        37.82 o                         
  24   8   0         64.21         23.89        44.06 o                         
   1   9   0       4737.84       5078.97        43.99 o                         
   3   9   0      10428.42       9977.92        74.23 o                         
   5   9   0       7181.50       6862.49        55.54 o                         
   7   9   0      20944.45      20305.94       120.68 o                         
   9   9   0       7888.93       7783.94        81.91 o                         
  11   9   0        708.32        895.53        36.34 o                         
  13   9   0       3607.13       3683.00        64.27 o                         
  15   9   0       1291.71       1332.06        42.22 o                         
  17   9   0        630.31        570.45        46.70 o                         
  19   9   0        259.77        225.28        46.34 o                         
  21   9   0        472.83        431.35        55.04 o                         
  23   9   0        114.96         44.37        42.00 o                         
   0  10   0       3522.86       3287.40        60.28 o                         
   2  10   0       2730.45       2836.21        39.05 o                         
   4  10   0      15089.13      14403.26        97.38 o                         
   6  10   0       4707.10       4536.27        62.56 o                         
   8  10   0         49.16         33.33        22.61 o                         
  10  10   0        546.64        605.07        29.28 o                         
  12  10   0       2553.03       2804.98        57.76 o                         
  14  10   0       1027.10       1064.21        40.86 o                         
  16  10   0       1011.05        956.40        38.82 o                         
  18  10   0        139.79         76.81        32.29 o                         
  20  10   0         33.35         36.49        30.96 o                         
  22  10   0         52.53         19.67        37.32 o                         
   1  11   0        103.02         63.34        17.33 o                         
   3  11   0        925.59        865.83        30.35 o                         
   5  11   0        593.40        590.29        26.21 o                         
   7  11   0         62.76        102.40        24.44 o                         
   9  11   0          1.34         98.63        29.53 o                         
  11  11   0        493.11        532.99        31.18 o                         
  13  11   0        126.99        127.66        27.09 o                         
  15  11   0          9.60         59.24        33.35 o                         
  17  11   0          1.01         23.83        34.00 o                         
  19  11   0        105.95        131.76        37.78 o                         
  21  11   0          1.87          2.53        40.35 o                         
   0  12   0       3280.17       3121.96        63.86 o                         
   2  12   0       8210.89       7829.30       122.31 o                         
   4  12   0       1705.33       1675.68        35.11 o                         
   6  12   0        717.44        728.23        30.15 o                         
   8  12   0        413.74        478.89        25.03 o                         
  10  12   0        464.46        655.07        36.05 o                         
  12  12   0        615.16        621.29        34.00 o                         
  14  12   0        515.70        543.32        38.71 o                         
  16  12   0        417.49        470.20        47.76 o                         
  18  12   0        265.59        194.79        40.56 o                         
  20  12   0         59.28         50.05        39.22 o                         
   1  13   0      10766.36      10993.82       119.30 o                         
   3  13   0       3485.56       3263.47        59.64 o                         
   5  13   0        869.80        963.51        30.70 o                         
   7  13   0       2706.97       2992.17        53.07 o                         
   9  13   0       1483.41       1516.93        37.56 o                         
  11  13   0       1776.00       1888.93        48.15 o                         
  13  13   0        660.65        802.52        38.91 o                         
  15  13   0        351.00        371.95        37.42 o                         
  17  13   0        382.02        271.54        36.46 o                         
  19  13   0        157.56        122.06        35.88 o                         
   0  14   0       2168.42       2100.35        57.84 o                         
   2  14   0       1888.67       1965.01        41.98 o                         
   4  14   0       1820.99       2026.96        40.15 o                         
   6  14   0       2980.03       2984.18        53.23 o                         
   8  14   0        574.17        589.33        32.92 o                         
  10  14   0        806.75        942.40        34.20 o                         
  12  14   0        714.18        726.04        49.27 o                         
  14  14   0         35.99         30.80        29.36 o                         
  16  14   0        221.24        205.54        33.90 o                         
  18  14   0        306.92        239.65        40.67 o                         
   1  15   0        150.37        187.61        23.33 o                         
   3  15   0        167.47        164.10        24.24 o                         
   5  15   0        167.17        154.35        27.20 o                         
   7  15   0        176.09        181.56        24.23 o                         
   9  15   0        123.34        213.35        31.91 o                         
  11  15   0          4.40          3.66        28.80 o                         
  13  15   0          0.79         -0.65        28.12 o                         
  15  15   0         87.88        107.92        40.78 o                         
  17  15   0         41.53         13.65        28.85 o                         
   0  16   0        337.67        523.13        43.11 o                         
   2  16   0        225.63        268.72        28.98 o                         
   4  16   0        290.86        308.18        26.51 o                         
   6  16   0        281.92        446.60        35.82 o                         
   8  16   0        123.86        150.99        30.99 o                         
  10  16   0         46.33         41.62        28.99 o                         
  12  16   0         68.09        103.17        31.52 o                         
  14  16   0          8.72         24.04        32.30 o                         
   1  17   0       1085.55       1223.63        40.97 o                         
   3  17   0        490.74        574.12        31.06 o                         
   5  17   0        936.23        922.75        35.66 o                         
   7  17   0        532.91        461.63        36.74 o                         
   9  17   0        402.94        418.73        32.78 o                         
  11  17   0        384.77        350.31        37.36 o                         
  13  17   0        160.85        138.49        37.13 o                         
   0  18   0        369.19        383.83        39.43 o                         
   2  18   0        415.87        397.05        29.93 o                         
   4  18   0        553.59        544.83        34.40 o                         
   6  18   0        598.99        583.34        37.13 o                         
   8  18   0        823.00        746.26        40.61 o                         
  10  18   0        353.84        280.01        32.38 o                         
   1  19   0         59.06         30.42        24.11 o                         
   3  19   0        184.32        201.54        28.89 o                         
   5  19   0         71.84         49.22        26.11 o                         
   7  19   0        137.12        121.69        28.18 o                         
 -25   1   1        125.85         99.02        37.58 o                         
 -23   1   1        270.25        261.64        37.68 o                         
 -21   1   1        365.51        491.65        37.44 o                         
 -19   1   1       1747.38       1739.39        48.90 o                         
 -17   1   1        605.26        845.69        37.65 o                         
 -15   1   1       2002.68       1839.35        43.75 o                         
 -13   1   1       9623.22       9166.12        96.34 o                         
 -11   1   1       3481.11       3563.93        47.45 o                         
  -9   1   1      30485.24      31943.93       171.16 o                         
  -7   1   1      26217.93      28019.62       194.78 o                         
  -5   1   1      45001.16      46403.91       213.13 o                         
  -3   1   1      78762.46      79745.47       295.63 o                         
   5   1   1         60.84         82.80        18.89 o                         
   7   1   1       7519.70       8303.34        67.37 o                         
   9   1   1      11125.74      11813.53        87.18 o                         
  11   1   1       3160.97       3553.64        45.57 o                         
  13   1   1       1969.99       2014.86        38.77 o                         
  15   1   1        666.98        716.64        29.33 o                         
  17   1   1         14.80        155.45        25.52 o                         
  19   1   1       1314.80       1495.28        43.57 o                         
  21   1   1       1062.61       1100.00        50.83 o                         
  23   1   1         93.85         81.81        45.62 o                         
  25   1   1        118.25        108.15        49.28 o                         
 -26   2   1        186.66        125.76        38.24 o                         
 -24   2   1        469.51        472.30        43.21 o                         
 -22   2   1        316.66        360.46        34.32 o                         
 -20   2   1       1396.06       1481.48        45.07 o                         
 -18   2   1       3066.91       3097.45        55.30 o                         
 -16   2   1       1056.08        950.08        33.82 o                         
 -14   2   1      13973.44      13353.25        98.95 o                         
 -12   2   1      13766.92      14621.34       127.28 o                         
 -10   2   1       1370.49       1163.00        27.67 o                         
  -8   2   1      20797.33      21139.31       127.40 o                         
  -6   2   1      55253.91      58322.97       368.05 o                         
  -4   2   1      98978.80     101127.66       508.91 o                         
   0   2   1      11172.47      10366.73       267.05 o                         
   2   2   1      39946.75      38020.90       310.52 o                         
   4   2   1      20017.05      20068.64       149.08 o                         
   6   2   1      56439.82      62317.95       333.65 o                         
   8   2   1      23989.03      24984.28       113.61 o                         
  10   2   1      32327.43      32180.04       268.68 o                         
  12   2   1        721.29        691.54        28.25 o                         
  14   2   1       3708.08       3461.91        50.97 o                         
  16   2   1       3520.20       3595.63        61.22 o                         
  18   2   1       1485.34       1431.19        44.24 o                         
  20   2   1       1654.21       1736.32        58.50 o                         
  22   2   1        539.45        562.31        42.27 o                         
  24   2   1        228.33        265.86        52.75 o                         
 -25   3   1         72.26         51.91        40.62 o                         
 -23   3   1        724.07        739.48        41.21 o                         
 -21   3   1        435.66        489.18        32.46 o                         
 -19   3   1        696.22        749.53        34.42 o                         
 -17   3   1       1010.50       1068.65        38.65 o                         
 -15   3   1       4833.96       4692.20        61.44 o                         
 -13   3   1       3219.81       2939.86        42.35 o                         
 -11   3   1      13307.18      14001.11        96.47 o                         
  -9   3   1      34385.13      35352.68       147.35 o                         
  -7   3   1      15874.48      16284.98        96.02 o                         
  -5   3   1        166.90        163.84        20.19 o                         
  -3   3   1      50651.70      50461.75       319.67 o                         
   1   3   1      23239.92      25242.13       263.48 o                         
   3   3   1        337.70        275.71        17.59 o                         
   5   3   1      34258.20      35925.74       189.89 o                         
   7   3   1      50271.04      52693.66       260.54 o                         
   9   3   1       4284.00       4177.23        50.72 o                         
  11   3   1       6039.54       5886.62        63.68 o                         
  13   3   1       7064.64       7226.28        77.23 o                         
  15   3   1       2616.79       2596.60        48.34 o                         
  17   3   1       1623.22       1624.64        38.91 o                         
  19   3   1        598.91        616.56        37.70 o                         
  21   3   1        684.12        804.17        45.41 o                         
  23   3   1        263.22        300.75        61.62 o                         
  25   3   1         75.06         61.43        46.28 o                         
 -24   4   1          6.90         19.08        40.94 o                         
 -22   4   1        336.59        339.07        40.15 o                         
 -20   4   1          0.35        107.26        26.03 o                         
 -18   4   1         66.31        106.45        21.97 o                         
 -16   4   1          7.58        120.00        22.52 o                         
 -14   4   1          5.50          6.79        18.57 o                         
 -12   4   1      12732.86      12555.44        89.10 o                         
 -10   4   1      15310.71      16283.54       125.78 o                         
  -8   4   1       3526.12       3453.27        47.47 o                         
  -6   4   1      24025.48      26427.72       113.99 o                         
  -4   4   1       4994.09       4158.55        38.57 o                         
  -2   4   1       2741.61       3081.66        29.20 o                         
   0   4   1       4391.33       4423.58        42.87 o                         
   2   4   1         15.68         77.98        11.38 o                         
   4   4   1       1269.50       1867.77        25.73 o                         
   6   4   1         23.73        135.86        21.13 o                         
   8   4   1        240.72        396.38        26.66 o                         
  10   4   1       7844.08       8266.00       102.03 o                         
  12   4   1       7027.06       6604.09        69.66 o                         
  14   4   1        196.37        318.54        27.92 o                         
  16   4   1         22.01         58.58        26.77 o                         
  18   4   1        933.88       1067.44        43.06 o                         
  20   4   1        140.09        130.92        37.85 o                         
  22   4   1         97.21        149.33        48.26 o                         
  24   4   1          2.37         -4.66        54.20 o                         
 -25   5   1         55.19        131.97        46.27 o                         
 -23   5   1          0.29        -11.09        38.65 o                         
 -21   5   1        110.31         51.94        36.55 o                         
 -19   5   1       1166.80       1201.76        41.52 o                         
 -17   5   1        639.34        685.44        31.25 o                         
 -15   5   1          4.78        122.15        24.72 o                         
 -13   5   1       2012.29       2229.52        47.83 o                         
 -11   5   1        675.97        857.09        30.07 o                         
  -9   5   1       1058.87       1334.01        38.62 o                         
  -7   5   1       1834.44       1943.02        37.45 o                         
  -5   5   1       1181.20       1133.80        25.32 o                         
  -3   5   1       6885.13       6226.17        44.00 o                         
  -1   5   1          8.55        -11.53        11.53 o                         
   1   5   1        747.99        716.46        19.50 o                         
   3   5   1      19774.49      19394.81        71.84 o                         
   5   5   1       9196.44      10102.85        67.51 o                         
   7   5   1         70.62         76.13        18.39 o                         
   9   5   1        470.71        655.98        29.91 o                         
  11   5   1       1084.03       1206.54        31.25 o                         
  13   5   1          3.21         17.57        21.27 o                         
  15   5   1        824.50       1024.86        36.60 o                         
  17   5   1         84.34         94.14        27.06 o                         
  19   5   1        776.88        934.73        42.48 o                         
  21   5   1        200.87        197.39        43.12 o                         
  23   5   1         42.32         19.50        41.35 o                         
  25   5   1        102.11         71.07        44.67 o                         
 -24   6   1        227.73        204.58        42.29 o                         
 -22   6   1        500.31        524.39        51.07 o                         
 -20   6   1        157.12        220.78        33.65 o                         
 -18   6   1        931.41        967.94        39.18 o                         
 -16   6   1       6017.16       5695.87       103.94 o                         
 -14   6   1       3250.47       3310.27        57.29 o                         
 -12   6   1       7071.13       7215.45        78.01 o                         
 -10   6   1      11253.24      10993.49       110.80 o                         
  -8   6   1      10862.68      11445.65        99.43 o                         
  -6   6   1      15126.46      14411.97        81.52 o                         
  -4   6   1       9763.36      10016.44        59.91 o                         
  -2   6   1      13098.89      12904.96        62.19 o                         
   0   6   1      21374.09      19029.47        72.70 o                         
   2   6   1      17512.75      18311.41        70.57 o                         
   4   6   1      10157.58       9722.79        55.34 o                         
   6   6   1      16846.56      15266.35       114.30 o                         
   8   6   1       4423.22       4562.02        57.56 o                         
  10   6   1        959.86        982.73        33.81 o                         
  12   6   1       3803.09       3725.20        58.93 o                         
  14   6   1       3774.83       3884.02        59.99 o                         
  16   6   1       2940.35       3113.11        55.75 o                         
  18   6   1       1220.85       1278.12        49.21 o                         
  20   6   1        194.05        179.66        37.43 o                         
  22   6   1        536.88        483.95        48.58 o                         
  24   6   1        337.08        271.71        50.17 o                         
 -23   7   1        390.40        359.26        46.20 o                         
 -21   7   1        510.69        565.54        44.48 o                         
 -19   7   1        361.47        397.59        34.36 o                         
 -17   7   1       1748.44       1869.00        42.64 o                         
 -15   7   1       3784.67       3959.75        59.93 o                         
 -13   7   1       3297.28       3124.05        61.01 o                         
 -11   7   1      11878.32      10867.81       140.35 o                         
  -9   7   1       5254.96       5304.48        61.90 o                         
  -7   7   1      12154.74      12456.38        83.01 o                         
  -5   7   1      22979.46      22667.54       109.45 o                         
  -3   7   1        163.90         10.14        13.68 o                         
  -1   7   1      19081.47      19460.16        73.65 o                         
   1   7   1      41879.26      40214.32       152.81 o                         
   3   7   1       9691.65       9269.65        56.60 o                         
   5   7   1      12783.39      12515.18        68.83 o                         
   7   7   1       4063.27       4151.00        49.43 o                         
   9   7   1        810.44        887.62        31.57 o                         
  11   7   1      10224.06      10014.54       106.95 o                         
  13   7   1       6317.87       6759.25        95.17 o                         
  15   7   1       1720.01       1611.70        44.84 o                         
  17   7   1       2607.46       2625.30        59.69 o                         
  19   7   1        451.26        413.66        38.61 o                         
  21   7   1        326.59        409.90        46.40 o                         
  23   7   1        567.97        537.76        55.36 o                         
 -24   8   1         31.03         26.24        46.15 o                         
 -22   8   1         84.56         74.63        46.13 o                         
 -20   8   1        364.83        366.45        44.04 o                         
 -18   8   1       1005.28       1090.36        39.19 o                         
 -16   8   1        914.25        918.64        41.54 o                         
 -14   8   1        183.47        344.21        34.15 o                         
 -12   8   1         71.34        187.59        29.54 o                         
 -10   8   1       2368.83       2394.39        47.40 o                         
  -8   8   1        205.24        254.40        24.50 o                         
  -6   8   1       5403.47       5326.88        54.00 o                         
  -4   8   1      11729.07      12001.88        70.88 o                         
  -2   8   1       3351.07       3127.79        35.47 o                         
   0   8   1       2785.66       2492.32        30.02 o                         
   2   8   1       3479.52       3513.23        41.20 o                         
   4   8   1       5000.49       5340.17        42.68 o                         
   6   8   1       2126.66       1877.87        33.98 o                         
   8   8   1       1989.24       2029.73        37.20 o                         
  10   8   1       2619.61       2541.89        50.62 o                         
  12   8   1        807.17        887.07        36.87 o                         
  14   8   1        271.95        337.43        28.37 o                         
  16   8   1        496.95        641.04        39.21 o                         
  18   8   1        535.00        602.02        51.86 o                         
  20   8   1        250.44        326.37        52.38 o                         
  22   8   1        205.53        145.47        52.25 o                         
 -23   9   1          7.55         -3.43        45.17 o                         
 -21   9   1         29.97         -5.94        43.28 o                         
 -19   9   1         40.51         77.80        46.18 o                         
 -17   9   1         35.88         19.04        27.02 o                         
 -15   9   1        108.62        119.25        25.25 o                         
 -13   9   1          0.77        109.35        28.72 o                         
 -11   9   1       6085.92       5904.20        84.90 o                         
  -9   9   1        913.43        866.44        31.25 o                         
  -7   9   1        619.89        686.53        31.66 o                         
  -5   9   1       1006.78        770.71        26.32 o                         
  -3   9   1        938.83        840.92        24.53 o                         
  -1   9   1         27.12         64.45        18.06 o                         
   1   9   1        810.64        737.40        21.92 o                         
   3   9   1       1111.73       1193.68        28.75 o                         
   5   9   1        385.95        395.00        21.31 o                         
   7   9   1        345.07        547.96        33.75 o                         
   9   9   1       1469.44       1510.71        37.13 o                         
  11   9   1       3285.08       3179.00        59.05 o                         
  13   9   1         43.72         93.59        24.84 o                         
  15   9   1         17.20        118.74        26.93 o                         
  17   9   1         16.29         40.45        34.72 o                         
  19   9   1          0.22         44.23        40.54 o                         
  21   9   1          0.18          5.58        36.80 o                         
  23   9   1          9.14          7.25        42.84 o                         
 -22  10   1        151.41        117.96        33.52 o                         
 -20  10   1        173.40        122.57        36.15 o                         
 -18  10   1        244.57        249.20        29.51 o                         
 -16  10   1       1197.87       1437.42        53.95 o                         
 -14  10   1        335.55        483.48        36.04 o                         
 -12  10   1       1075.09       1115.36        40.98 o                         
 -10  10   1       6191.21       6225.71        74.47 o                         
  -8  10   1       3489.55       3473.39        56.82 o                         
  -6  10   1       7683.72       7721.92        80.44 o                         
  -4  10   1        738.50        665.40        25.06 o                         
  -2  10   1        990.00        849.15        24.52 o                         
   0  10   1       7653.72       7002.96        55.72 o                         
   2  10   1        244.12        202.20        20.40 o                         
   4  10   1       1972.85       1855.08        34.98 o                         
   6  10   1      12412.48      11794.95        95.59 o                         
   8  10   1       4227.28       4002.28        61.81 o                         
  10  10   1       1563.61       1400.70        38.32 o                         
  12  10   1       1449.59       1638.57        48.06 o                         
  14  10   1        438.89        459.63        29.61 o                         
  16  10   1        366.53        439.77        33.87 o                         
  18  10   1        610.12        722.67        54.05 o                         
  20  10   1        111.86         43.40        41.09 o                         
  22  10   1        102.04        104.52        38.49 o                         
 -21  11   1        287.26        221.81        43.09 o                         
 -19  11   1        590.29        607.44        47.76 o                         
 -17  11   1        737.97        753.46        48.01 o                         
 -15  11   1       1299.48       1400.57        50.42 o                         
 -13  11   1       1496.71       1646.71        44.50 o                         
 -11  11   1       3482.35       3564.20        50.60 o                         
  -9  11   1       2507.78       2722.36        49.84 o                         
  -7  11   1       5737.71       5444.67        67.32 o                         
  -5  11   1      11059.20      10695.32       101.99 o                         
  -3  11   1       5686.39       5491.11        58.62 o                         
  -1  11   1       2678.88       2568.65        36.98 o                         
   1  11   1       1997.56       1772.25        32.87 o                         
   3  11   1       9461.24       9134.76       104.49 o                         
   5  11   1       4529.46       4134.05        70.82 o                         
   7  11   1       3579.76       3463.14        60.92 o                         
   9  11   1       5910.98       6047.75        83.58 o                         
  11  11   1        874.86        874.80        35.21 o                         
  13  11   1       1215.99       1355.09        44.34 o                         
  15  11   1        991.93        929.96        50.80 o                         
  17  11   1        825.57        795.17        46.60 o                         
  19  11   1        363.58        298.05        40.12 o                         
  21  11   1         94.71         80.11        37.45 o                         
 -20  12   1        346.83        246.20        46.94 o                         
 -18  12   1        390.55        346.34        36.24 o                         
 -16  12   1        304.04        323.97        40.96 o                         
 -14  12   1        663.19        758.23        39.19 o                         
 -12  12   1        668.45        726.20        32.21 o                         
 -10  12   1       1852.41       2024.59        47.73 o                         
  -8  12   1       2512.56       2582.85        45.81 o                         
  -6  12   1        232.61        166.63        25.15 o                         
  -4  12   1        688.44        680.35        25.59 o                         
  -2  12   1       9161.60       9290.58        91.76 o                         
   0  12   1       5993.76       5972.58        78.32 o                         
   2  12   1       1897.98       1790.66        41.01 o                         
   4  12   1       1790.88       1695.99        37.38 o                         
   6  12   1       1142.36       1277.95        34.28 o                         
   8  12   1       2690.02       2640.57        44.73 o                         
  10  12   1       1373.15       1308.53        41.85 o                         
  12  12   1        524.97        570.22        36.96 o                         
  14  12   1       1030.07       1138.74        42.94 o                         
  16  12   1        234.51        323.30        41.56 o                         
  18  12   1        144.26        116.52        37.17 o                         
  20  12   1        237.85        186.71        38.70 o                         
 -19  13   1         76.87         73.41        38.63 o                         
 -17  13   1          2.62        -14.76        31.59 o                         
 -15  13   1         13.21          6.35        29.87 o                         
 -13  13   1        107.91        161.13        32.88 o                         
 -11  13   1          2.98         58.13        29.38 o                         
  -9  13   1        113.27        173.18        24.22 o                         
  -7  13   1          3.30         77.69        22.85 o                         
  -5  13   1         74.71         52.01        17.23 o                         
  -3  13   1        765.70        763.85        26.96 o                         
  -1  13   1         67.95        160.14        27.38 o                         
   1  13   1        326.80        523.91        29.90 o                         
   3  13   1        638.37        621.13        24.93 o                         
   5  13   1         15.99         55.21        22.05 o                         
   7  13   1          0.54         77.31        24.19 o                         
   9  13   1         98.82        152.96        24.66 o                         
  11  13   1         12.72         17.43        27.82 o                         
  13  13   1          8.41         22.37        31.43 o                         
  15  13   1        114.33        133.38        33.33 o                         
  17  13   1         29.48         26.05        29.60 o                         
  19  13   1         22.85          8.67        34.08 o                         
 -18  14   1         47.69         22.41        37.12 o                         
 -16  14   1         89.69         79.18        33.11 o                         
 -14  14   1        254.16        238.08        35.11 o                         
 -12  14   1        215.59        260.09        30.72 o                         
 -10  14   1        446.74        459.37        27.00 o                         
  -8  14   1        283.44        307.15        28.61 o                         
  -6  14   1        249.46        330.01        25.08 o                         
  -4  14   1        366.53        484.95        27.88 o                         
  -2  14   1        699.43        677.28        30.75 o                         
   0  14   1        528.72        571.40        28.14 o                         
   2  14   1        539.11        602.11        30.33 o                         
   4  14   1       1197.64       1257.67        34.13 o                         
   6  14   1        243.87        333.74        30.56 o                         
   8  14   1        395.98        458.43        29.99 o                         
  10  14   1        509.30        624.74        33.50 o                         
  12  14   1        226.69        313.31        46.00 o                         
  14  14   1         32.75         24.14        30.02 o                         
  16  14   1          0.60         17.78        30.17 o                         
  18  14   1         66.32         33.08        36.80 o                         
 -17  15   1        151.12        114.91        33.08 o                         
 -15  15   1        550.64        516.91        46.96 o                         
 -13  15   1        712.62        722.72        40.50 o                         
 -11  15   1        358.92        369.22        36.58 o                         
  -9  15   1        753.69        844.30        36.89 o                         
  -7  15   1       1116.69       1107.77        32.44 o                         
  -5  15   1       1434.48       1401.96        41.27 o                         
  -3  15   1       1573.03       1803.09        39.40 o                         
  -1  15   1       1171.12       1220.13        34.70 o                         
   1  15   1       1122.22       1187.06        34.61 o                         
   3  15   1       2613.86       2725.49        47.34 o                         
   5  15   1        968.74       1021.54        37.94 o                         
   7  15   1        664.23        717.25        32.36 o                         
   9  15   1       1499.39       1604.96        46.82 o                         
  11  15   1        322.65        351.67        31.78 o                         
  13  15   1        316.24        260.10        33.79 o                         
  15  15   1        431.61        414.61        47.52 o                         
 -14  16   1        284.70        221.35        35.42 o                         
 -12  16   1        552.12        534.58        39.30 o                         
 -10  16   1        485.33        422.86        32.56 o                         
  -8  16   1        966.18        969.52        37.17 o                         
  -6  16   1        804.17        923.32        41.48 o                         
  -4  16   1        493.74        516.17        29.25 o                         
  -2  16   1       1390.73       1532.93        42.55 o                         
   0  16   1       1281.41       1432.86        39.12 o                         
   2  16   1        938.64       1080.90        37.87 o                         
   4  16   1        920.68        944.89        32.90 o                         
   6  16   1        508.46        667.69        39.38 o                         
   8  16   1        516.03        521.80        36.53 o                         
  10  16   1        482.31        446.43        33.44 o                         
  12  16   1        463.25        419.16        37.48 o                         
  14  16   1        406.36        363.82        41.05 o                         
 -13  17   1         19.51         15.30        32.69 o                         
 -11  17   1        186.88        167.71        32.78 o                         
  -9  17   1        123.73        115.86        28.25 o                         
  -7  17   1         61.15         65.28        28.51 o                         
  -5  17   1        286.32        330.53        28.65 o                         
  -3  17   1        242.86        252.18        26.46 o                         
  -1  17   1        135.21        167.70        29.21 o                         
   1  17   1        217.47        314.63        32.14 o                         
   3  17   1        148.49        172.42        25.40 o                         
   5  17   1         68.58         99.99        28.33 o                         
   7  17   1         48.73         51.56        29.01 o                         
   9  17   1        122.53        139.67        29.31 o                         
  11  17   1        249.43        281.22        41.24 o                         
  13  17   1         72.23         40.58        31.32 o                         
 -10  18   1         22.70         45.10        26.08 o                         
  -8  18   1         50.55         42.74        27.75 o                         
  -6  18   1          1.00         25.71        27.29 o                         
  -4  18   1         41.48         39.40        26.62 o                         
  -2  18   1         58.64         59.44        23.57 o                         
   0  18   1         16.35         13.57        22.67 o                         
   2  18   1        119.88        158.12        27.57 o                         
   4  18   1        115.25        118.83        28.50 o                         
   6  18   1          2.85         52.07        29.03 o                         
   8  18   1          3.33         60.68        30.36 o                         
  10  18   1          0.11         18.41        25.60 o                         
  -7  19   1        224.36        192.28        28.95 o                         
  -5  19   1        222.36        158.04        27.89 o                         
  -3  19   1        206.06        199.72        28.23 o                         
  -1  19   1        280.79        215.30        26.96 o                         
   1  19   1        287.44        287.44        28.15 o                         
   3  19   1        203.74        137.26        25.95 o                         
   5  19   1        231.34        173.84        28.28 o                         
   7  19   1        103.77         77.52        26.29 o                         
 -26   0   2        119.71         88.29        43.82 o                         
 -24   0   2         70.68         67.73        41.82 o                         
 -22   0   2       1951.64       1973.15        84.04 o                         
 -20   0   2       1279.22       1419.91        65.32 o                         
 -18   0   2       1258.76       1276.35        57.99 o                         
 -16   0   2       5213.15       4989.47       102.34 o                         
 -14   0   2       4362.63       4172.37        82.16 o                         
 -12   0   2      13345.63      12727.77       116.69 o                         
 -10   0   2      46139.98      45582.62       543.32 o                         
  -8   0   2       1581.60       2087.72        42.61 o                         
  -6   0   2        810.97        518.37        30.03 o                         
   6   0   2      68218.73      72571.01       385.55 o                         
   8   0   2      11915.32      12818.65       108.77 o                         
  10   0   2         27.60        -17.67        23.80 o                         
  12   0   2      19608.94      19624.04       180.79 o                         
  14   0   2        316.82        232.37        29.05 o                         
  16   0   2       3820.70       3798.45       100.66 o                         
  18   0   2       2768.90       2860.80       112.28 o                         
  20   0   2        599.55        493.34        59.72 o                         
  22   0   2        485.66        446.27       112.79 o                         
  24   0   2        372.34        351.54       126.17 o                         
 -25   1   2         37.69         33.36        29.35 o                         
 -23   1   2        152.26        168.78        34.79 o                         
 -21   1   2       1406.53       1442.07        49.99 o                         
 -19   1   2        900.06        985.41        41.50 o                         
 -17   1   2       3040.32       2693.04        53.23 o                         
 -15   1   2       2615.28       2473.60        52.99 o                         
 -13   1   2       3860.19       4106.05        55.86 o                         
 -11   1   2       9713.13       9644.14        79.50 o                         
  -9   1   2        176.90        255.98        19.15 o                         
  -7   1   2       5071.06       6236.97        49.88 o                         
  -5   1   2     113131.91     113520.69      1457.36 o                         
  -3   1   2      23587.13      26376.02       614.46 o                         
   1   1   2       9773.12       9703.45       133.97 o                         
   5   1   2       1786.92       1767.26        38.78 o                         
   7   1   2      69372.42      72606.39       540.25 o                         
   9   1   2       4015.43       4394.25        53.48 o                         
  11   1   2       4819.04       4918.16        55.77 o                         
  13   1   2       1405.19       1327.97        33.08 o                         
  15   1   2       3456.09       3123.82        52.05 o                         
  17   1   2       2781.11       2777.31        53.56 o                         
  19   1   2        896.24        913.18        41.26 o                         
  21   1   2         16.91         71.57        46.03 o                         
  23   1   2        330.49        327.15        62.06 o                         
  25   1   2         86.96         43.88        53.96 o                         
 -26   2   2          0.11          2.17        31.07 o                         
 -24   2   2          0.81         48.42        34.26 o                         
 -22   2   2          0.08        -12.16        30.19 o                         
 -20   2   2        140.38        196.45        29.23 o                         
 -18   2   2       1316.19       1362.40        44.75 o                         
 -16   2   2         25.88         51.14        22.14 o                         
 -14   2   2        281.79        614.03        30.83 o                         
 -12   2   2       1060.27       1274.00        31.57 o                         
 -10   2   2         15.50        -16.74        16.74 o                         
  -8   2   2       4325.42       4573.26        48.86 o                         
  -6   2   2       2214.87       2810.90        38.38 o                         
  -4   2   2       1935.51       2027.74        64.10 o                         
  -2   2   2     157805.62     154111.00       582.47 o                         
   2   2   2      58411.29      60795.23      1345.84 o                         
   4   2   2       5669.91       5001.45        51.43 o                         
   6   2   2       6665.53       7436.21        56.76 o                         
   8   2   2       5268.16       5717.29        57.18 o                         
  10   2   2         27.62        508.25        29.40 o                         
  12   2   2        287.85        240.71        23.02 o                         
  14   2   2       1529.74       1476.02        35.66 o                         
  16   2   2        400.24        472.45        38.03 o                         
  18   2   2         11.39         34.03        27.33 o                         
  20   2   2        199.78        302.29        48.60 o                         
  22   2   2         10.30         25.87        45.84 o                         
  24   2   2         37.24         42.71        49.26 o                         
 -25   3   2         87.66         47.37        35.52 o                         
 -23   3   2        212.79        256.59        35.18 o                         
 -21   3   2        579.91        633.53        36.90 o                         
 -19   3   2         42.75         64.16        25.78 o                         
 -17   3   2       2691.81       2642.30        54.12 o                         
 -15   3   2       1949.03       2214.38        52.25 o                         
 -13   3   2        416.15        357.19        22.37 o                         
 -11   3   2       3183.76       3453.30        41.00 o                         
  -9   3   2        809.05       1165.70        30.10 o                         
  -7   3   2      20318.96      23157.30       137.23 o                         
  -5   3   2      41085.47      43970.70       217.21 o                         
  -3   3   2      33938.12      33395.93       162.43 o                         
  -1   3   2      57203.08      63137.54       280.36 o                         
   1   3   2      26692.88      25542.55       188.92 o                         
   3   3   2       3672.76       3230.46        43.50 o                         
   5   3   2      27531.43      28465.35       155.26 o                         
   7   3   2      16121.37      16034.46       125.25 o                         
   9   3   2       1119.93       1447.97        34.74 o                         
  11   3   2       4958.50       5124.62        59.31 o                         
  13   3   2      14021.66      13320.15       130.75 o                         
  15   3   2         63.28         97.39        26.42 o                         
  17   3   2       1727.39       1842.97        65.13 o                         
  19   3   2          2.53         31.88        30.95 o                         
  21   3   2          1.84          3.33        45.05 o                         
  23   3   2        114.11        146.63        47.95 o                         
  25   3   2         10.41         44.57        45.08 o                         
 -26   4   2        111.50         69.14        40.26 o                         
 -24   4   2        103.87        128.88        31.54 o                         
 -22   4   2        638.90        629.55        38.28 o                         
 -20   4   2       1481.46       1404.32        43.69 o                         
 -18   4   2       1512.91       1552.18        38.11 o                         
 -16   4   2       3774.86       4154.52        55.71 o                         
 -14   4   2        376.55        347.06        20.73 o                         
 -12   4   2       4578.31       4328.10        46.93 o                         
 -10   4   2       9585.06       9645.13        78.76 o                         
  -8   4   2      38640.27      39926.23       168.72 o                         
  -6   4   2      50090.54      53810.75       180.54 o                         
  -4   4   2      42834.16      46239.29       222.43 o                         
  -2   4   2      47988.89      47933.15       203.51 o                         
   0   4   2      59642.45      59314.41       379.60 o                         
   2   4   2      27281.24      28581.03       113.20 o                         
   4   4   2      45759.68      46572.83       189.53 o                         
   6   4   2       8981.60       8559.19        69.96 o                         
   8   4   2      29435.13      29896.76       149.62 o                         
  10   4   2      15988.04      16054.01       103.03 o                         
  12   4   2      15266.67      15274.97       130.21 o                         
  14   4   2       5470.57       5644.82        92.95 o                         
  16   4   2       1986.20       1789.51        48.53 o                         
  18   4   2       1479.61       1507.74        53.38 o                         
  20   4   2        257.36        226.51        46.04 o                         
  22   4   2        286.23        247.26        60.76 o                         
  24   4   2        114.31         68.12        38.55 o                         
 -25   5   2        325.16        282.55        49.70 o                         
 -23   5   2         87.59         67.77        38.77 o                         
 -21   5   2        226.14        253.39        28.48 o                         
 -19   5   2       1179.55       1293.14        37.87 o                         
 -17   5   2        892.39        907.81        30.77 o                         
 -15   5   2       1129.52        986.83        28.40 o                         
 -13   5   2      13629.99      13798.84       135.79 o                         
 -11   5   2       2388.04       2746.64        43.66 o                         
  -9   5   2      12882.75      13150.77       101.30 o                         
  -7   5   2      17004.28      17011.65       103.87 o                         
  -5   5   2      19610.32      20724.89        95.76 o                         
  -3   5   2      34439.08      35947.61       157.00 o                         
  -1   5   2      10679.11      10714.88        56.06 o                         
   1   5   2      20973.60      21101.89       100.87 o                         
   3   5   2       9754.43      10057.54        59.09 o                         
   5   5   2       6375.22       7020.35        53.58 o                         
   7   5   2       5775.13       5577.80        56.04 o                         
   9   5   2      28017.34      26979.32       134.56 o                         
  11   5   2       3168.46       3347.44        49.04 o                         
  13   5   2       2823.50       2610.85        54.12 o                         
  15   5   2       4054.43       4238.76        66.72 o                         
  17   5   2        906.88        857.84        41.84 o                         
  19   5   2       1005.42       1047.94        52.41 o                         
  21   5   2        730.65        763.06        58.10 o                         
  23   5   2         87.22        107.65        44.49 o                         
 -24   6   2        170.85        173.82        37.55 o                         
 -22   6   2         28.68         83.65        40.55 o                         
 -20   6   2         10.68         52.78        27.14 o                         
 -18   6   2        146.08        162.22        24.76 o                         
 -16   6   2        270.26        474.73        28.12 o                         
 -14   6   2        976.68        984.24        34.56 o                         
 -12   6   2       1280.09       1391.23        38.14 o                         
 -10   6   2         46.04        205.24        30.65 o                         
  -8   6   2      19757.74      20716.83       122.79 o                         
  -6   6   2          5.81         21.49        17.71 o                         
  -4   6   2       6338.65       6994.84        55.13 o                         
  -2   6   2      19801.56      20727.84        76.45 o                         
   0   6   2        702.98        654.83        20.14 o                         
   2   6   2       7344.41       8377.68        54.66 o                         
   4   6   2      24078.28      21468.63       129.07 o                         
   6   6   2       2156.34       2515.01        35.84 o                         
   8   6   2        450.59        353.11        21.82 o                         
  10   6   2       2023.43       1827.57        40.77 o                         
  12   6   2        134.37        178.50        24.13 o                         
  14   6   2       3882.12       4093.53        72.55 o                         
  16   6   2        179.04        235.03        30.74 o                         
  18   6   2         34.38        147.00        32.50 o                         
  20   6   2        302.40        358.10        46.43 o                         
  22   6   2         22.27         35.74        51.96 o                         
  24   6   2         22.41          8.43        36.81 o                         
 -23   7   2         73.93        103.13        33.34 o                         
 -21   7   2        109.83        145.22        32.54 o                         
 -19   7   2         10.87         26.61        27.98 o                         
 -17   7   2         58.87        148.42        28.13 o                         
 -15   7   2       1354.32       1543.72        43.15 o                         
 -13   7   2         16.12         83.12        24.69 o                         
 -11   7   2         50.15        198.02        28.52 o                         
  -9   7   2       2856.16       3063.42        51.84 o                         
  -7   7   2       1011.51       1089.43        31.56 o                         
  -5   7   2        686.24        734.78        26.98 o                         
  -3   7   2       1545.02       1202.95        25.38 o                         
  -1   7   2       2170.06       1898.75        26.51 o                         
   1   7   2       3450.75       3182.12        33.63 o                         
   3   7   2        720.84        757.57        21.36 o                         
   5   7   2       3925.34       4262.68        44.90 o                         
   7   7   2       2982.07       3116.25        43.08 o                         
   9   7   2        912.90        796.82        28.46 o                         
  11   7   2        573.26        592.25        28.65 o                         
  13   7   2        167.00        303.28        30.48 o                         
  15   7   2        296.85        279.71        30.81 o                         
  17   7   2          5.94        159.56        30.00 o                         
  19   7   2         48.89         63.42        35.86 o                         
  21   7   2        180.74        166.98        49.00 o                         
  23   7   2          0.15         -7.08        44.19 o                         
 -24   8   2        208.00        152.67        42.99 o                         
 -22   8   2        187.77        159.87        41.63 o                         
 -20   8   2        430.17        426.15        35.49 o                         
 -18   8   2        892.60        986.93        41.16 o                         
 -16   8   2          4.64          5.43        27.39 o                         
 -14   8   2       3227.25       3491.73        63.80 o                         
 -12   8   2       1323.64       1362.22        41.85 o                         
 -10   8   2        441.28        571.45        29.52 o                         
  -8   8   2       7020.04       6707.98        69.06 o                         
  -6   8   2      23833.39      24138.18       107.89 o                         
  -4   8   2      18775.66      20785.54       110.47 o                         
  -2   8   2      17809.60      17455.80        85.37 o                         
   0   8   2       4931.63       4768.99        39.74 o                         
   2   8   2      25603.25      24940.75       141.46 o                         
   4   8   2       6394.23       5527.97        49.97 o                         
   6   8   2        202.12        180.98        18.94 o                         
   8   8   2       3732.72       3376.47        43.92 o                         
  10   8   2      14168.82      13707.14       116.78 o                         
  12   8   2       4398.91       4258.41        69.37 o                         
  14   8   2       3228.04       3342.39        64.02 o                         
  16   8   2       1135.12       1233.60        48.80 o                         
  18   8   2         93.97        130.66        39.12 o                         
  20   8   2        582.08        688.13        71.78 o                         
  22   8   2         44.30         13.84        41.99 o                         
 -23   9   2        231.75        176.66        52.24 o                         
 -21   9   2        206.70        189.16        38.70 o                         
 -19   9   2       1036.31       1022.57        47.22 o                         
 -17   9   2        872.95        873.08        41.73 o                         
 -15   9   2       1197.75       1126.84        43.97 o                         
 -13   9   2       1985.62       2361.52        53.14 o                         
 -11   9   2        801.01        894.86        38.30 o                         
  -9   9   2       9438.12       9145.31        87.07 o                         
  -7   9   2      14506.42      14247.64        95.13 o                         
  -5   9   2      10437.28      10511.75        82.82 o                         
  -3   9   2      14266.29      14068.45        71.23 o                         
  -1   9   2      17902.44      17695.42        80.94 o                         
   1   9   2       7700.85       7839.55        52.74 o                         
   3   9   2      13006.83      12786.39        77.20 o                         
   5   9   2       7260.86       7147.30        61.27 o                         
   7   9   2       7233.10       6752.47        71.46 o                         
   9   9   2       9149.40       8929.02       108.97 o                         
  11   9   2       7924.82       7952.54       128.84 o                         
  13   9   2       3505.94       3383.95        56.73 o                         
  15   9   2       2715.45       2691.01        62.45 o                         
  17   9   2        176.92        169.61        33.17 o                         
  19   9   2        471.80        453.00        47.65 o                         
  21   9   2        275.41        227.88        41.63 o                         
 -22  10   2         88.09         83.86        37.74 o                         
 -20  10   2          1.33        -16.63        42.09 o                         
 -18  10   2        166.69        161.39        30.93 o                         
 -16  10   2        849.94       1004.17        51.33 o                         
 -14  10   2       1519.48       1533.45        48.28 o                         
 -12  10   2        607.86        604.20        34.38 o                         
 -10  10   2       3103.00       2957.11        61.87 o                         
  -8  10   2       1824.85       1920.80        43.09 o                         
  -6  10   2       6577.81       6322.53        73.01 o                         
  -4  10   2       2496.02       2406.66        35.49 o                         
  -2  10   2        149.37        163.61        17.78 o                         
   0  10   2       1081.59        926.15        23.52 o                         
   2  10   2       8818.31       8768.73        75.78 o                         
   4  10   2      11769.27      10908.61        89.68 o                         
   6  10   2       9146.11       9090.20        92.82 o                         
   8  10   2        448.90        435.81        24.57 o                         
  10  10   2        742.66        786.91        29.48 o                         
  12  10   2       1190.55       1182.22        40.30 o                         
  14  10   2        352.01        405.42        33.74 o                         
  16  10   2        571.84        572.38        41.71 o                         
  18  10   2        240.36        256.87        57.39 o                         
  20  10   2        121.92        102.82        44.02 o                         
  22  10   2         44.66         86.90        42.79 o                         
 -21  11   2          1.85         25.72        37.98 o                         
 -19  11   2        118.78        115.11        37.88 o                         
 -17  11   2          0.03         54.35        39.71 o                         
 -15  11   2         53.30        109.49        33.37 o                         
 -13  11   2          2.04         66.09        29.30 o                         
 -11  11   2        397.85        488.40        28.73 o                         
  -9  11   2          0.12        -24.59        24.59 o                         
  -7  11   2         34.40        149.00        26.51 o                         
  -5  11   2         92.69        158.45        23.12 o                         
  -3  11   2       2124.39       1954.04        35.51 o                         
  -1  11   2         40.56         43.70        16.72 o                         
   1  11   2       1512.90       1252.61        29.60 o                         
   3  11   2        161.17        124.14        23.66 o                         
   5  11   2        281.23        261.14        21.92 o                         
   7  11   2         21.56         52.09        22.00 o                         
   9  11   2        744.77        779.93        34.36 o                         
  11  11   2        182.15        181.54        21.96 o                         
  13  11   2         89.29         88.03        23.77 o                         
  15  11   2         78.54        145.35        32.93 o                         
  17  11   2          5.59         40.89        31.55 o                         
  19  11   2          1.15          8.54        35.12 o                         
  21  11   2          0.03         -3.75        35.13 o                         
 -20  12   2        138.89        120.15        41.04 o                         
 -18  12   2        208.71        240.25        37.56 o                         
 -16  12   2         22.03         51.42        30.63 o                         
 -14  12   2        623.43        603.38        35.94 o                         
 -12  12   2        867.64       1085.98        36.31 o                         
 -10  12   2        439.09        573.88        31.91 o                         
  -8  12   2       1460.75       1610.51        42.36 o                         
  -6  12   2          6.61        -17.42        17.42 o                         
  -4  12   2       1765.54       1853.45        36.90 o                         
  -2  12   2       1445.50       1448.08        31.91 o                         
   0  12   2       5244.18       5277.21        61.82 o                         
   2  12   2       2593.26       2514.37        44.15 o                         
   4  12   2       2009.34       1948.89        41.08 o                         
   6  12   2       3270.52       3246.73        48.97 o                         
   8  12   2        579.50        663.17        30.01 o                         
  10  12   2        520.78        583.49        32.51 o                         
  12  12   2         94.48        130.62        29.47 o                         
  14  12   2        573.48        711.95        39.65 o                         
  16  12   2        603.85        740.75        49.45 o                         
  18  12   2        109.59         80.59        34.66 o                         
  20  12   2         61.45         30.85        34.03 o                         
 -19  13   2        252.07        151.67        42.92 o                         
 -17  13   2        391.76        342.12        36.44 o                         
 -15  13   2        339.57        387.60        34.81 o                         
 -13  13   2        707.20        797.99        43.05 o                         
 -11  13   2       2277.68       2396.08        54.17 o                         
  -9  13   2       2179.57       2460.17        51.63 o                         
  -7  13   2        155.19        219.75        22.31 o                         
  -5  13   2       1060.55       1005.63        29.41 o                         
  -3  13   2       3610.56       3689.58        50.45 o                         
  -1  13   2       5670.39       5977.52        64.60 o                         
   1  13   2       9950.34       9387.78       189.45 o                         
   3  13   2       2143.16       2060.74        38.67 o                         
   5  13   2       3478.95       3380.41        52.94 o                         
   7  13   2       2681.06       2645.87        49.64 o                         
   9  13   2       2265.08       2350.29        46.97 o                         
  11  13   2       1623.49       1760.96        56.21 o                         
  13  13   2        678.96        767.30        44.41 o                         
  15  13   2        326.00        308.82        40.91 o                         
  17  13   2        444.36        443.66        42.40 o                         
  19  13   2        185.24        169.01        36.99 o                         
 -18  14   2        191.53        188.31        48.49 o                         
 -16  14   2        552.74        506.15        43.91 o                         
 -14  14   2        460.66        430.81        47.24 o                         
 -12  14   2        913.62       1080.20        47.09 o                         
 -10  14   2        548.15        625.60        39.93 o                         
  -8  14   2        219.18        195.48        22.82 o                         
  -6  14   2       1513.89       1658.35        39.20 o                         
  -4  14   2       2696.95       2934.50        50.75 o                         
  -2  14   2       1423.27       1391.73        36.86 o                         
   0  14   2       3787.57       3950.64        52.39 o                         
   2  14   2       1883.30       2034.77        44.28 o                         
   4  14   2       1580.30       1580.97        39.93 o                         
   6  14   2       3287.22       3217.49        60.70 o                         
   8  14   2       1766.62       2020.49        46.79 o                         
  10  14   2        855.71        836.08        34.97 o                         
  12  14   2        616.72        700.75        48.49 o                         
  14  14   2        106.76        121.31        34.23 o                         
  16  14   2        182.62        193.94        34.15 o                         
  18  14   2        242.26        157.24        36.22 o                         
 -17  15   2         46.04         29.08        29.22 o                         
 -15  15   2        148.80        157.81        35.31 o                         
 -13  15   2         77.20         93.99        30.69 o                         
 -11  15   2        166.44        198.53        38.46 o                         
  -9  15   2        385.36        434.67        27.77 o                         
  -7  15   2          8.58         47.88        19.37 o                         
  -5  15   2          1.07         51.06        26.65 o                         
  -3  15   2        255.23        331.79        23.15 o                         
  -1  15   2        115.70        160.82        23.43 o                         
   1  15   2        335.14        319.84        27.31 o                         
   3  15   2        248.01        349.67        26.63 o                         
   5  15   2        457.78        536.52        31.93 o                         
   7  15   2        441.52        416.63        28.98 o                         
   9  15   2         52.17         94.13        31.25 o                         
  11  15   2          1.05        -14.18        22.63 o                         
  13  15   2          8.48          4.37        33.64 o                         
  15  15   2          1.24          5.85        31.10 o                         
 -14  16   2         12.81          7.45        29.37 o                         
 -12  16   2          0.62         25.23        30.40 o                         
 -10  16   2        156.45        171.71        24.87 o                         
  -8  16   2         22.12         89.28        30.41 o                         
  -6  16   2        111.73        152.36        32.30 o                         
  -4  16   2        361.18        335.40        26.81 o                         
  -2  16   2        188.31        317.95        30.51 o                         
   0  16   2        194.26        225.68        26.29 o                         
   2  16   2         72.66         90.27        26.32 o                         
   4  16   2         45.61         97.35        23.71 o                         
   6  16   2        493.89        637.94        39.04 o                         
   8  16   2        114.48        165.89        27.90 o                         
  10  16   2         34.90         30.73        26.24 o                         
  12  16   2        218.30        243.31        36.47 o                         
  14  16   2         94.95        130.63        34.70 o                         
 -13  17   2        139.58        112.70        35.45 o                         
 -11  17   2        347.54        307.61        35.46 o                         
  -9  17   2        449.17        423.14        32.26 o                         
  -7  17   2        445.82        432.67        34.35 o                         
  -5  17   2        860.09        936.00        37.38 o                         
  -3  17   2        316.62        357.11        30.01 o                         
  -1  17   2        427.49        441.08        29.52 o                         
   1  17   2        903.89       1059.42        39.10 o                         
   3  17   2        657.44        800.09        32.82 o                         
   5  17   2        744.63        656.96        35.29 o                         
   7  17   2        712.22        693.43        39.58 o                         
   9  17   2        283.30        282.29        35.77 o                         
  11  17   2        386.33        321.48        40.38 o                         
 -10  18   2        274.72        264.74        30.87 o                         
  -8  18   2        385.00        357.99        35.09 o                         
  -6  18   2        473.55        431.83        34.03 o                         
  -4  18   2        622.16        536.88        33.27 o                         
  -2  18   2        736.65        787.34        35.78 o                         
   0  18   2        388.84        375.40        28.59 o                         
   2  18   2        410.02        389.77        29.71 o                         
   4  18   2        371.82        399.20        32.45 o                         
   6  18   2        481.89        427.72        35.74 o                         
   8  18   2        452.71        392.64        38.24 o                         
  10  18   2        190.87        144.07        28.79 o                         
  -7  19   2         91.09         83.50        31.36 o                         
  -5  19   2         49.14         40.52        24.90 o                         
  -3  19   2        199.95        191.38        27.31 o                         
  -1  19   2        196.13        185.69        26.49 o                         
   1  19   2         44.38         44.40        23.49 o                         
   3  19   2        108.51         72.37        26.11 o                         
   5  19   2         75.26         52.17        26.39 o                         
 -25   1   3        158.82        127.39        36.36 o                         
 -23   1   3        189.64        213.04        35.41 o                         
 -21   1   3         40.45        129.29        33.27 o                         
 -19   1   3       1559.40       1559.54        45.75 o                         
 -17   1   3        903.66        937.97        36.67 o                         
 -15   1   3       2971.23       2721.20        54.60 o                         
 -13   1   3       8294.13       8255.87        91.83 o                         
 -11   1   3       9197.47       9034.79        72.77 o                         
  -9   1   3       6051.41       5529.41        43.52 o                         
  -7   1   3        629.40        494.52        21.53 o                         
  -5   1   3        185.22        281.52        20.81 o                         
  -1   1   3      51702.69      51329.32       284.44 o                         
   5   1   3      40877.78      41364.54       205.03 o                         
   7   1   3         13.63        381.62        27.85 o                         
   9   1   3      31483.47      31785.46       194.84 o                         
  11   1   3       2664.72       2611.45        48.29 o                         
  13   1   3       1476.25       1539.62        41.40 o                         
  15   1   3       1769.16       1822.15        58.58 o                         
  17   1   3         19.26        100.04        33.12 o                         
  19   1   3        685.70        732.48        50.83 o                         
  21   1   3        782.73        759.62        66.37 o                         
  23   1   3         56.15         82.63        49.12 o                         
  25   1   3         57.59         44.87        47.87 o                         
 -26   2   3        112.62        100.22        44.29 o                         
 -24   2   3        700.89        676.52        45.51 o                         
 -22   2   3         50.54          9.82        28.59 o                         
 -20   2   3       1343.41       1325.16        43.44 o                         
 -18   2   3       2820.36       3023.67        65.39 o                         
 -16   2   3       2993.94       2805.08        56.59 o                         
 -14   2   3      21565.54      20393.23       156.49 o                         
 -12   2   3      20106.55      19204.25       103.32 o                         
 -10   2   3       2340.92       2521.28        38.16 o                         
  -8   2   3      31425.04      33043.53       150.00 o                         
  -6   2   3      38343.46      37816.39       200.00 o                         
  -4   2   3      22414.17      23299.44       190.05 o                         
  -2   2   3      16387.16      15822.67       191.26 o                         
   0   2   3      75589.73      69978.76       273.29 o                         
   2   2   3      32605.23      34526.51       693.37 o                         
   4   2   3      73475.56      76973.01       484.54 o                         
   6   2   3       5517.49       5785.18        52.33 o                         
   8   2   3      16713.89      16439.64        94.48 o                         
  10   2   3      21697.81      22017.18       206.61 o                         
  12   2   3         94.08        116.37        23.13 o                         
  14   2   3       5062.11       5157.94        69.97 o                         
  16   2   3       2950.10       2793.82        76.90 o                         
  18   2   3        868.57        802.07        53.54 o                         
  20   2   3       1150.45       1288.55        68.77 o                         
  22   2   3        329.46        403.80        61.40 o                         
  24   2   3        139.93        103.61        50.39 o                         
 -25   3   3        169.43        123.71        39.44 o                         
 -23   3   3        473.87        500.05        37.95 o                         
 -21   3   3        453.25        457.96        35.40 o                         
 -19   3   3       1250.26       1206.74        39.10 o                         
 -17   3   3       2590.83       2645.14        51.14 o                         
 -15   3   3       4404.12       4548.43        66.45 o                         
 -13   3   3        143.76        153.87        20.88 o                         
 -11   3   3      18088.76      18251.59       109.98 o                         
  -9   3   3      52451.47      53196.87       303.09 o                         
  -7   3   3      32055.21      34692.67       258.97 o                         
  -5   3   3      35879.65      37548.41       192.76 o                         
  -3   3   3      32126.70      31023.98       195.11 o                         
  -1   3   3         57.93         55.02        28.59 o                         
   1   3   3      62217.19      61460.61       223.97 o                         
   3   3   3       3954.23       3494.82        45.06 o                         
   5   3   3      38628.13      40562.64       196.22 o                         
   7   3   3       4516.57       4934.46        45.43 o                         
   9   3   3       3211.29       3093.81        47.56 o                         
  11   3   3       7390.75       7019.95        78.13 o                         
  13   3   3       4833.94       5030.60        78.09 o                         
  15   3   3       1563.34       1529.49        47.82 o                         
  17   3   3       2646.18       2708.15        67.66 o                         
  19   3   3        722.58        749.22        58.71 o                         
  21   3   3        315.34        339.55        50.81 o                         
  23   3   3         65.13          7.21        48.34 o                         
  25   3   3        105.76        113.71        35.58 o                         
 -26   4   3         30.42        -10.99        39.50 o                         
 -24   4   3          6.43         -5.69        31.86 o                         
 -22   4   3        350.35        362.90        34.75 o                         
 -20   4   3        353.50        464.42        30.17 o                         
 -18   4   3        577.18        644.57        32.17 o                         
 -16   4   3        369.80        440.64        27.51 o                         
 -14   4   3         40.15         81.18        18.88 o                         
 -12   4   3        142.34        194.17        19.89 o                         
 -10   4   3       1661.06       1859.51        34.97 o                         
  -8   4   3       4254.01       4901.35        65.83 o                         
  -6   4   3      11462.00      13295.54        83.93 o                         
  -4   4   3         26.63         69.01        18.33 o                         
  -2   4   3       4877.60       3838.67        32.52 o                         
   0   4   3      20658.45      20779.82       110.66 o                         
   2   4   3       4575.60       4390.91        45.15 o                         
   4   4   3      25617.32      24290.53        88.74 o                         
   6   4   3         17.61        -16.10        16.10 o                         
   8   4   3       3093.86       3239.00        41.07 o                         
  10   4   3        204.63        345.32        22.96 o                         
  12   4   3       2571.53       2768.33        53.98 o                         
  14   4   3        287.19        305.63        31.36 o                         
  16   4   3        586.36        611.98        34.58 o                         
  18   4   3        788.58        772.55        54.49 o                         
  20   4   3         17.33         35.07        47.30 o                         
  22   4   3          9.81        -26.70        51.30 o                         
  24   4   3          8.83         16.98        35.14 o                         
 -25   5   3          2.75         37.53        36.62 o                         
 -23   5   3          3.06         32.67        33.00 o                         
 -21   5   3        122.47         95.45        25.64 o                         
 -19   5   3       1033.51        947.19        35.29 o                         
 -17   5   3        728.92        749.17        30.70 o                         
 -15   5   3        696.90        564.51        25.67 o                         
 -13   5   3       4927.82       5169.63        91.19 o                         
 -11   5   3        154.65         91.18        20.16 o                         
  -9   5   3       4891.50       5519.45        78.39 o                         
  -7   5   3      12787.20      12831.44       116.25 o                         
  -5   5   3         22.84        121.33        21.22 o                         
  -3   5   3       3719.00       4334.13        40.01 o                         
  -1   5   3      28213.18      29084.31       107.19 o                         
   1   5   3      27457.51      30207.83       114.44 o                         
   3   5   3      29734.81      31472.82       133.46 o                         
   5   5   3       7375.90       7922.75        57.19 o                         
   7   5   3        564.51        574.68        20.38 o                         
   9   5   3       3364.31       3535.75        49.41 o                         
  11   5   3        138.92        201.21        23.33 o                         
  13   5   3        114.69        165.88        26.47 o                         
  15   5   3        792.99        888.04        40.73 o                         
  17   5   3          8.32         38.44        30.03 o                         
  19   5   3        154.75        200.42        39.30 o                         
  21   5   3        194.66        336.19        50.97 o                         
  23   5   3         93.27        100.31        47.86 o                         
 -24   6   3         80.09         68.56        36.34 o                         
 -22   6   3        367.30        382.02        33.25 o                         
 -20   6   3        551.83        646.64        32.37 o                         
 -18   6   3        955.38       1011.38        32.67 o                         
 -16   6   3       5478.94       5053.00        63.08 o                         
 -14   6   3       2578.69       2648.71        53.78 o                         
 -12   6   3       7211.48       7184.08        81.59 o                         
 -10   6   3      14130.59      14007.76       119.36 o                         
  -8   6   3       2308.45       2548.40        47.79 o                         
  -6   6   3      11443.19      11815.20        87.49 o                         
  -4   6   3      21153.70      21531.32        90.14 o                         
  -2   6   3      13336.73      13492.50        65.33 o                         
   0   6   3      23175.58      22888.02        88.38 o                         
   2   6   3      22948.02      24620.61       105.71 o                         
   4   6   3      24863.00      25705.10        95.80 o                         
   6   6   3      13602.62      13328.97        75.21 o                         
   8   6   3       2711.13       2835.62        41.31 o                         
  10   6   3        783.31        806.10        31.58 o                         
  12   6   3       2657.23       2373.87        49.03 o                         
  14   6   3       2027.44       2161.41        49.72 o                         
  16   6   3        770.88        768.16        42.48 o                         
  18   6   3       1570.03       1527.00        59.84 o                         
  20   6   3        437.96        489.49        55.02 o                         
  22   6   3        441.28        413.19        59.84 o                         
  24   6   3        177.48        120.61        42.61 o                         
 -25   7   3         93.68         92.48        48.50 o                         
 -23   7   3        204.34        191.38        35.10 o                         
 -21   7   3        929.28       1088.10        47.79 o                         
 -19   7   3        543.33        562.12        30.93 o                         
 -17   7   3       1704.43       1913.49        38.90 o                         
 -15   7   3       5195.41       5549.03        59.38 o                         
 -13   7   3       3420.99       3419.35        59.71 o                         
 -11   7   3      10799.10      10945.72       119.07 o                         
  -9   7   3       7050.12       6712.67        69.85 o                         
  -7   7   3       4958.30       5452.31        62.36 o                         
  -5   7   3      26048.26      25552.89       115.05 o                         
  -3   7   3      32728.92      30480.93       121.03 o                         
  -1   7   3       6701.05       7149.36        46.39 o                         
   1   7   3      41010.83      39343.86       173.74 o                         
   3   7   3      16236.85      16218.56        66.15 o                         
   5   7   3      13458.42      13218.79        78.30 o                         
   7   7   3      12898.63      12395.78        91.13 o                         
   9   7   3         61.26         -6.41        19.64 o                         
  11   7   3       3301.21       3287.61        55.18 o                         
  13   7   3       3223.51       3181.10        58.44 o                         
  15   7   3        375.79        341.65        34.85 o                         
  17   7   3       1820.79       1900.73        75.61 o                         
  19   7   3        605.68        618.09        50.74 o                         
  21   7   3        304.46        299.18        47.02 o                         
  23   7   3        357.79        263.69        50.04 o                         
 -24   8   3         11.78          9.68        43.53 o                         
 -22   8   3         97.46         83.13        29.76 o                         
 -20   8   3        504.13        563.88        41.65 o                         
 -18   8   3        826.85        820.42        39.24 o                         
 -16   8   3       1162.69       1090.12        37.91 o                         
 -14   8   3        825.40       1007.15        34.51 o                         
 -12   8   3       1130.56       1067.49        36.01 o                         
 -10   8   3       2344.15       2483.16        45.21 o                         
  -8   8   3       5069.25       4719.82        55.40 o                         
  -6   8   3       1952.48       1919.97        42.77 o                         
  -4   8   3       2601.23       2296.06        37.39 o                         
  -2   8   3       4063.68       4305.73        39.73 o                         
   0   8   3      13035.26      12547.37        72.37 o                         
   2   8   3      20445.61      21418.39       104.30 o                         
   4   8   3       1362.01       1496.54        26.90 o                         
   6   8   3       4221.47       3625.29        46.67 o                         
   8   8   3       1342.85       1325.30        33.95 o                         
  10   8   3       1000.44       1137.12        39.72 o                         
  12   8   3       1707.60       1734.72        44.76 o                         
  14   8   3        558.05        713.28        36.54 o                         
  16   8   3        212.59        276.66        35.56 o                         
  18   8   3         25.48        -20.77        41.06 o                         
  20   8   3        183.17        318.46        64.20 o                         
  22   8   3        159.74         97.99        38.65 o                         
 -23   9   3         21.06         33.05        40.63 o                         
 -21   9   3        108.90         86.28        34.79 o                         
 -19   9   3         71.90        175.75        39.42 o                         
 -17   9   3         60.19         49.04        24.74 o                         
 -15   9   3         27.87         69.62        23.72 o                         
 -13   9   3        103.11        128.78        24.66 o                         
 -11   9   3       1924.25       1887.61        47.60 o                         
  -9   9   3        828.00        820.84        32.32 o                         
  -7   9   3          8.78         51.20        25.10 o                         
  -5   9   3        512.36        452.12        25.67 o                         
  -3   9   3         96.05        108.94        21.41 o                         
  -1   9   3       1116.73       1127.62        26.88 o                         
   1   9   3       3958.85       3654.56        38.90 o                         
   3   9   3        153.30        138.13        21.89 o                         
   5   9   3       2120.21       2050.19        35.03 o                         
   7   9   3        718.75        599.26        26.61 o                         
   9   9   3        249.23        278.93        26.90 o                         
  11   9   3         93.17        250.32        30.07 o                         
  13   9   3        144.21        315.43        33.54 o                         
  15   9   3          0.05        111.33        33.21 o                         
  17   9   3        220.82        203.76        35.45 o                         
  19   9   3         22.70         68.41        42.98 o                         
  21   9   3          3.21          9.18        32.61 o                         
 -22  10   3        238.99        187.71        48.58 o                         
 -20  10   3        171.25        129.48        53.21 o                         
 -18  10   3        270.87        273.29        52.78 o                         
 -16  10   3       1336.81       1628.12        56.05 o                         
 -14  10   3        322.13        320.36        33.28 o                         
 -12  10   3       1808.53       1841.10        41.49 o                         
 -10  10   3       5305.66       5404.49        66.21 o                         
  -8  10   3       5066.29       4886.05        63.11 o                         
  -6  10   3       4776.71       4868.76        61.90 o                         
  -4  10   3      11622.42      11259.28        82.45 o                         
  -2  10   3       8709.75       8674.59        56.98 o                         
   0  10   3       1961.99       1807.84        29.41 o                         
   2  10   3       1523.09       1411.18        31.09 o                         
   4  10   3        517.42        502.24        21.55 o                         
   6  10   3       5762.86       5513.25        80.42 o                         
   8  10   3       1974.09       1825.51        43.97 o                         
  10  10   3        374.92        453.96        29.11 o                         
  12  10   3       3079.55       3012.00        62.76 o                         
  14  10   3        312.20        289.14        36.15 o                         
  16  10   3        483.58        537.41        49.32 o                         
  18  10   3        608.61        646.98        54.64 o                         
  20  10   3         63.31         26.13        39.65 o                         
 -21  11   3        327.62        300.72        52.62 o                         
 -19  11   3        363.47        343.22        48.25 o                         
 -17  11   3        939.17       1028.47        55.80 o                         
 -15  11   3       1512.40       1715.54        56.23 o                         
 -13  11   3       2920.85       3061.75        61.63 o                         
 -11  11   3       2553.31       2767.70        45.12 o                         
  -9  11   3       1223.68       1199.31        39.10 o                         
  -7  11   3       6702.26       7026.16        76.27 o                         
  -5  11   3       9158.40       8918.06        83.63 o                         
  -3  11   3       8832.67       8279.01        70.73 o                         
  -1  11   3       3719.75       3476.41        42.37 o                         
   1  11   3       4447.78       4080.04        44.41 o                         
   3  11   3       6928.90       6825.07        87.74 o                         
   5  11   3       1977.08       1954.08        37.71 o                         
   7  11   3       5404.62       5865.13        71.24 o                         
   9  11   3       3503.96       3475.34        63.59 o                         
  11  11   3       1208.25       1189.42        37.24 o                         
  13  11   3       1263.72       1322.12        43.00 o                         
  15  11   3       1104.29       1115.38        46.56 o                         
  17  11   3        592.77        512.03        46.58 o                         
  19  11   3        157.83         77.95        41.95 o                         
  21  11   3         68.34          4.70        37.43 o                         
 -20  12   3        183.59        157.29        46.42 o                         
 -18  12   3        422.24        436.35        42.97 o                         
 -16  12   3        194.36        234.01        36.70 o                         
 -14  12   3        748.44        785.99        38.59 o                         
 -12  12   3       2192.79       2338.67        52.23 o                         
 -10  12   3       1717.40       1921.11        45.70 o                         
  -8  12   3       3530.39       3760.21        59.62 o                         
  -6  12   3        526.13        450.08        27.26 o                         
  -4  12   3        611.11        547.18        23.72 o                         
  -2  12   3       8745.15       8328.86        97.07 o                         
   0  12   3       3458.08       3194.62        50.28 o                         
   2  12   3        908.75        803.22        25.43 o                         
   4  12   3       3030.89       3123.51        57.48 o                         
   6  12   3       1244.60       1180.25        33.99 o                         
   8  12   3       1584.74       1555.33        37.48 o                         
  10  12   3       1837.55       2091.65        51.28 o                         
  12  12   3        762.67        721.12        34.01 o                         
  14  12   3        581.61        606.83        35.40 o                         
  16  12   3        210.55        212.86        32.18 o                         
  18  12   3         20.47         14.11        32.92 o                         
  20  12   3        126.28         74.69        40.40 o                         
 -19  13   3         31.56          8.24        35.39 o                         
 -17  13   3          8.52         34.47        31.16 o                         
 -15  13   3          1.63         -2.26        29.83 o                         
 -13  13   3        222.66        224.79        41.61 o                         
 -11  13   3          2.18        128.16        31.14 o                         
  -9  13   3        111.91        164.06        29.10 o                         
  -7  13   3        276.46        240.38        22.78 o                         
  -5  13   3        350.90        435.47        24.95 o                         
  -3  13   3        506.10        492.90        25.74 o                         
  -1  13   3         93.83        122.47        21.87 o                         
   1  13   3          7.48         40.34        22.99 o                         
   3  13   3         11.66         43.99        18.17 o                         
   5  13   3        175.31        166.90        22.95 o                         
   7  13   3        154.37        202.02        25.92 o                         
   9  13   3        496.22        555.78        31.97 o                         
  11  13   3         62.49         85.87        33.19 o                         
  13  13   3          0.14         23.48        33.78 o                         
  15  13   3         77.13         99.66        36.44 o                         
  17  13   3          3.94        -11.12        33.47 o                         
  19  13   3          0.36          1.04        36.96 o                         
 -18  14   3         72.01         31.45        36.33 o                         
 -16  14   3        200.48        241.75        42.54 o                         
 -14  14   3        583.09        698.29        46.48 o                         
 -12  14   3        396.70        417.51        37.95 o                         
 -10  14   3        202.79        173.24        32.12 o                         
  -8  14   3        714.26        788.93        32.49 o                         
  -6  14   3        151.91        211.12        24.62 o                         
  -4  14   3        253.72        292.56        25.37 o                         
  -2  14   3       1188.29       1264.67        35.59 o                         
   0  14   3        488.26        648.34        29.48 o                         
   2  14   3        869.33        944.79        33.49 o                         
   4  14   3        108.08        101.93        22.11 o                         
   6  14   3        240.13        247.91        25.96 o                         
   8  14   3        679.74        788.76        37.59 o                         
  10  14   3        441.97        478.06        30.95 o                         
  12  14   3        105.00        113.55        36.74 o                         
  14  14   3          0.74         12.42        33.33 o                         
  16  14   3         12.04         35.44        31.80 o                         
 -17  15   3        242.44        227.30        36.68 o                         
 -15  15   3        328.96        279.91        38.33 o                         
 -13  15   3       1317.91       1353.38        61.53 o                         
 -11  15   3        784.35        904.33        46.97 o                         
  -9  15   3        602.17        677.89        30.03 o                         
  -7  15   3       1928.15       1961.70        41.88 o                         
  -5  15   3       1251.12       1377.03        40.15 o                         
  -3  15   3       2035.17       2268.36        40.76 o                         
  -1  15   3       1486.78       1656.83        38.63 o                         
   1  15   3        753.01        815.07        32.62 o                         
   3  15   3       1737.04       1740.92        38.63 o                         
   5  15   3       1127.17       1241.85        37.86 o                         
   7  15   3        804.11        792.09        34.20 o                         
   9  15   3        984.92       1098.41        43.50 o                         
  11  15   3        358.89        311.83        30.77 o                         
  13  15   3        191.50        154.10        32.75 o                         
  15  15   3        275.14        204.11        33.33 o                         
 -14  16   3        152.02         99.24        34.55 o                         
 -12  16   3        440.93        393.37        36.30 o                         
 -10  16   3        770.04        782.49        35.12 o                         
  -8  16   3       1473.23       1730.09        54.73 o                         
  -6  16   3       1291.75       1447.62        48.77 o                         
  -4  16   3        651.76        704.36        30.89 o                         
  -2  16   3       1406.93       1502.57        41.61 o                         
   0  16   3        829.86        948.82        33.63 o                         
   2  16   3        650.17        670.17        32.82 o                         
   4  16   3       1177.60       1214.55        36.27 o                         
   6  16   3        390.15        462.16        33.53 o                         
   8  16   3        404.26        420.84        30.31 o                         
  10  16   3        447.26        457.70        32.71 o                         
  12  16   3        237.25        197.26        35.64 o                         
  14  16   3        275.14        211.16        33.65 o                         
 -13  17   3         26.44         47.22        31.65 o                         
 -11  17   3        113.53        115.78        31.30 o                         
  -9  17   3        127.19        120.69        30.42 o                         
  -7  17   3        186.04        206.55        36.04 o                         
  -5  17   3        510.23        568.94        35.08 o                         
  -3  17   3        227.11        266.08        30.41 o                         
  -1  17   3        161.83        165.20        25.72 o                         
   1  17   3        183.10        279.75        29.92 o                         
   3  17   3         13.26         57.35        23.05 o                         
   5  17   3         25.45         55.47        26.82 o                         
   7  17   3        205.28        193.89        32.36 o                         
   9  17   3        112.16        125.23        29.51 o                         
  11  17   3         32.31         16.76        32.73 o                         
 -10  18   3         10.98         15.44        28.19 o                         
  -8  18   3         52.63         51.47        30.34 o                         
  -6  18   3         12.36         29.19        30.80 o                         
  -4  18   3          7.13         35.82        28.03 o                         
  -2  18   3          2.27         23.80        24.97 o                         
   0  18   3         73.33         86.37        24.22 o                         
   2  18   3        163.09        156.08        27.32 o                         
   4  18   3        155.89        160.15        28.60 o                         
   6  18   3          9.52          7.58        27.77 o                         
   8  18   3          8.52          9.24        28.05 o                         
  10  18   3          9.24         -1.49        27.12 o                         
  -7  19   3        276.26        217.26        34.10 o                         
  -5  19   3        177.96        184.56        32.22 o                         
  -3  19   3        136.13        140.12        27.66 o                         
  -1  19   3        256.63        225.30        26.90 o                         
   1  19   3        290.38        282.03        27.92 o                         
   3  19   3        358.32        332.75        29.29 o                         
   5  19   3        344.00        286.10        30.14 o                         
 -26   0   4        169.04        109.86        43.54 o                         
 -24   0   4        189.25        143.93        50.84 o                         
 -22   0   4       2081.41       2289.35        93.23 o                         
 -20   0   4       1856.74       2032.87        82.35 o                         
 -18   0   4       1398.75       1472.85        82.43 o                         
 -16   0   4       1006.48        986.33        56.41 o                         
 -14   0   4       3115.28       2984.36        68.04 o                         
 -12   0   4      21549.35      22103.31       182.23 o                         
 -10   0   4      62798.21      64618.09       441.29 o                         
  -8   0   4      14023.91      15169.81       107.93 o                         
  -6   0   4       3711.88       3881.64        55.76 o                         
   4   0   4       2417.99       2478.57        53.50 o                         
   6   0   4     171008.05     184191.06      2759.37 o                         
   8   0   4      44242.61      47593.80       443.02 o                         
  10   0   4      23980.30      25136.98       230.48 o                         
  12   0   4      13565.33      13107.37       183.08 o                         
  14   0   4       2331.61       1885.00        99.82 o                         
  16   0   4        490.64        566.70        63.58 o                         
  18   0   4       3044.50       3077.23       144.24 o                         
  20   0   4        473.77        395.23        64.54 o                         
  22   0   4        620.44        648.21        90.85 o                         
  24   0   4        319.54        288.51        77.68 o                         
 -25   1   4         46.86         34.74        35.72 o                         
 -23   1   4        386.85        353.66        39.24 o                         
 -21   1   4       1220.85       1343.54        49.20 o                         
 -19   1   4        353.17        421.88        31.86 o                         
 -17   1   4        884.03        899.82        34.18 o                         
 -15   1   4       6309.52       5937.22        70.78 o                         
 -13   1   4      10785.15      10527.00        98.28 o                         
 -11   1   4       8376.21       8129.44        61.33 o                         
  -9   1   4       3732.47       3551.16        41.82 o                         
  -7   1   4       9769.79       9557.90        77.35 o                         
  -5   1   4       6628.46       7059.50        65.75 o                         
  -1   1   4       9249.67       7808.67       103.40 o                         
   3   1   4       3799.86       5014.94        52.61 o                         
   5   1   4      43122.45      43201.89       166.06 o                         
   7   1   4      65848.92      66469.34       464.76 o                         
   9   1   4       2867.21       3443.52        58.84 o                         
  11   1   4       1637.30       1910.80        46.51 o                         
  13   1   4       2309.68       2416.79        58.89 o                         
  15   1   4       2943.84       2705.19        78.25 o                         
  17   1   4       1123.10       1081.48        47.84 o                         
  19   1   4        538.68        604.71        46.03 o                         
  21   1   4        140.14        220.70        49.49 o                         
  23   1   4        385.62        384.57        62.05 o                         
  25   1   4         88.00         77.96        38.83 o                         
 -26   2   4         10.93         22.92        36.29 o                         
 -24   2   4         16.90        111.82        36.06 o                         
 -22   2   4         19.95         21.91        28.10 o                         
 -20   2   4         16.05         49.03        27.46 o                         
 -18   2   4        275.75        351.11        28.47 o                         
 -16   2   4        197.04        283.04        26.49 o                         
 -14   2   4        945.54       1154.64        34.50 o                         
 -12   2   4       2469.82       2651.78        41.34 o                         
 -10   2   4       2832.77       2783.58        37.05 o                         
  -8   2   4       2525.94       3186.97        40.35 o                         
  -6   2   4        394.37        402.58        21.13 o                         
  -4   2   4       1547.44       1420.45        29.03 o                         
  -2   2   4      42743.85      47809.06       365.13 o                         
   0   2   4        290.43        659.62        41.65 o                         
   2   2   4       2065.89       1806.06        38.78 o                         
   4   2   4      21053.81      21796.89       127.83 o                         
   6   2   4        166.64         52.77        17.96 o                         
   8   2   4       7422.25       8304.46       108.91 o                         
  10   2   4          4.90         24.06        29.16 o                         
  12   2   4       1448.42       1353.60        47.96 o                         
  14   2   4       1399.97       1507.91        53.84 o                         
  16   2   4        158.69        281.51        35.42 o                         
  18   2   4          8.42         37.42        30.83 o                         
  20   2   4          3.92         21.84        35.86 o                         
  22   2   4         70.95         87.43        44.65 o                         
  24   2   4          0.04         32.82        46.28 o                         
 -25   3   4        104.71        119.89        34.26 o                         
 -23   3   4         91.95        130.80        33.15 o                         
 -21   3   4        587.74        748.63        37.93 o                         
 -19   3   4        104.77        129.34        26.75 o                         
 -17   3   4       1293.52       1361.18        38.77 o                         
 -15   3   4       4543.68       4185.87       107.77 o                         
 -13   3   4         63.33         85.06        20.27 o                         
 -11   3   4        413.92        537.58        27.39 o                         
  -9   3   4      19028.50      17542.61       116.28 o                         
  -7   3   4       1680.92       2281.82        41.76 o                         
  -5   3   4      21991.80      21580.71       105.26 o                         
  -3   3   4       5870.07       6470.92        46.30 o                         
  -1   3   4       7201.65       6178.42        82.38 o                         
   1   3   4      14285.66      12889.23       111.99 o                         
   3   3   4       4739.45       4796.31        61.33 o                         
   5   3   4        840.61        835.07        26.33 o                         
   7   3   4      19737.31      19480.02       103.12 o                         
   9   3   4         70.99         74.55        22.58 o                         
  11   3   4       5147.36       4998.47        77.81 o                         
  13   3   4       3174.90       3120.40        74.89 o                         
  15   3   4        815.16        712.70        46.16 o                         
  17   3   4        509.07        613.42        51.20 o                         
  19   3   4        507.18        544.61        47.22 o                         
  21   3   4          3.31          4.84        42.35 o                         
  23   3   4         39.60         48.10        38.26 o                         
 -26   4   4        246.23        179.87        42.49 o                         
 -24   4   4        213.09        201.71        33.64 o                         
 -22   4   4        745.27        763.90        42.36 o                         
 -20   4   4       1001.99       1070.57        38.77 o                         
 -18   4   4       3596.11       3344.10        54.22 o                         
 -16   4   4       1508.24       1616.22        45.87 o                         
 -14   4   4       2901.37       2704.59        49.71 o                         
 -12   4   4       1077.44       1336.58        34.44 o                         
 -10   4   4      16026.18      16062.29       124.93 o                         
  -8   4   4      16097.25      15823.67       232.18 o                         
  -6   4   4      28355.55      29091.97       211.14 o                         
  -4   4   4      16287.41      16460.21        78.43 o                         
  -2   4   4       5670.28       5274.15        37.37 o                         
   0   4   4       3335.63       3129.53        35.51 o                         
   2   4   4      50696.58      54120.37       292.99 o                         
   4   4   4      19517.23      19553.81       132.97 o                         
   6   4   4       1211.83       1028.99        27.00 o                         
   8   4   4       5998.70       5863.85        72.70 o                         
  10   4   4      11287.90      11432.91       110.52 o                         
  12   4   4      12140.40      11320.76       132.05 o                         
  14   4   4       3522.55       3499.07        78.54 o                         
  16   4   4       2705.31       2572.86        75.98 o                         
  18   4   4        687.80        791.54        55.14 o                         
  20   4   4        606.38        605.76        59.54 o                         
  22   4   4        113.99         62.19        51.55 o                         
  24   4   4        159.98        102.50        34.29 o                         
 -25   5   4        287.79        208.20        41.33 o                         
 -23   5   4        898.87        839.75        42.47 o                         
 -21   5   4        203.93        236.00        27.70 o                         
 -19   5   4       1382.32       1471.16        39.93 o                         
 -17   5   4       1229.09       1337.48        37.48 o                         
 -15   5   4        413.50        356.00        23.50 o                         
 -13   5   4       8883.51       8349.32       143.44 o                         
 -11   5   4        695.05        590.78        25.29 o                         
  -9   5   4      10047.52      11622.32        86.02 o                         
  -7   5   4      35984.45      35271.05       197.22 o                         
  -5   5   4      20985.43      22550.76       130.94 o                         
  -3   5   4       5807.57       5939.62        46.21 o                         
  -1   5   4      69945.72      68411.45       248.67 o                         
   1   5   4       5992.72       5482.93        44.63 o                         
   3   5   4      22514.34      21243.95        93.50 o                         
   5   5   4       5269.41       5261.76        46.63 o                         
   7   5   4      18348.09      18664.13       109.44 o                         
   9   5   4      12044.43      12143.06       102.95 o                         
  11   5   4      15002.26      14032.52       159.37 o                         
  13   5   4       3146.10       3087.45        68.16 o                         
  15   5   4       2379.93       2424.78        60.54 o                         
  17   5   4        746.32        823.11        50.67 o                         
  19   5   4        352.16        364.18        49.29 o                         
  21   5   4        831.09        941.58        71.83 o                         
  23   5   4        217.14        184.53        40.21 o                         
 -24   6   4        168.22        159.81        41.78 o                         
 -22   6   4        159.87        167.83        27.11 o                         
 -20   6   4          2.53         53.65        23.36 o                         
 -18   6   4       1133.46       1173.90        36.27 o                         
 -16   6   4         20.50        158.23        23.18 o                         
 -14   6   4       1610.53       1566.52        38.79 o                         
 -12   6   4       1851.79       1718.42        38.86 o                         
 -10   6   4        414.25        583.50        31.67 o                         
  -8   6   4        135.42         62.97        20.95 o                         
  -6   6   4       4503.17       4050.67        54.93 o                         
  -4   6   4       3919.17       4612.82        51.10 o                         
  -2   6   4      47568.53      50849.63       326.31 o                         
   0   6   4       1274.79       1562.22        27.02 o                         
   2   6   4         86.99         91.82        17.64 o                         
   4   6   4       9927.32       9171.44        64.22 o                         
   6   6   4        565.60        532.22        22.56 o                         
   8   6   4       4272.80       3968.15        52.06 o                         
  10   6   4       1825.54       1751.37        42.84 o                         
  12   6   4        553.62        472.66        34.40 o                         
  14   6   4        359.62        378.67        33.18 o                         
  16   6   4        964.31        966.13        43.20 o                         
  18   6   4         26.86        105.47        36.48 o                         
  20   6   4        210.02        232.56        53.62 o                         
  22   6   4        187.14        171.73        51.04 o                         
  24   6   4          3.15        -17.00        34.09 o                         
 -25   7   4        132.78         77.18        53.85 o                         
 -23   7   4         83.77         80.82        32.87 o                         
 -21   7   4          3.98         54.15        23.59 o                         
 -19   7   4          7.03         15.88        21.45 o                         
 -17   7   4         44.50        100.09        22.01 o                         
 -15   7   4        178.18        422.17        27.88 o                         
 -13   7   4         73.16         61.58        22.39 o                         
 -11   7   4        254.09        441.00        27.46 o                         
  -9   7   4        234.86        383.59        26.84 o                         
  -7   7   4       3356.30       3666.19        54.49 o                         
  -5   7   4       2691.75       2485.65        42.93 o                         
  -3   7   4      22087.70      22995.10       116.43 o                         
  -1   7   4        363.38        263.33        16.85 o                         
   1   7   4        716.49        596.10        24.04 o                         
   3   7   4        327.01        479.51        18.63 o                         
   5   7   4       1725.72       1702.15        32.02 o                         
   7   7   4        678.05        962.84        33.00 o                         
   9   7   4       6555.83       5927.18        69.24 o                         
  11   7   4       1551.07       1472.55        40.02 o                         
  13   7   4         73.40        125.86        30.66 o                         
  15   7   4         54.59         14.63        29.60 o                         
  17   7   4          4.61         25.62        42.64 o                         
  19   7   4         22.74         87.56        51.52 o                         
  21   7   4         64.09         61.86        46.06 o                         
  23   7   4         35.99         22.72        46.14 o                         
 -24   8   4        334.85        252.43        44.65 o                         
 -22   8   4        160.97        151.73        31.15 o                         
 -20   8   4        668.81        721.06        42.11 o                         
 -18   8   4        872.11        889.58        32.35 o                         
 -16   8   4        792.14        730.14        29.44 o                         
 -14   8   4       1506.79       1638.97        41.75 o                         
 -12   8   4       4449.67       4540.37        70.75 o                         
 -10   8   4       1070.45       1142.92        35.72 o                         
  -8   8   4       7336.53       6798.38        66.31 o                         
  -6   8   4       9340.87       9537.46        81.21 o                         
  -4   8   4        731.29        781.52        26.37 o                         
  -2   8   4      23265.99      23445.10        92.22 o                         
   0   8   4      29925.23      31750.29       113.53 o                         
   2   8   4       1536.74       1618.68        26.90 o                         
   4   8   4       6539.56       5822.08        46.26 o                         
   6   8   4       2028.08       2047.76        35.31 o                         
   8   8   4       3570.17       3287.98        47.38 o                         
  10   8   4      10660.28       9776.95       133.54 o                         
  12   8   4        342.82        352.56        29.60 o                         
  14   8   4       2144.38       2075.97        54.17 o                         
  16   8   4       1097.86       1070.91        49.39 o                         
  18   8   4        339.64        331.47        59.73 o                         
  20   8   4        393.31        394.21        51.92 o                         
  22   8   4        158.96        106.28        52.16 o                         
 -23   9   4        194.97        182.31        35.78 o                         
 -21   9   4        250.49        215.72        38.44 o                         
 -19   9   4       1554.72       1686.88        84.62 o                         
 -17   9   4       1742.95       1765.39        44.73 o                         
 -15   9   4       1110.01       1256.10        38.12 o                         
 -13   9   4        584.38        582.04        32.63 o                         
 -11   9   4       5277.39       5118.98        72.08 o                         
  -9   9   4       5582.46       5748.71        69.19 o                         
  -7   9   4      11931.67      11585.26        94.54 o                         
  -5   9   4       5287.85       5091.50        56.68 o                         
  -3   9   4       6585.21       6410.83        57.31 o                         
  -1   9   4      12977.49      12912.31        71.80 o                         
   1   9   4       7797.35       7474.82        51.52 o                         
   3   9   4       9080.02       8094.38        75.06 o                         
   5   9   4       8325.70       7883.67        67.18 o                         
   7   9   4        400.32        396.91        22.34 o                         
   9   9   4       5903.72       5628.38        80.67 o                         
  11   9   4       3677.63       3589.56        69.91 o                         
  13   9   4       2861.77       2973.96        56.95 o                         
  15   9   4       1609.92       1653.41        56.33 o                         
  17   9   4        909.60        963.94        50.45 o                         
  19   9   4        607.51        586.56        50.39 o                         
  21   9   4        175.79        121.03        38.24 o                         
 -22  10   4        131.46        100.49        43.75 o                         
 -20  10   4        168.35        150.26        54.98 o                         
 -18  10   4        290.62        306.58        33.85 o                         
 -16  10   4       1079.73       1167.79        35.87 o                         
 -14  10   4        474.41        551.23        31.30 o                         
 -12  10   4        406.47        400.21        27.57 o                         
 -10  10   4       1429.62       1457.70        36.67 o                         
  -8  10   4       5604.58       5441.54        66.17 o                         
  -6  10   4       6748.85       6891.27        69.77 o                         
  -4  10   4       2663.46       2807.91        48.12 o                         
  -2  10   4        472.89        418.40        20.98 o                         
   0  10   4       1034.51        867.01        21.66 o                         
   2  10   4       5925.45       5388.95        56.23 o                         
   4  10   4       1580.75       1381.96        26.65 o                         
   6  10   4       3485.57       3210.27        56.91 o                         
   8  10   4       5023.91       4779.45        85.78 o                         
  10  10   4       2148.52       2140.67        46.05 o                         
  12  10   4       1043.94       1052.95        42.37 o                         
  14  10   4        638.62        622.69        42.79 o                         
  16  10   4        381.81        390.66        41.09 o                         
  18  10   4        444.54        579.10        53.21 o                         
  20  10   4         14.90         -7.20        35.20 o                         
 -21  11   4         18.89          4.87        49.15 o                         
 -19  11   4          0.99         76.44        39.15 o                         
 -17  11   4         12.70         54.11        44.05 o                         
 -15  11   4         48.49        111.72        23.54 o                         
 -13  11   4         89.70        222.34        27.16 o                         
 -11  11   4        202.24        189.82        27.81 o                         
  -9  11   4        900.89        741.54        37.05 o                         
  -7  11   4         29.57         38.81        26.20 o                         
  -5  11   4        413.01        383.41        28.70 o                         
  -3  11   4        138.45        162.19        24.90 o                         
  -1  11   4        685.96        677.68        22.16 o                         
   1  11   4       3225.57       3095.33        38.73 o                         
   3  11   4         26.32         16.03        17.81 o                         
   5  11   4          5.03        -20.49        20.49 o                         
   7  11   4        539.12        557.16        32.14 o                         
   9  11   4        131.02        140.73        25.74 o                         
  11  11   4         71.17        127.77        29.07 o                         
  13  11   4        106.66        149.02        32.14 o                         
  15  11   4        192.06        271.82        44.40 o                         
  17  11   4          1.72         37.53        47.12 o                         
  19  11   4         29.66         39.73        39.52 o                         
 -20  12   4        156.98        107.30        47.07 o                         
 -18  12   4        109.16        106.74        38.09 o                         
 -16  12   4         65.12         31.79        34.97 o                         
 -14  12   4        591.65        648.47        31.79 o                         
 -12  12   4        513.36        584.73        34.94 o                         
 -10  12   4        660.06        701.99        36.87 o                         
  -8  12   4       1461.17       1556.49        40.33 o                         
  -6  12   4       3219.53       3535.71        58.20 o                         
  -4  12   4        243.17        260.10        23.91 o                         
  -2  12   4        453.05        390.29        23.00 o                         
   0  12   4        916.89        890.67        26.22 o                         
   2  12   4        234.94        184.50        18.61 o                         
   4  12   4       5152.25       5324.73        68.09 o                         
   6  12   4       4371.60       3998.42        78.78 o                         
   8  12   4       1684.96       1555.74        42.34 o                         
  10  12   4        185.55        221.21        26.36 o                         
  12  12   4        419.74        466.37        33.32 o                         
  14  12   4        457.01        486.20        35.03 o                         
  16  12   4        298.89        288.39        34.47 o                         
  18  12   4         38.83         13.88        38.81 o                         
 -19  13   4        270.20        192.60        36.87 o                         
 -17  13   4        499.21        465.51        39.32 o                         
 -15  13   4        878.74        889.55        42.37 o                         
 -13  13   4        719.79        721.17        36.16 o                         
 -11  13   4       3190.78       3462.91        65.20 o                         
  -9  13   4       1670.02       1886.11        42.63 o                         
  -7  13   4        143.78         99.62        23.82 o                         
  -5  13   4       4043.84       4383.42        61.17 o                         
  -3  13   4       2226.38       2230.83        41.44 o                         
  -1  13   4       1933.32       1849.07        34.33 o                         
   1  13   4       2357.69       2487.25        50.13 o                         
   3  13   4       4596.26       4973.01        62.93 o                         
   5  13   4       2883.09       2661.82        43.56 o                         
   7  13   4       2869.81       2869.89        50.20 o                         
   9  13   4       1660.05       1647.02        39.95 o                         
  11  13   4        965.78       1076.82        45.26 o                         
  13  13   4        590.45        636.35        36.27 o                         
  15  13   4        269.01        211.47        37.26 o                         
  17  13   4        319.28        277.14        38.33 o                         
 -18  14   4         71.01         62.41        38.12 o                         
 -16  14   4        749.07        616.05        49.01 o                         
 -14  14   4       1538.14       1655.21        71.11 o                         
 -12  14   4        632.07        754.12        47.20 o                         
 -10  14   4        794.53        816.02        34.89 o                         
  -8  14   4        150.50        236.95        28.48 o                         
  -6  14   4        644.33        706.62        32.13 o                         
  -4  14   4       1701.53       1750.66        45.55 o                         
  -2  14   4       1986.51       1954.69        36.10 o                         
   0  14   4       2861.68       3069.09        47.15 o                         
   2  14   4       1220.29       1187.33        35.32 o                         
   4  14   4        922.16        854.47        31.29 o                         
   6  14   4       1973.21       2000.63        43.02 o                         
   8  14   4       1434.80       1433.95        40.48 o                         
  10  14   4        221.09        243.29        33.54 o                         
  12  14   4        359.09        369.62        40.79 o                         
  14  14   4        306.79        280.06        34.92 o                         
  16  14   4        243.79        200.01        37.69 o                         
 -17  15   4         44.22         62.35        31.64 o                         
 -15  15   4         65.96         32.61        33.23 o                         
 -13  15   4         99.30        145.45        36.32 o                         
 -11  15   4         68.25         92.82        29.11 o                         
  -9  15   4        217.78        284.25        35.63 o                         
  -7  15   4         18.89        124.60        31.00 o                         
  -5  15   4        187.73        223.40        31.91 o                         
  -3  15   4        230.98        318.65        23.58 o                         
  -1  15   4         51.55         74.18        24.00 o                         
   1  15   4        310.15        293.73        26.52 o                         
   3  15   4        433.08        483.69        25.02 o                         
   5  15   4        178.67        192.45        26.69 o                         
   7  15   4        158.34        179.14        27.76 o                         
   9  15   4          1.83          0.60        22.55 o                         
  11  15   4          7.49         -7.59        25.72 o                         
  13  15   4         31.24         22.39        29.91 o                         
  15  15   4         45.60         45.36        31.00 o                         
 -14  16   4         23.22         17.03        30.51 o                         
 -12  16   4         18.13         -0.77        31.52 o                         
 -10  16   4        225.17        259.95        30.62 o                         
  -8  16   4         66.81        109.10        27.45 o                         
  -6  16   4        115.58        169.39        36.09 o                         
  -4  16   4        260.38        363.02        30.63 o                         
  -2  16   4          7.49         38.79        26.91 o                         
   0  16   4         79.84         96.53        23.88 o                         
   2  16   4        184.14        269.27        29.03 o                         
   4  16   4         45.30         88.72        24.07 o                         
   6  16   4        251.73        262.82        30.67 o                         
   8  16   4        164.12        149.23        26.77 o                         
  10  16   4         46.44         51.54        25.85 o                         
  12  16   4        202.62        190.04        33.08 o                         
  14  16   4        179.47        141.39        34.10 o                         
 -13  17   4        162.87        151.47        34.33 o                         
 -11  17   4        314.00        298.59        33.41 o                         
  -9  17   4        396.25        357.71        35.18 o                         
  -7  17   4        504.53        515.53        40.58 o                         
  -5  17   4        626.18        688.73        38.19 o                         
  -3  17   4        640.11        733.53        37.52 o                         
  -1  17   4        270.96        299.36        26.88 o                         
   1  17   4        768.00        844.13        35.78 o                         
   3  17   4        626.75        621.84        30.32 o                         
   5  17   4        477.89        455.68        32.67 o                         
   7  17   4        524.78        509.89        36.08 o                         
   9  17   4        436.10        397.52        34.25 o                         
  11  17   4        485.38        438.22        43.68 o                         
 -10  18   4        225.57        156.88        31.17 o                         
  -8  18   4        252.79        249.22        34.55 o                         
  -6  18   4        309.32        307.58        36.56 o                         
  -4  18   4        665.77        641.52        42.08 o                         
  -2  18   4        798.58        776.92        36.59 o                         
   0  18   4        583.82        513.96        29.64 o                         
   2  18   4        476.80        465.16        31.05 o                         
   4  18   4        540.22        493.05        32.92 o                         
   6  18   4        474.31        437.45        34.94 o                         
   8  18   4        242.24        174.46        28.27 o                         
  -7  19   4        120.74         93.99        31.22 o                         
  -5  19   4        176.70        116.65        31.78 o                         
  -3  19   4        165.23        187.74        30.83 o                         
  -1  19   4        262.99        221.00        28.12 o                         
   1  19   4        175.64        128.21        25.11 o                         
   3  19   4        144.27        133.76        25.81 o                         
   5  19   4        165.10        136.60        27.05 o                         
 -25   1   5        139.42        184.49        35.33 o                         
 -23   1   5        181.08        220.36        37.05 o                         
 -21   1   5        117.41        155.84        30.95 o                         
 -19   1   5        737.26        816.65        38.11 o                         
 -17   1   5       2222.64       2188.86        46.95 o                         
 -15   1   5       1033.66       1247.95        37.27 o                         
 -13   1   5      11631.43      11331.34       102.37 o                         
 -11   1   5      20854.44      21195.63       121.61 o                         
  -9   1   5       2448.96       2562.27        39.31 o                         
  -7   1   5      25172.63      24489.89       115.38 o                         
  -5   1   5      18245.94      18906.30        89.95 o                         
  -3   1   5      14806.56      15205.19       231.61 o                         
  -1   1   5     228162.33     222891.81       832.14 o                         
   3   1   5      10709.22      10523.03        72.28 o                         
   5   1   5       2678.08       2826.78        46.34 o                         
   7   1   5       1226.52       1210.17        37.62 o                         
   9   1   5      23728.62      25327.83       164.82 o                         
  11   1   5       7186.00       6960.39        96.28 o                         
  13   1   5        299.65        386.55        31.11 o                         
  15   1   5       2016.20       2055.26        54.15 o                         
  17   1   5        959.41        985.14        44.34 o                         
  19   1   5         37.01         47.66        35.32 o                         
  21   1   5        416.30        440.55        58.06 o                         
  23   1   5         29.03         59.05        40.49 o                         
 -26   2   5        132.21        107.19        31.99 o                         
 -24   2   5        548.88        575.44        42.45 o                         
 -22   2   5        462.69        512.95        37.01 o                         
 -20   2   5        389.67        368.90        31.94 o                         
 -18   2   5       2188.88       2051.06        51.15 o                         
 -16   2   5       6867.18       6524.14        84.38 o                         
 -14   2   5       5005.41       5007.00        62.89 o                         
 -12   2   5      20793.18      19416.19       157.97 o                         
 -10   2   5       4294.08       4187.81        53.32 o                         
  -8   2   5      41781.52      42235.37       261.71 o                         
  -6   2   5      40538.43      41317.46       168.72 o                         
  -4   2   5      24540.64      27154.10       136.65 o                         
  -2   2   5     145219.31     143967.97       543.80 o                         
   0   2   5      24388.04      23629.57       296.70 o                         
   2   2   5        454.06        697.96        23.52 o                         
   4   2   5      56893.31      56855.57       354.75 o                         
   6   2   5      19395.26      19415.30       105.00 o                         
   8   2   5      17394.16      17237.16       126.01 o                         
  10   2   5       3841.22       3498.39        58.19 o                         
  12   2   5       8727.34       8503.21       121.82 o                         
  14   2   5       3386.86       3486.23        74.33 o                         
  16   2   5       3272.47       3047.41        78.60 o                         
  18   2   5        590.93        604.36        40.59 o                         
  20   2   5        265.29        326.59        47.13 o                         
  22   2   5        216.31        216.94        59.90 o                         
  24   2   5         82.78         93.98        45.56 o                         
 -25   3   5        160.55        119.16        32.40 o                         
 -23   3   5        154.60        152.22        33.23 o                         
 -21   3   5       1297.82       1345.12        44.26 o                         
 -19   3   5       1246.72       1306.40        40.40 o                         
 -17   3   5       2659.85       2296.12        49.17 o                         
 -15   3   5       1121.62       1021.79        33.49 o                         
 -13   3   5       2972.00       3029.93        49.42 o                         
 -11   3   5       9077.98       9579.54        84.10 o                         
  -9   3   5       3526.10       4004.35        69.80 o                         
  -7   3   5      13427.44      14716.79        91.91 o                         
  -5   3   5      78452.83      82241.98       458.29 o                         
  -3   3   5      52988.27      56372.87       295.68 o                         
  -1   3   5      15136.20      16113.10       167.96 o                         
   1   3   5      30176.08      29339.09       145.89 o                         
   3   3   5      43264.25      45694.12       233.94 o                         
   5   3   5       9402.14      10176.48        76.04 o                         
   7   3   5       3373.45       3467.18        48.06 o                         
   9   3   5       4618.39       4667.81        63.23 o                         
  11   3   5        621.29        726.77        33.29 o                         
  13   3   5       3388.05       3213.77        63.67 o                         
  15   3   5       2786.55       2534.02        97.22 o                         
  17   3   5       1968.79       1983.35        58.26 o                         
  19   3   5        420.34        505.17        46.91 o                         
  21   3   5         50.79         39.55        38.75 o                         
  23   3   5         83.85         99.32        43.68 o                         
 -26   4   5         66.60        119.60        38.23 o                         
 -24   4   5          0.27         -2.36        28.90 o                         
 -22   4   5        158.84        118.56        32.59 o                         
 -20   4   5        942.40       1062.63        39.35 o                         
 -18   4   5        281.07        347.00        29.44 o                         
 -16   4   5       1036.94        986.39        35.83 o                         
 -14   4   5        372.14        327.09        24.31 o                         
 -12   4   5       1221.04       1094.30        31.65 o                         
 -10   4   5       3878.86       3699.95        61.13 o                         
  -8   4   5       7229.20       8004.40        89.47 o                         
  -6   4   5       2083.32       2327.20        42.34 o                         
  -4   4   5      53038.23      55235.62       249.56 o                         
  -2   4   5       7875.12       8162.68        51.29 o                         
   0   4   5      40902.14      43517.45       198.87 o                         
   2   4   5        666.96        805.23        22.18 o                         
   4   4   5        460.54        329.73        21.89 o                         
   6   4   5       9076.38       8963.74        73.48 o                         
   8   4   5       4403.06       4332.57        59.15 o                         
  10   4   5        733.51        722.89        33.13 o                         
  12   4   5         42.87        153.77        26.64 o                         
  14   4   5        670.17        719.83        38.79 o                         
  16   4   5          0.50         53.26        28.67 o                         
  18   4   5        765.44        796.21        52.69 o                         
  20   4   5         84.98        117.14        40.54 o                         
  22   4   5         38.09          5.67        35.47 o                         
  24   4   5         91.55         62.16        38.32 o                         
 -25   5   5         28.17         22.11        36.70 o                         
 -23   5   5         23.15         99.83        29.54 o                         
 -21   5   5        167.67        165.81        27.76 o                         
 -19   5   5        482.39        627.77        33.05 o                         
 -17   5   5        855.86        959.18        33.13 o                         
 -15   5   5        232.87        209.85        24.09 o                         
 -13   5   5       1656.08       1624.62        43.72 o                         
 -11   5   5       1199.79       1172.88        33.68 o                         
  -9   5   5       1912.72       2159.83        46.45 o                         
  -7   5   5      11809.23      12781.73       141.99 o                         
  -5   5   5       1541.98       1584.41        31.38 o                         
  -3   5   5       5953.43       7312.21        50.27 o                         
  -1   5   5       3154.53       3155.96        32.56 o                         
   1   5   5       5302.04       5909.51        45.07 o                         
   3   5   5       9614.05      10751.58        63.90 o                         
   5   5   5       3168.17       3060.22        40.89 o                         
   7   5   5       1390.71       1317.74        34.10 o                         
   9   5   5         51.98         24.13        25.91 o                         
  11   5   5       1764.41       1864.77        53.63 o                         
  13   5   5        536.59        475.43        33.05 o                         
  15   5   5        147.07        166.33        30.15 o                         
  17   5   5        331.07        339.30        39.43 o                         
  19   5   5          3.78         17.30        40.12 o                         
  21   5   5        172.80        234.09        47.36 o                         
  23   5   5          5.67         16.99        39.79 o                         
 -24   6   5         65.20         58.49        38.17 o                         
 -22   6   5        233.63        235.62        30.83 o                         
 -20   6   5       1074.87       1018.27        37.18 o                         
 -18   6   5       1317.54       1364.42        39.23 o                         
 -16   6   5       4160.86       4378.27        62.29 o                         
 -14   6   5       4537.07       4671.67       112.43 o                         
 -12   6   5       3919.40       3751.98        64.52 o                         
 -10   6   5      11498.93      11178.98        94.47 o                         
  -8   6   5       6819.46       6708.55        76.80 o                         
  -6   6   5       9030.79       9849.34        86.49 o                         
  -4   6   5      38599.51      38951.61       139.34 o                         
  -2   6   5      15605.76      15072.65        77.95 o                         
   0   6   5      23296.46      23167.64        90.11 o                         
   2   6   5      44834.72      46347.83       179.56 o                         
   4   6   5      24516.88      24818.45       110.91 o                         
   6   6   5       8884.01       8700.98        81.74 o                         
   8   6   5       7651.87       7662.05        74.34 o                         
  10   6   5       3462.29       3085.09        56.07 o                         
  12   6   5       2595.50       2572.66        58.55 o                         
  14   6   5        885.28        963.27        43.60 o                         
  16   6   5        338.38        341.03        37.64 o                         
  18   6   5        754.94        770.39        51.58 o                         
  20   6   5        756.68        714.15        69.27 o                         
  22   6   5        210.92        165.67        42.75 o                         
 -25   7   5         91.97         62.04        39.53 o                         
 -23   7   5        108.34         71.73        30.84 o                         
 -21   7   5        979.12        881.43        37.63 o                         
 -19   7   5        876.89        880.70        33.74 o                         
 -17   7   5       1732.01       1649.52        38.02 o                         
 -15   7   5       4795.18       4866.55        64.08 o                         
 -13   7   5       2752.46       2992.94        60.17 o                         
 -11   7   5       5464.07       6155.23        86.47 o                         
  -9   7   5      18962.45      18369.03       142.06 o                         
  -7   7   5       2328.50       2398.04        44.34 o                         
  -5   7   5       9545.72       9076.96        74.06 o                         
  -3   7   5      13364.33      14137.11        88.08 o                         
  -1   7   5      14568.22      15530.00        77.43 o                         
   1   7   5      48166.28      47174.89       246.82 o                         
   3   7   5       9238.98       9456.58        60.46 o                         
   5   7   5       6476.09       6612.88        54.34 o                         
   7   7   5      13001.17      12427.74       103.11 o                         
   9   7   5       5782.91       5619.89        64.97 o                         
  11   7   5       2779.00       2737.71        52.95 o                         
  13   7   5       3010.78       2562.88        57.46 o                         
  15   7   5        186.39        197.11        38.36 o                         
  17   7   5        515.59        563.76        49.43 o                         
  19   7   5       1064.72       1148.74       114.50 o                         
  21   7   5        185.39        158.80        46.79 o                         
  23   7   5        161.97        113.88        43.83 o                         
 -24   8   5          1.62         22.18        39.28 o                         
 -22   8   5         78.96         63.21        30.18 o                         
 -20   8   5        391.67        381.30        28.30 o                         
 -18   8   5        334.51        315.30        24.81 o                         
 -16   8   5        733.66        803.26        31.65 o                         
 -14   8   5        862.39        879.68        33.76 o                         
 -12   8   5       1072.93       1160.21        39.64 o                         
 -10   8   5       2773.63       2768.06        48.26 o                         
  -8   8   5       7271.38       7699.36        74.76 o                         
  -6   8   5        271.66        238.19        24.74 o                         
  -4   8   5        231.64        139.73        18.40 o                         
  -2   8   5        118.13         69.51        19.22 o                         
   0   8   5       4369.30       4448.42        50.98 o                         
   2   8   5       5523.61       5838.59        44.88 o                         
   4   8   5       3445.13       3236.57        36.19 o                         
   6   8   5        722.95        664.83        23.87 o                         
   8   8   5       3270.84       3105.73        50.90 o                         
  10   8   5       1363.58       1191.58        39.24 o                         
  12   8   5        699.41        792.36        36.58 o                         
  14   8   5        650.85        673.60        39.10 o                         
  16   8   5         44.18        110.12        32.45 o                         
  18   8   5        147.69        135.98        44.66 o                         
  20   8   5        128.56        137.65        54.53 o                         
  22   8   5         29.19          6.88        44.12 o                         
 -23   9   5         25.72         40.27        37.51 o                         
 -21   9   5        157.10        151.40        38.68 o                         
 -19   9   5         27.67         65.27        27.45 o                         
 -17   9   5          1.53         75.54        26.83 o                         
 -15   9   5         16.40         39.01        23.03 o                         
 -13   9   5        205.16        209.98        27.69 o                         
 -11   9   5        483.37        666.29        35.76 o                         
  -9   9   5       1069.52       1146.09        32.26 o                         
  -7   9   5        234.73        273.85        25.18 o                         
  -5   9   5        526.25        507.33        26.60 o                         
  -3   9   5       3524.83       3361.94        43.85 o                         
  -1   9   5        121.77         89.49        19.78 o                         
   1   9   5        919.78        897.86        22.64 o                         
   3   9   5         10.77         22.05        14.55 o                         
   5   9   5        392.28        351.64        19.25 o                         
   7   9   5       2013.87       1787.20        38.32 o                         
   9   9   5        349.09        356.83        28.31 o                         
  11   9   5        106.19        151.52        26.84 o                         
  13   9   5        129.62        199.67        29.71 o                         
  15   9   5          0.22         21.59        36.42 o                         
  17   9   5         98.70        191.31        41.30 o                         
  19   9   5         50.81         69.44        47.42 o                         
  21   9   5          1.20         42.30        34.54 o                         
 -22  10   5        164.47        132.90        41.32 o                         
 -20  10   5        381.70        357.84        37.29 o                         
 -18  10   5        439.49        440.77        37.19 o                         
 -16  10   5        639.08        723.56        33.52 o                         
 -14  10   5       1634.55       1616.03        46.05 o                         
 -12  10   5        380.87        447.97        28.21 o                         
 -10  10   5       1024.15       1138.79        33.37 o                         
  -8  10   5       1096.20       1329.46        39.81 o                         
  -6  10   5       2641.00       2574.32        46.68 o                         
  -4  10   5      18339.35      17545.05       107.04 o                         
  -2  10   5       5397.01       5091.70        54.11 o                         
   0  10   5       5444.10       5089.11        44.71 o                         
   2  10   5      10957.25      10384.24       126.13 o                         
   4  10   5       1105.04       1052.05        23.66 o                         
   6  10   5       1421.22       1223.14        29.46 o                         
   8  10   5        299.09        409.97        28.43 o                         
  10  10   5        220.72        243.59        25.96 o                         
  12  10   5        951.91        898.98        36.53 o                         
  14  10   5       1049.41       1125.80        49.24 o                         
  16  10   5        532.50        543.98        47.02 o                         
  18  10   5        322.88        317.67        48.38 o                         
  20  10   5         68.31         71.75        39.31 o                         
 -21  11   5        155.37        167.84        46.68 o                         
 -19  11   5        316.11        252.43        37.10 o                         
 -17  11   5        613.59        660.67        35.17 o                         
 -15  11   5       2099.17       2130.36        50.33 o                         
 -13  11   5       2923.64       3240.41        53.67 o                         
 -11  11   5       2240.91       2275.29        48.05 o                         
  -9  11   5       5068.27       5608.68        72.20 o                         
  -7  11   5       3517.33       3631.40        56.95 o                         
  -5  11   5       7962.86       7698.44        87.05 o                         
  -3  11   5       8309.30       8362.43        77.79 o                         
  -1  11   5       6366.85       6068.19        60.40 o                         
   1  11   5       6641.01       5952.81       106.93 o                         
   3  11   5       4026.03       3448.29        67.27 o                         
   5  11   5       6896.88       6454.10       101.95 o                         
   7  11   5       2039.78       2018.98        39.66 o                         
   9  11   5        865.57        830.55        34.85 o                         
  11  11   5       1677.42       1796.53        51.45 o                         
  13  11   5       1847.87       1917.47        57.10 o                         
  15  11   5       1348.02       1278.28        60.10 o                         
  17  11   5        216.02        179.94        48.79 o                         
  19  11   5        130.48        116.41        39.80 o                         
 -20  12   5         91.48         57.44        38.64 o                         
 -18  12   5        340.86        366.49        39.58 o                         
 -16  12   5         73.85         70.01        24.45 o                         
 -14  12   5        900.62        928.96        35.87 o                         
 -12  12   5       2409.48       2770.95        55.88 o                         
 -10  12   5       1119.28       1073.34        40.78 o                         
  -8  12   5       3213.37       3269.25        54.04 o                         
  -6  12   5       4703.59       4916.31        63.20 o                         
  -4  12   5       1766.37       1904.38        37.89 o                         
  -2  12   5       2798.98       2704.19        39.62 o                         
   0  12   5       1092.87       1002.97        26.83 o                         
   2  12   5        866.17        827.47        26.93 o                         
   4  12   5       4075.70       4155.11        68.64 o                         
   6  12   5       1268.61       1076.65        30.39 o                         
   8  12   5       1041.00       1069.53        38.15 o                         
  10  12   5       2687.33       2813.75        58.21 o                         
  12  12   5        663.91        688.55        44.39 o                         
  14  12   5        361.06        433.62        41.05 o                         
  16  12   5        199.38        189.18        44.40 o                         
  18  12   5         32.07         -3.58        35.22 o                         
 -19  13   5          0.08         -2.59        39.09 o                         
 -17  13   5          5.50         26.96        33.10 o                         
 -15  13   5          5.13         69.91        33.46 o                         
 -13  13   5        129.97        121.24        31.75 o                         
 -11  13   5        124.90        222.24        36.96 o                         
  -9  13   5         60.86         59.19        20.92 o                         
  -7  13   5        254.69        206.18        23.89 o                         
  -5  13   5        185.88        235.13        26.63 o                         
  -3  13   5         10.52         24.86        22.81 o                         
  -1  13   5        173.07        222.06        20.81 o                         
   1  13   5         38.14         35.11        17.83 o                         
   3  13   5          1.74         52.09        23.15 o                         
   5  13   5         40.63         13.98        20.07 o                         
   7  13   5        118.86        223.54        27.00 o                         
   9  13   5        122.85        144.36        30.84 o                         
  11  13   5         83.52        102.48        27.54 o                         
  13  13   5          0.55         23.35        29.61 o                         
  15  13   5          0.91        -29.42        31.78 o                         
  17  13   5          8.17         32.96        38.44 o                         
 -18  14   5         97.77         97.06        33.97 o                         
 -16  14   5         66.46         74.77        32.21 o                         
 -14  14   5        381.16        432.89        46.50 o                         
 -12  14   5        476.05        514.76        38.03 o                         
 -10  14   5        243.30        303.84        26.01 o                         
  -8  14   5        487.41        627.34        31.17 o                         
  -6  14   5        376.49        387.50        24.34 o                         
  -4  14   5        871.84        893.16        31.44 o                         
  -2  14   5       1104.43       1305.28        31.92 o                         
   0  14   5       1779.24       1875.39        37.91 o                         
   2  14   5        463.91        506.63        28.54 o                         
   4  14   5         22.52         34.11        20.12 o                         
   6  14   5        161.52        264.21        26.26 o                         
   8  14   5        757.57        788.38        34.68 o                         
  10  14   5        767.45        738.41        37.54 o                         
  12  14   5        121.17        114.24        25.46 o                         
  14  14   5         51.23         66.04        34.68 o                         
  16  14   5         64.64         84.87        36.98 o                         
 -17  15   5        321.69        273.95        41.95 o                         
 -15  15   5        223.36        217.07        44.37 o                         
 -13  15   5        705.70        654.78        37.12 o                         
 -11  15   5        787.42        857.50        34.90 o                         
  -9  15   5        988.01       1028.52        38.03 o                         
  -7  15   5       1923.44       2045.04        43.49 o                         
  -5  15   5       1227.55       1361.43        41.64 o                         
  -3  15   5       2018.79       2101.29        41.36 o                         
  -1  15   5       2477.10       2563.35        48.37 o                         
   1  15   5        717.37        776.16        30.59 o                         
   3  15   5        927.34       1124.77        34.19 o                         
   5  15   5       1853.39       2026.22        48.46 o                         
   7  15   5        947.86        959.37        38.08 o                         
   9  15   5        729.36        786.62        34.54 o                         
  11  15   5        556.56        524.08        35.61 o                         
  13  15   5        195.16        194.93        36.37 o                         
  15  15   5        261.77        226.04        35.24 o                         
 -14  16   5        168.13        147.73        34.10 o                         
 -12  16   5        335.62        299.18        34.60 o                         
 -10  16   5        748.93        787.55        39.03 o                         
  -8  16   5       1315.61       1373.19        39.61 o                         
  -6  16   5       1475.64       1611.46        43.48 o                         
  -4  16   5        844.84        905.23        37.37 o                         
  -2  16   5        680.23        752.71        32.58 o                         
   0  16   5        997.53       1129.68        37.40 o                         
   2  16   5       1080.00       1192.35        38.99 o                         
   4  16   5       1370.44       1447.58        42.79 o                         
   6  16   5       1012.07       1059.76        43.26 o                         
   8  16   5        494.48        488.84        31.76 o                         
  10  16   5        326.10        255.64        33.42 o                         
  12  16   5        212.44        188.82        36.01 o                         
 -13  17   5         26.69          4.19        28.38 o                         
 -11  17   5         77.86         55.26        28.19 o                         
  -9  17   5        182.64        142.74        29.84 o                         
  -7  17   5        206.77        223.12        26.65 o                         
  -5  17   5        321.37        355.42        26.70 o                         
  -3  17   5        213.32        241.53        33.73 o                         
  -1  17   5         65.43        100.49        24.96 o                         
   1  17   5        202.23        208.47        27.51 o                         
   3  17   5         74.15         84.57        26.40 o                         
   5  17   5         82.22         85.71        26.84 o                         
   7  17   5        401.27        395.97        33.56 o                         
   9  17   5        149.07        107.62        30.12 o                         
  11  17   5         51.26         62.08        34.23 o                         
 -10  18   5         58.41         63.73        27.72 o                         
  -8  18   5         35.20         63.59        30.86 o                         
  -6  18   5         68.52         69.05        31.11 o                         
  -4  18   5         10.60         -7.06        31.35 o                         
  -2  18   5          1.17          5.25        28.51 o                         
   0  18   5        147.62        184.03        26.88 o                         
   2  18   5         43.74         13.17        23.63 o                         
   4  18   5         54.05        104.12        26.50 o                         
   6  18   5          2.26         19.46        27.80 o                         
   8  18   5         12.05         15.73        24.78 o                         
  -7  19   5        338.36        300.29        36.98 o                         
  -5  19   5        242.55        224.58        35.56 o                         
  -3  19   5        243.24        222.92        33.97 o                         
  -1  19   5        262.60        237.11        28.03 o                         
   1  19   5        159.70        103.64        26.04 o                         
   3  19   5        239.27        226.43        27.37 o                         
   5  19   5        299.82        262.59        29.32 o                         
 -26   0   6        325.40        289.92        48.97 o                         
 -24   0   6        295.82        272.62        56.58 o                         
 -22   0   6        718.36        732.38        62.96 o                         
 -20   0   6       2060.76       2049.26        75.09 o                         
 -18   0   6       2054.41       1799.91        67.45 o                         
 -16   0   6       7166.41       6415.84       101.22 o                         
 -14   0   6      24769.62      23255.58       190.32 o                         
 -12   0   6       1727.68       1612.29        57.02 o                         
 -10   0   6      19860.41      19910.44       154.35 o                         
  -8   0   6      33528.35      36654.82       212.77 o                         
  -6   0   6      52233.52      54049.88       552.88 o                         
  -4   0   6      30183.74      30058.49       233.41 o                         
  -2   0   6       8062.45       6491.99       110.86 o                         
   0   0   6       1390.76        716.22        62.86 o                         
   2   0   6      45134.23      41666.64       362.53 o                         
   4   0   6      13144.79      14470.77       135.91 o                         
   6   0   6      15470.59      15668.93       161.67 o                         
   8   0   6      30981.19      29831.49       251.00 o                         
  10   0   6       3345.85       3877.65        74.50 o                         
  12   0   6       5823.58       5621.34       155.40 o                         
  14   0   6       4922.93       5139.92       143.07 o                         
  16   0   6         20.32         24.72        35.39 o                         
  18   0   6       1440.09       1408.55        73.08 o                         
  20   0   6        985.63       1101.29        83.01 o                         
  22   0   6        343.10        343.55        64.88 o                         
  24   0   6        214.20        126.88        50.25 o                         
 -27   1   6         88.03         61.40        30.29 o                         
 -25   1   6        283.16        291.42        40.75 o                         
 -23   1   6        359.18        430.24        39.30 o                         
 -21   1   6        313.48        358.82        34.36 o                         
 -19   1   6        573.96        563.46        31.93 o                         
 -17   1   6       1139.75       1139.26        38.68 o                         
 -15   1   6      12608.96      12233.62       106.22 o                         
 -13   1   6       8354.25       8630.62        88.16 o                         
 -11   1   6       3025.02       3386.84        49.83 o                         
  -9   1   6      16686.73      14594.20        99.68 o                         
  -7   1   6       3386.61       3922.79        46.11 o                         
  -5   1   6      45858.70      49642.96       349.81 o                         
  -3   1   6       6757.23       5809.64        60.08 o                         
  -1   1   6      11555.11      13753.85        93.97 o                         
   1   1   6         38.95         16.06        21.00 o                         
   3   1   6      33186.36      34686.98       151.31 o                         
   5   1   6      45169.47      45683.22       241.08 o                         
   7   1   6       8039.78       8563.33        77.99 o                         
   9   1   6       8665.08       8841.73        78.71 o                         
  11   1   6       3060.27       2944.96        55.60 o                         
  13   1   6       3812.60       3909.93        65.49 o                         
  15   1   6        700.29        823.59        45.16 o                         
  17   1   6        438.83        466.55        37.18 o                         
  19   1   6        492.74        596.81        39.91 o                         
  21   1   6        395.90        431.42        48.43 o                         
  23   1   6        180.02        155.59        48.34 o                         
 -26   2   6          1.29        -13.57        31.84 o                         
 -24   2   6         76.01        113.31        34.66 o                         
 -22   2   6          7.48         96.69        32.21 o                         
 -20   2   6        157.09        108.86        24.72 o                         
 -18   2   6        243.54        337.18        27.10 o                         
 -16   2   6          5.11        137.09        23.74 o                         
 -14   2   6       1967.72       1785.84        37.12 o                         
 -12   2   6       2850.45       3070.90        49.42 o                         
 -10   2   6        583.58        494.27        25.62 o                         
  -8   2   6       2018.41       2479.20        38.80 o                         
  -6   2   6        385.75        305.88        23.01 o                         
  -4   2   6       4473.03       5612.69        53.33 o                         
  -2   2   6      22010.02      22513.66       156.25 o                         
   0   2   6       7724.67       7554.00        81.49 o                         
   2   2   6       6347.50       6516.22        65.58 o                         
   4   2   6      37604.52      44591.54       164.76 o                         
   6   2   6       9801.68      10762.56        77.73 o                         
   8   2   6       1459.46       1707.95        40.23 o                         
  10   2   6         76.22        132.65        22.48 o                         
  12   2   6        258.56        415.17        30.84 o                         
  14   2   6          0.98         66.52        27.74 o                         
  16   2   6        790.08        907.74        42.73 o                         
  18   2   6        151.56        183.52        37.06 o                         
  20   2   6          8.05         28.14        42.91 o                         
  22   2   6         67.18        101.10        42.06 o                         
  24   2   6          0.86         -7.70        35.99 o                         
 -25   3   6        186.24        168.06        34.09 o                         
 -23   3   6         13.58          4.56        30.03 o                         
 -21   3   6        397.68        508.03        35.17 o                         
 -19   3   6        838.66        887.14        37.41 o                         
 -17   3   6        173.84        189.51        27.29 o                         
 -15   3   6       4222.99       3738.21        64.99 o                         
 -13   3   6        278.21        397.45        26.28 o                         
 -11   3   6       7905.07       8068.10        86.19 o                         
  -9   3   6      14258.04      14746.88       107.92 o                         
  -7   3   6       5317.22       5107.06        60.39 o                         
  -5   3   6      12423.61      12479.17        75.73 o                         
  -3   3   6      14222.01      13618.21        79.32 o                         
  -1   3   6         33.59        -19.80        19.80 o                         
   1   3   6       8740.13       7913.22        55.45 o                         
   3   3   6        133.86        104.94        18.78 o                         
   5   3   6       3409.14       3977.12        48.33 o                         
   7   3   6       9274.10       9139.17        82.01 o                         
   9   3   6       9083.39       8632.33        83.20 o                         
  11   3   6        757.99        923.35        34.72 o                         
  13   3   6       1928.84       1864.66        48.04 o                         
  15   3   6        800.66        908.90        41.28 o                         
  17   3   6        346.31        400.84        36.06 o                         
  19   3   6       1209.54       1231.69        61.08 o                         
  21   3   6         10.21         27.61        35.49 o                         
  23   3   6        124.74         85.66        41.19 o                         
 -26   4   6        157.09        109.87        33.59 o                         
 -24   4   6        490.93        446.85        37.51 o                         
 -22   4   6        470.36        485.61        35.69 o                         
 -20   4   6       2146.88       2157.82        53.78 o                         
 -18   4   6       1709.46       1790.88        45.13 o                         
 -16   4   6       1469.85       1401.19        54.99 o                         
 -14   4   6       3586.47       3397.78        62.10 o                         
 -12   4   6       7992.62       7815.63       120.53 o                         
 -10   4   6      35147.05      37326.05       451.11 o                         
  -8   4   6      18114.30      18355.07       138.61 o                         
  -6   4   6       8081.91       7354.93        66.60 o                         
  -4   4   6       6463.93       6124.61        46.90 o                         
  -2   4   6      29043.52      27764.03       148.70 o                         
   0   4   6      22043.96      21467.44        92.71 o                         
   2   4   6      51640.20      54960.19       233.37 o                         
   4   4   6       9781.81       9562.82        70.93 o                         
   6   4   6      22477.43      22348.69       202.91 o                         
   8   4   6       6460.07       6362.53        73.76 o                         
  10   4   6       6191.94       6077.52        71.77 o                         
  12   4   6       1235.69       1101.47        39.15 o                         
  14   4   6       6363.52       5992.24       160.27 o                         
  16   4   6       1540.10       1475.34        47.85 o                         
  18   4   6       1454.83       1529.11        53.95 o                         
  20   4   6        565.08        561.85        48.20 o                         
  22   4   6        217.85        154.82        38.69 o                         
  24   4   6         96.13         70.15        35.97 o                         
 -25   5   6        178.64        102.23        34.31 o                         
 -23   5   6       1173.05       1119.53        47.30 o                         
 -21   5   6        440.05        444.06        32.99 o                         
 -19   5   6       1843.44       1848.95        46.38 o                         
 -17   5   6       3072.72       3280.07        68.39 o                         
 -15   5   6       3019.46       3057.45        67.12 o                         
 -13   5   6       4307.40       4127.35        97.14 o                         
 -11   5   6      12564.36      11657.78       246.35 o                         
  -9   5   6        483.11        448.88        33.34 o                         
  -7   5   6      27756.00      29117.38       190.79 o                         
  -5   5   6       6225.88       7342.56        49.89 o                         
  -3   5   6      59711.16      60503.95       305.00 o                         
  -1   5   6      56370.50      58553.09       223.02 o                         
   1   5   6       6777.95       6913.92        45.41 o                         
   3   5   6       1838.96       1507.09        24.54 o                         
   5   5   6      18596.35      17428.46       165.20 o                         
   7   5   6       1681.98       1615.41        38.09 o                         
   9   5   6       3309.41       3238.26        71.51 o                         
  11   5   6      11452.75      10440.51       206.23 o                         
  13   5   6        716.24        783.99        42.02 o                         
  15   5   6       1946.63       1851.01        55.37 o                         
  17   5   6       1024.44       1125.22        56.63 o                         
  19   5   6        267.83        280.43        44.69 o                         
  21   5   6        361.63        386.37        55.69 o                         
  23   5   6        174.47        155.68        40.86 o                         
 -24   6   6        196.26        158.00        34.28 o                         
 -22   6   6        103.65        118.07        27.96 o                         
 -20   6   6         46.79         88.39        26.49 o                         
 -18   6   6        698.48        834.78        33.70 o                         
 -16   6   6        568.79        577.12        35.37 o                         
 -14   6   6       1358.17       1464.06        42.27 o                         
 -12   6   6       3512.08       3106.10        57.76 o                         
 -10   6   6        188.60        239.25        27.74 o                         
  -8   6   6         13.82         95.21        25.02 o                         
  -6   6   6      16088.67      15563.81       101.16 o                         
  -4   6   6       1583.43       1737.99        33.35 o                         
  -2   6   6       3300.69       3786.11        36.82 o                         
   0   6   6       5346.52       4769.15        36.25 o                         
   2   6   6      19292.97      19988.20        86.08 o                         
   4   6   6        303.93        194.60        18.62 o                         
   6   6   6       6098.43       5689.90        64.97 o                         
   8   6   6          5.95        164.68        29.52 o                         
  10   6   6       3852.60       3662.00        64.52 o                         
  12   6   6        129.86        178.69        31.63 o                         
  14   6   6        126.81        147.88        32.92 o                         
  16   6   6        747.71        762.59        45.67 o                         
  18   6   6         14.73         41.59        38.81 o                         
  20   6   6         96.26        146.08        48.80 o                         
  22   6   6        151.49        122.23        40.22 o                         
 -25   7   6         57.76         54.27        32.36 o                         
 -23   7   6         26.97         28.59        35.96 o                         
 -21   7   6         79.80        129.61        28.59 o                         
 -19   7   6         15.01         38.45        23.57 o                         
 -17   7   6        325.45        353.27        26.83 o                         
 -15   7   6          4.10        148.42        25.21 o                         
 -13   7   6       1786.05       1761.51        46.56 o                         
 -11   7   6        523.74        481.10        27.35 o                         
  -9   7   6        108.16        298.14        28.60 o                         
  -7   7   6         29.36         53.36        20.25 o                         
  -5   7   6       1367.30       1314.53        31.59 o                         
  -3   7   6        292.65        100.06        18.56 o                         
  -1   7   6       5376.92       5545.01        46.50 o                         
   1   7   6        600.78        478.37        31.03 o                         
   3   7   6        884.27        760.12        23.55 o                         
   5   7   6        793.85        741.75        23.29 o                         
   7   7   6        464.17        502.78        31.95 o                         
   9   7   6       2109.90       2033.25        51.79 o                         
  11   7   6          4.89         11.70        26.15 o                         
  13   7   6        574.77        638.75        39.50 o                         
  15   7   6          1.20        -13.08        30.63 o                         
  17   7   6         33.56         27.46        44.86 o                         
  19   7   6          0.99        160.83        89.50 o                         
  21   7   6         13.71        -20.51        43.02 o                         
 -24   8   6        214.39        188.07        40.03 o                         
 -22   8   6        358.81        290.12        35.99 o                         
 -20   8   6        295.65        345.86        29.69 o                         
 -18   8   6       1406.62       1497.10        38.72 o                         
 -16   8   6       1162.76       1373.07        39.61 o                         
 -14   8   6        605.45        661.81        36.63 o                         
 -12   8   6       6000.18       6085.08       101.85 o                         
 -10   8   6       3368.90       3223.90        60.36 o                         
  -8   8   6       5455.53       5647.61        60.07 o                         
  -6   8   6       3027.57       2752.54        41.84 o                         
  -4   8   6        429.02        239.99        20.79 o                         
  -2   8   6       9332.36       8890.13        60.05 o                         
   0   8   6      14511.51      14370.18        74.70 o                         
   2   8   6       1646.59       1413.66        23.71 o                         
   4   8   6      13540.69      12793.66       132.74 o                         
   6   8   6       2813.33       2689.14        41.31 o                         
   8   8   6       3959.38       3761.66        58.88 o                         
  10   8   6       4382.90       4248.50        73.03 o                         
  12   8   6       1522.76       1508.95        47.24 o                         
  14   8   6        160.94        167.46        32.06 o                         
  16   8   6       1465.30       1413.48        61.96 o                         
  18   8   6        309.73        345.39        64.62 o                         
  20   8   6        248.87        279.61        55.19 o                         
  22   8   6        228.28        154.97        50.41 o                         
 -23   9   6        283.38        198.64        42.46 o                         
 -21   9   6        469.89        454.70        43.58 o                         
 -19   9   6        987.72        905.78        38.58 o                         
 -17   9   6       2146.60       2335.76        52.52 o                         
 -15   9   6        589.65        691.61        37.21 o                         
 -13   9   6       2908.16       3026.50        57.55 o                         
 -11   9   6       6060.73       6268.78        96.38 o                         
  -9   9   6       5573.99       5330.84        64.46 o                         
  -7   9   6       5681.96       5977.81        61.68 o                         
  -5   9   6       3541.60       3401.57        41.72 o                         
  -3   9   6       3061.34       2841.16        43.96 o                         
  -1   9   6      19194.21      17829.03        90.95 o                         
   1   9   6      11683.91      11131.88        67.35 o                         
   3   9   6       4052.00       3737.83        39.19 o                         
   5   9   6       8563.04       7613.37       120.92 o                         
   7   9   6       5498.01       5094.29        78.19 o                         
   9   9   6       2057.58       1866.63        44.44 o                         
  11   9   6       2972.68       2930.87        59.92 o                         
  13   9   6        795.47        740.96        39.53 o                         
  15   9   6       1130.89       1153.58        62.39 o                         
  17   9   6       1381.02       1584.80        67.16 o                         
  19   9   6        382.44        304.82        45.72 o                         
  21   9   6        340.25        237.92        46.80 o                         
 -22  10   6        198.89        134.05        55.14 o                         
 -20  10   6        511.29        425.47        53.29 o                         
 -18  10   6        574.31        593.83        46.70 o                         
 -16  10   6        368.46        457.77        33.56 o                         
 -14  10   6        386.55        533.11        35.80 o                         
 -12  10   6        917.58        935.46        35.39 o                         
 -10  10   6       2398.02       2433.23        43.25 o                         
  -8  10   6       4303.09       4320.01        63.24 o                         
  -6  10   6       1870.54       1760.96        38.12 o                         
  -4  10   6       6599.86       6401.10        71.80 o                         
  -2  10   6       2862.50       2841.69        38.97 o                         
   0  10   6       2185.79       1935.77        30.32 o                         
   2  10   6       3911.02       3434.24        47.62 o                         
   4  10   6         87.75         93.37        15.86 o                         
   6  10   6         81.98         49.14        17.71 o                         
   8  10   6       2895.18       2753.40        62.09 o                         
  10  10   6        466.72        416.46        28.87 o                         
  12  10   6       1128.71       1215.76        42.08 o                         
  14  10   6        826.00        847.50        50.50 o                         
  16  10   6        612.01        624.72        53.44 o                         
  18  10   6        237.50        266.87        44.97 o                         
  20  10   6         56.68         35.11        35.20 o                         
 -21  11   6         27.65         16.70        36.05 o                         
 -19  11   6         48.82         91.86        30.58 o                         
 -17  11   6          6.77         24.09        28.00 o                         
 -15  11   6          3.79         83.41        28.72 o                         
 -13  11   6        436.67        474.06        30.71 o                         
 -11  11   6        134.00        191.08        24.29 o                         
  -9  11   6       1572.46       1711.03        44.40 o                         
  -7  11   6         83.79        100.56        29.19 o                         
  -5  11   6        478.44        404.75        26.56 o                         
  -3  11   6       1161.89       1051.43        29.04 o                         
  -1  11   6         52.62         68.59        19.02 o                         
   1  11   6        283.76        246.77        19.58 o                         
   3  11   6       1549.65       1453.72        28.87 o                         
   5  11   6        508.29        538.78        33.79 o                         
   7  11   6         37.92         22.87        18.99 o                         
   9  11   6        103.72         81.91        22.98 o                         
  11  11   6         59.95        110.11        26.95 o                         
  13  11   6        113.54        153.55        34.36 o                         
  15  11   6          8.89         85.50        39.12 o                         
  17  11   6          1.50          5.54        36.62 o                         
  19  11   6          9.44         -3.13        36.49 o                         
 -20  12   6         91.43         77.79        44.84 o                         
 -18  12   6        289.31        236.48        45.88 o                         
 -16  12   6        783.80        873.53        40.80 o                         
 -14  12   6        283.42        363.23        30.35 o                         
 -12  12   6       1086.21       1166.86        45.90 o                         
 -10  12   6        337.33        351.23        29.16 o                         
  -8  12   6       1490.16       1504.35        38.36 o                         
  -6  12   6       3635.74       3865.05        53.87 o                         
  -4  12   6        646.19        574.04        25.67 o                         
  -2  12   6       1241.51       1383.19        30.79 o                         
   0  12   6          7.26         -4.34        17.15 o                         
   2  12   6        884.30        867.26        26.23 o                         
   4  12   6       2771.06       2647.50        37.37 o                         
   6  12   6       2388.01       2428.76        42.32 o                         
   8  12   6        262.93        257.76        25.00 o                         
  10  12   6        575.88        732.96        39.51 o                         
  12  12   6        628.82        739.91        48.62 o                         
  14  12   6        198.10        187.89        45.28 o                         
  16  12   6        130.49        103.96        38.56 o                         
  18  12   6         74.28         69.66        37.88 o                         
 -19  13   6        223.80        211.08        40.30 o                         
 -17  13   6        549.68        450.28        42.67 o                         
 -15  13   6       1424.03       1581.96        56.08 o                         
 -13  13   6       1082.12       1090.46        50.25 o                         
 -11  13   6       1891.68       2138.28        44.60 o                         
  -9  13   6       1571.13       1505.27        41.02 o                         
  -7  13   6       1791.22       1698.06        34.98 o                         
  -5  13   6       2513.63       2674.28        39.49 o                         
  -3  13   6       3219.64       3205.32        48.14 o                         
  -1  13   6        537.03        540.52        24.83 o                         
   1  13   6       2387.27       2406.72        37.35 o                         
   3  13   6       2061.50       2096.93        43.42 o                         
   5  13   6       1722.28       1621.31        36.29 o                         
   7  13   6       4441.68       4563.04        64.28 o                         
   9  13   6       1725.08       1712.06        55.61 o                         
  11  13   6        739.52        705.96        39.90 o                         
  13  13   6        668.82        683.66        45.93 o                         
  15  13   6        224.01        210.30        41.32 o                         
  17  13   6        102.14         89.33        40.87 o                         
 -18  14   6         46.95         36.97        34.36 o                         
 -16  14   6        461.44        416.88        42.45 o                         
 -14  14   6       1396.87       1454.65        59.69 o                         
 -12  14   6        715.02        686.20        34.75 o                         
 -10  14   6       1028.30       1147.00        34.66 o                         
  -8  14   6       1050.76       1144.63        32.36 o                         
  -6  14   6        498.15        529.54        25.35 o                         
  -4  14   6       1511.44       1567.68        33.40 o                         
  -2  14   6       1630.24       1807.87        37.83 o                         
   0  14   6        805.81        781.09        29.04 o                         
   2  14   6       2430.42       2457.54        42.06 o                         
   4  14   6       1734.27       1851.66        40.49 o                         
   6  14   6       1395.36       1383.80        35.89 o                         
   8  14   6        967.84        899.14        36.30 o                         
  10  14   6        536.46        609.76        40.10 o                         
  12  14   6        353.69        317.10        29.29 o                         
  14  14   6        411.54        347.91        44.69 o                         
  16  14   6        103.78         91.01        39.89 o                         
 -17  15   6         33.31          9.81        36.57 o                         
 -15  15   6         28.28         30.55        38.53 o                         
 -13  15   6         59.98         79.62        28.30 o                         
 -11  15   6        114.15        167.89        29.94 o                         
  -9  15   6          9.98         19.64        21.66 o                         
  -7  15   6        123.82        192.43        23.45 o                         
  -5  15   6        191.53        264.19        24.62 o                         
  -3  15   6        156.78        168.22        22.32 o                         
  -1  15   6        126.53        231.39        24.19 o                         
   1  15   6        352.60        436.22        27.60 o                         
   3  15   6        634.43        599.26        28.09 o                         
   5  15   6        218.60        322.16        31.67 o                         
   7  15   6         36.96         44.80        28.05 o                         
   9  15   6         37.99         49.80        24.44 o                         
  11  15   6          7.08         14.29        31.24 o                         
  13  15   6        153.21        132.98        32.06 o                         
  15  15   6        113.79         88.85        33.07 o                         
 -14  16   6         72.55         63.91        31.26 o                         
 -12  16   6         49.26         56.27        28.15 o                         
 -10  16   6        159.51        172.97        32.62 o                         
  -8  16   6        140.84        165.89        27.42 o                         
  -6  16   6        118.15        195.35        26.09 o                         
  -4  16   6        401.55        461.21        25.26 o                         
  -2  16   6          0.98         -9.73        19.65 o                         
   0  16   6         14.67         32.86        25.06 o                         
   2  16   6        221.23        278.96        29.28 o                         
   4  16   6         37.98         52.51        21.34 o                         
   6  16   6         28.27         65.67        28.62 o                         
   8  16   6         79.89         95.71        26.42 o                         
  10  16   6          5.67          6.79        29.72 o                         
  12  16   6         38.36         12.44        31.24 o                         
 -13  17   6        193.60        174.14        32.08 o                         
 -11  17   6        215.55        197.28        31.13 o                         
  -9  17   6        628.25        557.63        36.38 o                         
  -7  17   6        564.09        538.28        37.40 o                         
  -5  17   6        362.41        371.85        27.96 o                         
  -3  17   6        549.26        570.37        29.61 o                         
  -1  17   6        535.98        546.03        33.53 o                         
   1  17   6        595.12        608.67        34.08 o                         
   3  17   6        551.82        569.90        32.63 o                         
   5  17   6         95.67         93.83        24.82 o                         
   7  17   6        123.33        122.14        29.05 o                         
   9  17   6        194.54        197.09        31.45 o                         
  11  17   6        213.18        181.20        36.32 o                         
 -10  18   6        196.72        158.08        28.15 o                         
  -8  18   6        290.13        278.85        32.98 o                         
  -6  18   6        422.17        361.26        36.33 o                         
  -4  18   6        506.34        494.69        39.74 o                         
  -2  18   6        643.01        564.49        37.03 o                         
   0  18   6        590.40        545.51        31.74 o                         
   2  18   6        337.44        289.05        29.70 o                         
   4  18   6        356.44        346.81        30.36 o                         
   6  18   6        133.17         91.51        27.03 o                         
   8  18   6        224.36        197.84        28.28 o                         
  -5  19   6        226.00        181.51        32.58 o                         
  -3  19   6         75.55         55.58        31.57 o                         
  -1  19   6        181.67        145.33        29.92 o                         
   1  19   6        115.55         98.86        25.52 o                         
   3  19   6        193.63        164.78        24.88 o                         
 -27   1   7         61.14         45.84        28.82 o                         
 -25   1   7         68.73         72.40        34.45 o                         
 -23   1   7        623.43        656.74        43.36 o                         
 -21   1   7        261.05        268.76        31.63 o                         
 -19   1   7        395.36        434.07        30.73 o                         
 -17   1   7       1817.23       1758.05        41.70 o                         
 -15   1   7          8.41        259.39        27.41 o                         
 -13   1   7       6146.87       5825.09        73.52 o                         
 -11   1   7       3339.18       3430.82        45.32 o                         
  -9   1   7       1748.07       2008.28        34.92 o                         
  -7   1   7      16323.51      17003.59        88.15 o                         
  -5   1   7      42616.99      44879.00       254.63 o                         
  -3   1   7        524.06        506.53        25.46 o                         
  -1   1   7        537.33        280.89        22.65 o                         
   1   1   7       1100.39        816.00        39.62 o                         
   3   1   7         63.96        -10.18        21.90 o                         
   5   1   7      12808.08      12388.33       104.98 o                         
   7   1   7       3373.01       3504.16        57.28 o                         
   9   1   7        865.39        814.59        30.34 o                         
  11   1   7       8723.55       8073.87        81.13 o                         
  13   1   7        192.31        226.37        23.76 o                         
  15   1   7       1632.14       1673.61        59.66 o                         
  17   1   7        843.09        841.98        38.11 o                         
  19   1   7         43.16         79.74        38.34 o                         
  21   1   7        178.18        244.33        43.18 o                         
  23   1   7         31.74          6.50        44.24 o                         
 -26   2   7        145.70         68.99        32.20 o                         
 -24   2   7        455.30        398.98        46.56 o                         
 -22   2   7       1611.73       1601.54        53.15 o                         
 -20   2   7        229.67        243.71        29.36 o                         
 -18   2   7       3246.74       2869.94        62.16 o                         
 -16   2   7       3289.57       3083.49        55.71 o                         
 -14   2   7       1560.63       1527.44        37.77 o                         
 -12   2   7      11962.72      12003.39       107.13 o                         
 -10   2   7       7739.85       7977.60        76.92 o                         
  -8   2   7      20847.12      22315.86       125.50 o                         
  -6   2   7      41748.37      43974.57       179.34 o                         
  -4   2   7      67672.11      71415.28       199.07 o                         
  -2   2   7      80400.75      85422.16       477.92 o                         
   0   2   7      59935.43      64557.07       308.34 o                         
   2   2   7      15977.87      16933.25       115.45 o                         
   4   2   7      18053.09      17349.05       116.40 o                         
   6   2   7      12490.89      11793.54        92.24 o                         
   8   2   7       2190.72       2355.73        41.92 o                         
  10   2   7      11271.19      10974.95       103.82 o                         
  12   2   7      11961.49      10457.94       238.09 o                         
  14   2   7       2862.07       2518.96        54.03 o                         
  16   2   7       4219.83       4347.22        75.10 o                         
  18   2   7        392.94        407.05        37.30 o                         
  20   2   7         75.89         55.07        35.45 o                         
  22   2   7        230.38        219.07        40.62 o                         
  24   2   7        106.88         35.31        31.83 o                         
 -25   3   7        132.15        132.83        33.84 o                         
 -23   3   7        144.24        136.22        33.35 o                         
 -21   3   7       1463.88       1424.25        48.42 o                         
 -19   3   7       1840.93       1808.28        47.42 o                         
 -17   3   7       3343.08       3260.36        84.35 o                         
 -15   3   7       1126.34       1046.41        34.64 o                         
 -13   3   7       3345.60       3170.31        61.35 o                         
 -11   3   7       2469.77       2318.00        42.83 o                         
  -9   3   7      23850.58      24163.07       130.06 o                         
  -7   3   7      25516.34      25088.07       129.46 o                         
  -5   3   7      15578.55      16484.73       111.92 o                         
  -3   3   7       7469.71       7811.15        60.02 o                         
  -1   3   7      41961.45      43103.40       159.70 o                         
   1   3   7      32878.16      33073.12       194.49 o                         
   3   3   7      50209.51      53683.32       243.39 o                         
   5   3   7       9394.88       9222.61        72.29 o                         
   7   3   7      23008.51      23041.04       128.01 o                         
   9   3   7       3744.26       3947.00        61.50 o                         
  11   3   7       1107.54       1053.51        38.75 o                         
  13   3   7       6855.51       6531.29       142.06 o                         
  15   3   7       3049.73       3093.70        69.71 o                         
  17   3   7        605.44        564.59        39.08 o                         
  19   3   7        358.72        379.46        44.39 o                         
  21   3   7        117.74        130.30        47.45 o                         
  23   3   7         97.76         89.08        33.93 o                         
 -26   4   7         40.73         62.07        27.58 o                         
 -24   4   7          3.03         29.70        29.00 o                         
 -22   4   7          5.59         56.48        29.72 o                         
 -20   4   7        863.23        874.40        40.71 o                         
 -18   4   7        313.11        329.65        30.53 o                         
 -16   4   7        318.49        392.12        30.58 o                         
 -14   4   7        818.57        944.72        38.91 o                         
 -12   4   7        411.17        505.61        32.64 o                         
 -10   4   7        222.52        433.63        37.95 o                         
  -8   4   7         79.60        407.14        31.06 o                         
  -6   4   7       4106.40       4173.19        48.76 o                         
  -4   4   7       9181.89       9434.17        59.19 o                         
  -2   4   7       1688.86       1418.44        26.29 o                         
   0   4   7       7198.47       6912.21        49.90 o                         
   2   4   7       1411.88       1011.25        24.75 o                         
   4   4   7       4442.80       4667.12        55.74 o                         
   6   4   7        203.90        256.18        22.46 o                         
   8   4   7       3415.18       3052.73        54.88 o                         
  10   4   7         27.59         41.71        26.16 o                         
  12   4   7        600.72        491.50        27.59 o                         
  14   4   7         25.66        142.53        28.33 o                         
  16   4   7          0.84         36.02        29.45 o                         
  18   4   7        241.65        338.37        42.41 o                         
  20   4   7         28.34         38.86        37.06 o                         
  22   4   7         17.47        -18.83        33.08 o                         
 -25   5   7          0.25        -13.98        26.77 o                         
 -23   5   7         93.18        125.58        31.98 o                         
 -21   5   7        112.73        114.30        30.38 o                         
 -19   5   7        243.92        347.89        31.12 o                         
 -17   5   7        380.36        567.61        32.37 o                         
 -15   5   7          2.31         26.41        24.79 o                         
 -13   5   7        598.66        616.14        30.94 o                         
 -11   5   7       7878.84       7548.55        90.03 o                         
  -9   5   7       5383.63       5419.14        76.19 o                         
  -7   5   7       4048.13       4525.49        57.34 o                         
  -5   5   7       4181.41       3655.26        39.07 o                         
  -3   5   7       2700.05       2468.27        33.51 o                         
  -1   5   7      11364.13      12148.78        62.78 o                         
   1   5   7      12969.30      13316.91        66.23 o                         
   3   5   7       1615.70       1592.34        25.85 o                         
   5   5   7      10773.52      10040.54        91.44 o                         
   7   5   7         65.05         60.05        24.32 o                         
   9   5   7       1899.98       1777.73        49.71 o                         
  11   5   7       6352.29       5916.53        86.31 o                         
  13   5   7         30.62         62.45        30.63 o                         
  15   5   7        130.46        201.71        30.56 o                         
  17   5   7        402.28        444.65        35.26 o                         
  19   5   7         69.84         69.55        40.33 o                         
  21   5   7          4.43         26.71        39.10 o                         
  23   5   7          0.49        -34.90        36.17 o                         
 -24   6   7        182.68        153.69        28.08 o                         
 -22   6   7        251.41        241.75        30.25 o                         
 -20   6   7        750.52        746.68        34.69 o                         
 -18   6   7        949.89        960.64        35.70 o                         
 -16   6   7       2004.11       2110.04        48.47 o                         
 -14   6   7       6784.34       6819.87       111.81 o                         
 -12   6   7       1253.28       1443.89        43.03 o                         
 -10   6   7       9020.38       8954.39       100.52 o                         
  -8   6   7       7183.32       6897.57        70.26 o                         
  -6   6   7       2828.65       3209.75        40.71 o                         
  -4   6   7      24938.86      26475.65       117.86 o                         
  -2   6   7      12024.55      11604.97        73.01 o                         
   0   6   7      11703.57      11379.02        59.34 o                         
   2   6   7      16318.88      16359.97        87.99 o                         
   4   6   7       1790.51       1802.53        28.08 o                         
   6   6   7      10986.68      11026.11        91.36 o                         
   8   6   7      21372.03      19459.95       139.14 o                         
  10   6   7       5574.53       5305.30        87.62 o                         
  12   6   7       1575.07       1584.34        53.62 o                         
  14   6   7        980.74        872.02        52.28 o                         
  16   6   7         57.53         73.78        38.25 o                         
  18   6   7        250.37        296.09        37.59 o                         
  20   6   7        466.81        418.13        49.73 o                         
  22   6   7         81.71         44.50        53.37 o                         
 -25   7   7        144.43        109.65        34.06 o                         
 -23   7   7         91.64         52.74        25.37 o                         
 -21   7   7        666.45        706.62        37.98 o                         
 -19   7   7        905.59        959.05        35.89 o                         
 -17   7   7       1116.64       1092.47        37.97 o                         
 -15   7   7       5563.94       5613.55        81.27 o                         
 -13   7   7       5455.47       5230.43        94.40 o                         
 -11   7   7       1156.97       1210.94        40.60 o                         
  -9   7   7       8237.22       8591.70        81.78 o                         
  -7   7   7      11394.52      11403.60        88.03 o                         
  -5   7   7      14418.50      14509.92        87.12 o                         
  -3   7   7      18571.69      18793.05        89.17 o                         
  -1   7   7      19581.91      20476.77        89.59 o                         
   1   7   7       6827.21       6491.59        48.02 o                         
   3   7   7      24169.83      22725.84       109.48 o                         
   5   7   7       8993.76       8633.71        71.40 o                         
   7   7   7      13197.19      12406.01       102.49 o                         
   9   7   7       9031.77       8236.37       133.62 o                         
  11   7   7       1770.88       1614.52        50.66 o                         
  13   7   7       2195.35       2102.66        60.91 o                         
  15   7   7        293.23        342.57        35.26 o                         
  17   7   7        271.07        229.53        59.24 o                         
  19   7   7        702.37        637.01        50.68 o                         
  21   7   7        116.74        155.22        61.44 o                         
 -24   8   7         11.39         52.04        37.17 o                         
 -22   8   7         66.01         81.80        25.00 o                         
 -20   8   7        178.13        212.39        29.52 o                         
 -18   8   7        304.25        384.42        30.77 o                         
 -16   8   7        425.63        542.03        30.86 o                         
 -14   8   7       1136.20       1114.81        37.56 o                         
 -12   8   7       4760.14       4968.35        83.37 o                         
 -10   8   7       5903.26       5703.57        75.87 o                         
  -8   8   7       1601.61       1674.87        34.93 o                         
  -6   8   7        873.94        960.60        29.47 o                         
  -4   8   7       3336.76       3331.65        42.27 o                         
  -2   8   7       7700.91       7149.84        56.19 o                         
   0   8   7       3157.13       3095.83        37.46 o                         
   2   8   7      15992.65      15172.10       129.12 o                         
   4   8   7       5843.80       5296.13        53.49 o                         
   6   8   7        164.59        130.04        23.69 o                         
   8   8   7       5287.67       4927.55        79.81 o                         
  10   8   7        811.48        869.52        41.60 o                         
  12   8   7        762.62        752.77        37.14 o                         
  14   8   7        243.65        164.33        33.14 o                         
  16   8   7        155.14        221.19        48.89 o                         
  18   8   7        405.25        438.37        66.92 o                         
  20   8   7         56.37          6.79        40.50 o                         
 -23   9   7          4.57         42.61        34.08 o                         
 -21   9   7         63.23         88.75        27.50 o                         
 -19   9   7        191.39        200.01        28.48 o                         
 -17   9   7         25.47         74.04        28.72 o                         
 -15   9   7        347.44        414.21        34.38 o                         
 -13   9   7        356.14        405.95        33.08 o                         
 -11   9   7        738.34        745.50        34.15 o                         
  -9   9   7        277.00        265.84        23.96 o                         
  -7   9   7        595.89        558.39        28.47 o                         
  -5   9   7       4221.79       4122.55        57.86 o                         
  -3   9   7       8302.63       7726.77        66.71 o                         
  -1   9   7         42.04         43.46        21.31 o                         
   1   9   7        347.82        395.14        19.28 o                         
   3   9   7        540.69        440.09        17.79 o                         
   5   9   7        105.71        118.64        19.57 o                         
   7   9   7          8.86         99.08        31.35 o                         
   9   9   7        549.86        510.58        34.05 o                         
  11   9   7          0.55         31.01        21.35 o                         
  13   9   7        152.37        161.94        26.65 o                         
  15   9   7          4.61         48.88        37.64 o                         
  17   9   7          1.72         32.76        47.07 o                         
  19   9   7         54.11          6.49        37.83 o                         
  21   9   7          2.43         34.88        37.93 o                         
 -22  10   7         61.18         83.82        51.32 o                         
 -20  10   7        552.50        472.13        39.28 o                         
 -18  10   7        154.74        173.90        37.04 o                         
 -16  10   7        533.42        538.08        39.21 o                         
 -14  10   7       1995.97       2312.45        55.24 o                         
 -12  10   7        497.21        485.23        30.16 o                         
 -10  10   7       2444.45       2607.99        45.82 o                         
  -8  10   7       2641.58       2432.19        46.57 o                         
  -6  10   7       1525.44       1656.10        35.70 o                         
  -4  10   7       2736.67       2877.39        48.70 o                         
  -2  10   7       6396.98       5621.88        57.63 o                         
   0  10   7       6631.65       6280.72        67.22 o                         
   2  10   7       8101.50       7482.89       108.91 o                         
   4  10   7       6158.79       5543.98       105.13 o                         
   6  10   7       1341.79       1288.08        30.56 o                         
   8  10   7       3084.21       3203.40        64.31 o                         
  10  10   7        649.31        591.36        34.58 o                         
  12  10   7        700.54        739.04        41.15 o                         
  14  10   7       1350.54       1567.13        62.17 o                         
  16  10   7        130.79        114.89        31.32 o                         
  18  10   7        149.12        153.40        44.55 o                         
  20  10   7         95.39         45.37        34.46 o                         
 -21  11   7        184.65        138.27        42.40 o                         
 -19  11   7        337.14        313.03        38.19 o                         
 -17  11   7        349.27        323.74        36.37 o                         
 -15  11   7       1093.87       1232.51        43.14 o                         
 -13  11   7       1069.75       1217.24        41.15 o                         
 -11  11   7       2259.20       2345.24        46.59 o                         
  -9  11   7       4690.13       5204.61        59.77 o                         
  -7  11   7       6194.42       6308.02        72.15 o                         
  -5  11   7       6239.04       6287.20        66.78 o                         
  -3  11   7       3298.48       3351.89        49.11 o                         
  -1  11   7       5529.30       5566.42        68.31 o                         
   1  11   7       6387.17       5790.17       106.23 o                         
   3  11   7       6535.95       6106.70        99.00 o                         
   5  11   7       4957.67       4704.37        91.37 o                         
   7  11   7       1446.67       1321.93        34.17 o                         
   9  11   7       1395.48       1458.42        42.35 o                         
  11  11   7       1503.08       1557.10        54.86 o                         
  13  11   7       1281.43       1335.41        59.49 o                         
  15  11   7        800.38        847.70        53.63 o                         
  17  11   7        330.28        295.92        47.34 o                         
  19  11   7         81.99         56.93        37.89 o                         
 -20  12   7         69.67         58.18        36.60 o                         
 -18  12   7        369.38        342.03        38.23 o                         
 -16  12   7        374.22        405.18        36.67 o                         
 -14  12   7        337.13        392.08        30.95 o                         
 -12  12   7       1343.63       1572.64        49.16 o                         
 -10  12   7        721.37        782.89        33.58 o                         
  -8  12   7       1278.12       1285.89        36.31 o                         
  -6  12   7       4219.40       4330.09        56.47 o                         
  -4  12   7       2795.17       2685.39        46.03 o                         
  -2  12   7       4068.02       4036.54        49.44 o                         
   0  12   7       3527.26       3657.63        47.47 o                         
   2  12   7       1035.46       1011.97        25.13 o                         
   4  12   7       1409.07       1248.63        29.53 o                         
   6  12   7       1214.69       1146.47        31.05 o                         
   8  12   7        919.61        974.91        34.80 o                         
  10  12   7       1609.26       1562.90        47.58 o                         
  12  12   7        724.52        801.45        47.84 o                         
  14  12   7        177.90        187.12        42.03 o                         
  16  12   7        267.24        219.72        37.47 o                         
  18  12   7        111.59         83.46        33.71 o                         
 -19  13   7         10.53          8.80        34.94 o                         
 -17  13   7        105.21         93.68        37.22 o                         
 -15  13   7         65.48        123.20        32.46 o                         
 -13  13   7        118.71        129.18        42.60 o                         
 -11  13   7        206.17        183.48        28.77 o                         
  -9  13   7         54.77         82.28        28.93 o                         
  -7  13   7        150.43        167.81        25.72 o                         
  -5  13   7        153.03        157.06        24.60 o                         
  -3  13   7          0.67         40.29        20.57 o                         
  -1  13   7        408.75        360.55        21.40 o                         
   1  13   7        284.40        293.71        20.89 o                         
   3  13   7         17.26         -6.33        15.32 o                         
   5  13   7        352.58        367.99        19.45 o                         
   7  13   7         80.59        178.00        27.54 o                         
   9  13   7         71.59         81.98        27.63 o                         
  11  13   7        154.24        176.17        34.29 o                         
  13  13   7          5.28         47.70        40.43 o                         
  15  13   7          3.09         16.18        39.60 o                         
  17  13   7         28.09         24.45        32.64 o                         
 -18  14   7         67.43         36.40        36.97 o                         
 -16  14   7         34.55         48.74        35.29 o                         
 -14  14   7         53.35         76.17        40.44 o                         
 -12  14   7        398.10        464.44        38.13 o                         
 -10  14   7        247.11        288.67        28.81 o                         
  -8  14   7        165.21        259.51        32.18 o                         
  -6  14   7       1024.46       1027.89        31.36 o                         
  -4  14   7        621.36        715.09        30.02 o                         
  -2  14   7       1557.19       1597.44        35.89 o                         
   0  14   7        874.44        939.12        30.11 o                         
   2  14   7         31.47         50.93        19.27 o                         
   4  14   7        256.72        319.41        23.82 o                         
   6  14   7        114.80        132.28        20.49 o                         
   8  14   7        216.40        252.76        25.90 o                         
  10  14   7        333.01        359.52        36.82 o                         
  12  14   7        167.84        176.97        36.07 o                         
  14  14   7        126.02        117.83        39.08 o                         
  16  14   7         66.06         34.95        34.46 o                         
 -17  15   7        251.29        281.35        40.37 o                         
 -15  15   7        289.85        253.24        42.13 o                         
 -13  15   7        426.46        371.34        35.44 o                         
 -11  15   7        934.85       1104.18        46.35 o                         
  -9  15   7        586.40        694.89        39.47 o                         
  -7  15   7       1297.74       1541.22        45.73 o                         
  -5  15   7       1945.66       2003.47        38.63 o                         
  -3  15   7       1340.23       1317.94        32.38 o                         
  -1  15   7       1938.48       2006.78        40.51 o                         
   1  15   7        905.06       1004.37        33.44 o                         
   3  15   7        855.19        936.60        32.14 o                         
   5  15   7       1550.99       1644.72        44.61 o                         
   7  15   7        733.76        778.54        33.66 o                         
   9  15   7        400.59        390.97        29.49 o                         
  11  15   7        471.68        434.76        45.59 o                         
  13  15   7        215.03        218.95        37.12 o                         
 -14  16   7        205.01        172.80        35.10 o                         
 -12  16   7        317.86        274.45        31.54 o                         
 -10  16   7        682.75        643.25        37.45 o                         
  -8  16   7        820.39        895.58        40.73 o                         
  -6  16   7       1140.13       1226.43        43.01 o                         
  -4  16   7        868.86        971.59        30.56 o                         
  -2  16   7        398.37        393.27        25.88 o                         
   0  16   7        888.49        941.66        34.74 o                         
   2  16   7        713.80        810.08        37.40 o                         
   4  16   7        914.00        980.11        33.85 o                         
   6  16   7       1258.14       1257.66        47.24 o                         
   8  16   7        266.87        250.65        30.29 o                         
  10  16   7        255.66        245.70        37.27 o                         
  12  16   7        207.89        202.25        32.91 o                         
 -13  17   7         32.70         31.84        26.03 o                         
 -11  17   7         36.42         28.21        25.60 o                         
  -9  17   7         83.68         56.46        28.99 o                         
  -7  17   7         28.55         50.70        26.98 o                         
  -5  17   7        256.62        254.22        33.94 o                         
  -3  17   7        283.13        301.13        26.53 o                         
  -1  17   7         77.81         82.89        24.94 o                         
   1  17   7        202.53        203.67        29.25 o                         
   3  17   7        136.00        147.10        26.46 o                         
   5  17   7         72.12         48.89        24.43 o                         
   7  17   7         52.90         51.69        27.49 o                         
   9  17   7         83.87         55.22        28.22 o                         
 -10  18   7         48.71         59.17        27.64 o                         
  -8  18   7         37.94         29.43        27.44 o                         
  -6  18   7         92.21        110.32        29.54 o                         
  -4  18   7         15.64         -6.38        27.84 o                         
  -2  18   7          9.51         12.74        27.60 o                         
   0  18   7         48.26         53.63        26.19 o                         
   2  18   7         19.15         38.48        25.12 o                         
   4  18   7          9.93          7.53        24.77 o                         
   6  18   7         17.81         17.53        24.50 o                         
  -5  19   7        166.20        120.22        31.77 o                         
  -3  19   7        346.42        280.19        35.55 o                         
  -1  19   7        319.15        294.26        33.09 o                         
   1  19   7        188.08        150.53        27.17 o                         
   3  19   7        112.09         62.27        24.86 o                         
 -26   0   8        395.54        292.53        62.31 o                         
 -24   0   8        228.18        215.35        67.12 o                         
 -22   0   8         25.50         -3.57        45.53 o                         
 -20   0   8       2289.32       2309.68        75.23 o                         
 -18   0   8       1055.29       1005.13        48.30 o                         
 -16   0   8       9738.66       8709.81       142.52 o                         
 -14   0   8      17710.27      16642.72       186.81 o                         
 -12   0   8       4402.12       4693.62        81.04 o                         
 -10   0   8       7058.80       6478.27        79.93 o                         
  -8   0   8      30396.94      29946.82       166.18 o                         
  -6   0   8      33710.62      35481.49       266.42 o                         
  -4   0   8      14470.58      16040.70       131.49 o                         
  -2   0   8     102859.40     108940.33       319.83 o                         
   0   0   8         47.55         37.70        28.03 o                         
   2   0   8       2225.45       1712.19        94.40 o                         
   4   0   8       9232.22       9529.99       110.34 o                         
   6   0   8      20237.91      19189.93       245.53 o                         
   8   0   8      21911.07      21250.30       173.80 o                         
  10   0   8       5134.30       4922.42        76.10 o                         
  12   0   8       3339.94       3357.87       102.83 o                         
  14   0   8       4928.54       5385.64       101.24 o                         
  16   0   8        371.08        372.95        50.01 o                         
  18   0   8       1190.21       1311.13        79.47 o                         
  20   0   8       1302.01       1306.65        95.49 o                         
  22   0   8        102.82        113.93        45.47 o                         
 -27   1   8        118.69         59.57        30.80 o                         
 -25   1   8        342.09        275.10        38.40 o                         
 -23   1   8        196.17        263.70        36.93 o                         
 -21   1   8        115.31        100.79        26.37 o                         
 -19   1   8       1325.44       1282.64        38.90 o                         
 -17   1   8       1124.70       1115.91        34.89 o                         
 -15   1   8       8200.65       7466.39        74.67 o                         
 -13   1   8       4185.57       4205.14        55.29 o                         
 -11   1   8      20422.56      20852.08       120.36 o                         
  -9   1   8       7243.98       7363.51        65.84 o                         
  -7   1   8      21177.65      23957.50       122.93 o                         
  -5   1   8      11107.75      12058.60        82.84 o                         
  -3   1   8      15581.59      14491.07        92.74 o                         
  -1   1   8         29.41        -21.83        21.83 o                         
   1   1   8      33599.50      37541.84       217.50 o                         
   3   1   8      45070.47      45565.98       248.06 o                         
   5   1   8        149.44         95.32        23.94 o                         
   7   1   8       1503.31       1726.17        38.77 o                         
   9   1   8       9127.82       9142.30        78.46 o                         
  11   1   8       3569.13       3637.16        59.01 o                         
  13   1   8       1729.47       1815.87        39.01 o                         
  15   1   8       1029.62       1050.00        40.46 o                         
  17   1   8        193.65        225.22        31.08 o                         
  19   1   8        450.00        569.72        43.45 o                         
  21   1   8        168.29        169.90        34.73 o                         
  23   1   8        135.88         92.94        36.49 o                         
 -26   2   8          1.78          2.04        31.14 o                         
 -24   2   8         68.58        116.11        38.51 o                         
 -22   2   8         34.73        154.75        36.11 o                         
 -20   2   8         75.30         75.12        27.34 o                         
 -18   2   8        120.04        177.10        27.29 o                         
 -16   2   8        208.10        275.72        25.43 o                         
 -14   2   8         15.80         48.56        22.48 o                         
 -12   2   8        209.31        317.15        26.44 o                         
 -10   2   8       9416.63      10076.54        83.60 o                         
  -8   2   8      11940.04      13433.90        92.06 o                         
  -6   2   8       7634.81       7625.37        70.58 o                         
  -4   2   8      30162.45      32589.73       239.73 o                         
  -2   2   8       6973.20       7999.52        67.75 o                         
   0   2   8       1088.90        541.68        31.92 o                         
   2   2   8       1880.91       2068.56        54.95 o                         
   4   2   8       3856.21       4334.90        60.85 o                         
   6   2   8       8817.43       8518.79        86.58 o                         
   8   2   8       3060.33       2730.33        44.77 o                         
  10   2   8       1268.97       1453.70        39.43 o                         
  12   2   8        548.92        646.42        28.27 o                         
  14   2   8          0.25         55.61        26.15 o                         
  16   2   8          1.59        109.97        26.75 o                         
  18   2   8         26.59         46.52        27.95 o                         
  20   2   8          0.14          8.52        31.64 o                         
  22   2   8         10.47         10.59        29.24 o                         
 -25   3   8        302.72        259.91        39.36 o                         
 -23   3   8         34.98         19.70        33.40 o                         
 -21   3   8        512.86        510.55        38.80 o                         
 -19   3   8       1212.08       1341.29        42.95 o                         
 -17   3   8        383.23        499.59        31.85 o                         
 -15   3   8       1097.76       1125.04        36.66 o                         
 -13   3   8       4253.18       4309.31        71.21 o                         
 -11   3   8        355.59        375.39        28.73 o                         
  -9   3   8      12346.29      13105.89       116.75 o                         
  -7   3   8       4928.95       4933.33        57.19 o                         
  -5   3   8        500.13        509.00        22.00 o                         
  -3   3   8      61898.46      66794.73       178.29 o                         
  -1   3   8      12724.57      14130.42        95.28 o                         
   1   3   8       1657.00       1286.44        30.33 o                         
   3   3   8       8410.14       8057.77        74.18 o                         
   5   3   8        120.24        179.59        22.11 o                         
   7   3   8         97.61        128.25        20.93 o                         
   9   3   8       1442.58       1476.00        36.74 o                         
  11   3   8          4.22         38.34        22.69 o                         
  13   3   8       2114.84       2025.42        59.90 o                         
  15   3   8        233.31        320.03        31.80 o                         
  17   3   8        274.76        278.68        32.89 o                         
  19   3   8        187.55        232.67        38.97 o                         
  21   3   8        250.03        234.87        36.78 o                         
  23   3   8         21.04         29.85        37.11 o                         
 -26   4   8         96.31        100.63        29.78 o                         
 -24   4   8        358.29        316.21        35.30 o                         
 -22   4   8        855.30        897.08        44.36 o                         
 -20   4   8       2448.25       2420.10        57.90 o                         
 -18   4   8       2119.10       1939.40        47.40 o                         
 -16   4   8       3882.54       3642.07       143.33 o                         
 -14   4   8       3029.03       3355.65        68.52 o                         
 -12   4   8       9361.80       9008.25       114.97 o                         
 -10   4   8       9046.02       9684.21       106.40 o                         
  -8   4   8      40231.68      39493.25       244.52 o                         
  -6   4   8       9020.57       9037.76        64.13 o                         
  -4   4   8      10906.81      10796.46        72.58 o                         
  -2   4   8       2686.34       2572.38        31.79 o                         
   0   4   8      40347.63      41772.53       206.54 o                         
   2   4   8      23130.05      23953.22        96.99 o                         
   4   4   8      12119.92      11565.91        86.62 o                         
   6   4   8       7733.66       8306.62        75.82 o                         
   8   4   8       7925.08       8215.45        94.07 o                         
  10   4   8        934.94        749.56        34.84 o                         
  12   4   8       1957.77       1938.50        66.32 o                         
  14   4   8       1746.02       1891.37        49.52 o                         
  16   4   8       1429.62       1390.69        52.42 o                         
  18   4   8       1015.72        971.77        55.28 o                         
  20   4   8        426.91        443.04        49.54 o                         
  22   4   8        171.63        148.42        41.08 o                         
 -25   5   8        106.56         93.81        26.40 o                         
 -23   5   8        452.70        401.23        36.10 o                         
 -21   5   8       1129.46       1157.89        44.94 o                         
 -19   5   8        990.59       1103.01        39.90 o                         
 -17   5   8       5101.91       4931.40        72.35 o                         
 -15   5   8       2996.88       2663.15        55.12 o                         
 -13   5   8       5036.48       4979.51        87.09 o                         
 -11   5   8      15191.49      15132.01       134.88 o                         
  -9   5   8        949.02        858.97        40.22 o                         
  -7   5   8       3068.28       3091.76        45.39 o                         
  -5   5   8       4754.00       3867.05        39.09 o                         
  -3   5   8       1705.24       1822.85        24.64 o                         
  -1   5   8      29039.70      30588.15       126.33 o                         
   1   5   8      35965.44      36966.90       159.38 o                         
   3   5   8       8567.92       8819.06        63.27 o                         
   5   5   8      18981.54      19523.06       195.57 o                         
   7   5   8        140.55         79.75        24.77 o                         
   9   5   8       9731.60       9334.56       118.30 o                         
  11   5   8       2726.89       2533.77        58.47 o                         
  13   5   8       1178.34       1091.32        42.91 o                         
  15   5   8       1326.37       1279.61        48.56 o                         
  17   5   8       1801.36       1762.38        66.13 o                         
  19   5   8        273.49        223.33        31.64 o                         
  21   5   8        188.12        186.08        62.37 o                         
 -24   6   8         79.87         77.28        27.60 o                         
 -22   6   8        111.13        139.36        29.36 o                         
 -20   6   8         79.36        107.67        27.38 o                         
 -18   6   8        417.38        455.65        30.01 o                         
 -16   6   8       2231.00       2339.85        51.19 o                         
 -14   6   8        124.07        246.97        34.47 o                         
 -12   6   8       1722.74       1716.43        47.10 o                         
 -10   6   8        829.04        881.23        39.97 o                         
  -8   6   8        182.17        171.93        26.16 o                         
  -6   6   8       1991.21       1941.17        32.63 o                         
  -4   6   8       5873.63       5876.57        51.36 o                         
  -2   6   8         29.95        -16.33        16.33 o                         
   0   6   8      14635.49      13926.92        69.96 o                         
   2   6   8       4353.87       3943.94        42.88 o                         
   4   6   8       3593.64       3262.14        39.46 o                         
   6   6   8       8041.56       7431.77        77.29 o                         
   8   6   8         39.83        340.36        37.41 o                         
  10   6   8        833.91        791.33        50.12 o                         
  12   6   8        957.32       1005.41        44.74 o                         
  14   6   8        145.64        211.28        40.11 o                         
  16   6   8         35.75         47.67        29.76 o                         
  18   6   8        178.63        152.35        38.87 o                         
  20   6   8         37.68         89.40        60.20 o                         
  22   6   8         42.76         10.87        56.19 o                         
 -25   7   8          4.66         25.15        32.37 o                         
 -23   7   8         27.49         -1.45        23.53 o                         
 -21   7   8         16.23         42.18        27.31 o                         
 -19   7   8         71.80        115.18        26.90 o                         
 -17   7   8        405.00        482.75        32.06 o                         
 -15   7   8        436.95        554.77        33.12 o                         
 -13   7   8       1109.46       1345.16        55.60 o                         
 -11   7   8        743.81        535.90        33.98 o                         
  -9   7   8          2.53        -22.79        23.97 o                         
  -7   7   8        625.32        525.22        27.28 o                         
  -5   7   8         26.74        -16.13        16.13 o                         
  -3   7   8       1638.70       1521.77        34.26 o                         
  -1   7   8       5018.47       4724.79        44.07 o                         
   1   7   8        259.24        254.64        15.54 o                         
   3   7   8        406.82        514.18        22.30 o                         
   5   7   8       2111.71       1760.68        35.97 o                         
   7   7   8       2464.00       2319.05        50.12 o                         
   9   7   8        933.47        911.76        46.03 o                         
  11   7   8        538.77        489.53        37.19 o                         
  13   7   8        229.09        258.08        32.29 o                         
  15   7   8        239.68        233.59        37.43 o                         
  17   7   8         36.60         61.10        30.30 o                         
  19   7   8         19.18         52.49        67.51 o                         
  21   7   8         16.58         40.54        43.10 o                         
 -24   8   8        156.81        141.98        41.36 o                         
 -22   8   8        534.17        496.10        32.99 o                         
 -20   8   8        282.17        284.74        30.24 o                         
 -18   8   8       1418.70       1549.87        43.39 o                         
 -16   8   8       1945.63       2198.84        48.05 o                         
 -14   8   8       3273.02       3422.43        75.69 o                         
 -12   8   8       8106.90       8439.09        96.41 o                         
 -10   8   8       4122.02       4371.32        68.96 o                         
  -8   8   8        256.01        272.91        24.43 o                         
  -6   8   8       9979.76       9389.30        86.48 o                         
  -4   8   8      15335.73      15363.68        98.01 o                         
  -2   8   8       5998.89       5980.17        51.72 o                         
   0   8   8       4439.91       3884.67        40.72 o                         
   2   8   8       7635.52       7150.82        57.15 o                         
   4   8   8       3981.83       3742.02        40.30 o                         
   6   8   8      10819.52       9930.46       141.70 o                         
   8   8   8       1280.36       1218.62        47.88 o                         
  10   8   8       1551.04       1415.02        43.88 o                         
  12   8   8        451.25        448.40        35.90 o                         
  14   8   8        119.50        125.38        33.81 o                         
  16   8   8       1224.24       1326.16        67.74 o                         
  18   8   8        302.14        317.42        55.65 o                         
  20   8   8         63.10         52.49        40.24 o                         
 -23   9   8        433.13        346.35        47.98 o                         
 -21   9   8        676.15        624.24        38.20 o                         
 -19   9   8        884.79        968.91        53.83 o                         
 -17   9   8       1199.30       1275.45        38.97 o                         
 -15   9   8       1623.54       1607.47        42.03 o                         
 -13   9   8       4428.04       4582.12        67.68 o                         
 -11   9   8       8982.28       8959.81       103.88 o                         
  -9   9   8       7023.26       7131.52        85.22 o                         
  -7   9   8       5764.37       5730.19        64.94 o                         
  -5   9   8       6286.15       6125.10        69.22 o                         
  -3   9   8       6549.63       6226.00        83.84 o                         
  -1   9   8      15255.48      14846.48        98.71 o                         
   1   9   8       7703.42       7403.85        54.60 o                         
   3   9   8       2027.76       1884.06        36.35 o                         
   5   9   8      10086.80       9230.59       147.73 o                         
   7   9   8       4975.35       4666.71        74.91 o                         
   9   9   8        986.70        972.18        35.94 o                         
  11   9   8       2259.28       2260.37        55.70 o                         
  13   9   8        509.13        443.06        35.16 o                         
  15   9   8        906.17        898.94        53.69 o                         
  17   9   8        393.12        433.46        59.86 o                         
  19   9   8        238.71        174.27        50.21 o                         
 -22  10   8        151.21        138.02        45.05 o                         
 -20  10   8        558.82        460.05        40.80 o                         
 -18  10   8        301.90        352.23        42.39 o                         
 -16  10   8        514.98        600.95        39.09 o                         
 -14  10   8        817.57        997.68        42.71 o                         
 -12  10   8        523.37        599.49        31.16 o                         
 -10  10   8       2161.79       2274.91        49.53 o                         
  -8  10   8       1047.85       1032.44        36.55 o                         
  -6  10   8       4542.58       4231.40        65.52 o                         
  -4  10   8       8529.99       8572.89        87.12 o                         
  -2  10   8       5286.98       4889.40        53.31 o                         
   0  10   8       1875.73       1618.66        31.70 o                         
   2  10   8       3639.76       3422.91        43.54 o                         
   4  10   8       1151.47       1186.41        27.68 o                         
   6  10   8        992.31        938.31        28.29 o                         
   8  10   8       1194.49       1201.52        48.22 o                         
  10  10   8        500.58        449.52        33.84 o                         
  12  10   8        505.66        493.39        38.03 o                         
  14  10   8       1066.94        996.65        49.78 o                         
  16  10   8        151.98        185.44        34.04 o                         
  18  10   8        131.16         99.87        39.45 o                         
  20  10   8         66.68         55.72        35.26 o                         
 -21  11   8         19.19          7.08        48.55 o                         
 -19  11   8         66.51         31.59        33.07 o                         
 -17  11   8        104.85        176.08        40.87 o                         
 -15  11   8         22.14         25.58        29.05 o                         
 -13  11   8         69.51        117.41        26.98 o                         
 -11  11   8        177.50        144.48        24.70 o                         
  -9  11   8         24.75          4.19        25.92 o                         
  -7  11   8          4.87         69.64        25.78 o                         
  -5  11   8         91.13         64.45        24.63 o                         
  -3  11   8       4078.21       3567.28        58.44 o                         
  -1  11   8       1253.09       1240.91        30.84 o                         
   1  11   8        717.74        598.80        24.14 o                         
   3  11   8         25.29         20.70        18.92 o                         
   5  11   8        505.94        487.37        23.49 o                         
   7  11   8          0.40         -3.05        19.28 o                         
   9  11   8        233.77        313.90        33.52 o                         
  11  11   8         41.36         75.93        35.16 o                         
  13  11   8         15.89         -1.50        37.46 o                         
  15  11   8         71.34         68.08        40.31 o                         
  17  11   8          1.85         -3.84        37.21 o                         
  19  11   8         11.61         39.01        34.56 o                         
 -20  12   8         28.06         -8.66        36.78 o                         
 -18  12   8        437.36        418.52        36.53 o                         
 -16  12   8       1138.79       1378.89        62.24 o                         
 -14  12   8        528.52        538.19        34.11 o                         
 -12  12   8        586.40        738.03        33.71 o                         
 -10  12   8        736.33        777.69        31.27 o                         
  -8  12   8       1168.93       1203.75        38.34 o                         
  -6  12   8        994.15        959.76        32.12 o                         
  -4  12   8       1335.42       1355.58        36.31 o                         
  -2  12   8        187.21        189.44        20.73 o                         
   0  12   8       1417.40       1397.00        35.94 o                         
   2  12   8       1579.58       1564.62        32.87 o                         
   4  12   8       2148.71       2046.80        35.56 o                         
   6  12   8        192.64        195.68        21.41 o                         
   8  12   8         52.61         61.99        23.25 o                         
  10  12   8        420.14        457.09        37.00 o                         
  12  12   8        342.89        339.88        37.11 o                         
  14  12   8        130.24        144.63        36.98 o                         
  16  12   8         99.52         42.80        37.93 o                         
  18  12   8         87.60         56.44        33.11 o                         
 -19  13   8        249.36        173.63        39.40 o                         
 -17  13   8        463.40        442.55        38.53 o                         
 -15  13   8       1345.39       1484.82        49.84 o                         
 -13  13   8       1597.82       1865.25        60.30 o                         
 -11  13   8        624.29        651.61        33.21 o                         
  -9  13   8       3101.37       3303.44        61.69 o                         
  -7  13   8       2860.13       3179.38        53.17 o                         
  -5  13   8       2987.18       2860.33        51.53 o                         
  -3  13   8       3154.54       3398.08        52.89 o                         
  -1  13   8       1641.20       1601.62        33.56 o                         
   1  13   8       2190.72       2254.82        35.13 o                         
   3  13   8        515.55        506.30        22.04 o                         
   5  13   8        485.36        563.07        24.72 o                         
   7  13   8       1497.84       1490.60        41.73 o                         
   9  13   8       1294.83       1248.53        45.22 o                         
  11  13   8        509.81        560.86        38.84 o                         
  13  13   8        668.45        639.25        48.80 o                         
  15  13   8        129.28         87.78        34.91 o                         
  17  13   8         96.65         61.13        36.30 o                         
 -18  14   8        127.44        131.76        39.26 o                         
 -16  14   8        161.18        101.75        34.50 o                         
 -14  14   8        828.04        789.38        57.13 o                         
 -12  14   8        748.76        800.73        34.64 o                         
 -10  14   8        956.80       1091.39        43.03 o                         
  -8  14   8       2775.71       2942.76        57.10 o                         
  -6  14   8       1151.26       1183.45        35.75 o                         
  -4  14   8       2353.51       2622.10        49.47 o                         
  -2  14   8        908.45        976.96        31.35 o                         
   0  14   8         95.12        103.93        20.41 o                         
   2  14   8       1263.59       1435.67        33.47 o                         
   4  14   8       1257.20       1325.07        32.45 o                         
   6  14   8        383.29        346.11        21.82 o                         
   8  14   8        999.24       1084.80        47.31 o                         
  10  14   8        496.47        531.19        34.81 o                         
  12  14   8        371.64        300.20        34.80 o                         
  14  14   8        200.75        154.70        37.49 o                         
 -17  15   8         43.57         22.67        44.74 o                         
 -15  15   8          0.48         -6.83        34.95 o                         
 -13  15   8         37.24         32.31        30.16 o                         
 -11  15   8        163.48        223.25        33.97 o                         
  -9  15   8        214.07        245.98        34.02 o                         
  -7  15   8        415.40        513.40        30.78 o                         
  -5  15   8         49.95         76.25        27.73 o                         
  -3  15   8          2.82        -12.62        20.03 o                         
  -1  15   8         11.48         72.84        22.17 o                         
   1  15   8         19.35         59.55        22.42 o                         
   3  15   8        399.59        394.68        29.04 o                         
   5  15   8        322.63        395.97        26.88 o                         
   7  15   8         38.26         46.23        22.57 o                         
   9  15   8         14.03         27.36        29.39 o                         
  11  15   8         25.01         55.78        30.34 o                         
  13  15   8        124.92        134.68        30.85 o                         
 -14  16   8         55.41         60.48        31.99 o                         
 -12  16   8         39.76         43.94        26.02 o                         
 -10  16   8        159.39        171.22        30.40 o                         
  -8  16   8        101.04        154.69        30.97 o                         
  -6  16   8         59.89         60.21        25.66 o                         
  -4  16   8        287.73        271.80        26.39 o                         
  -2  16   8        289.82        312.62        22.78 o                         
   0  16   8         45.21         75.91        23.17 o                         
   2  16   8        179.09        151.78        29.05 o                         
   4  16   8        103.29        114.55        24.10 o                         
   6  16   8         35.90         57.68        29.36 o                         
   8  16   8         44.36         52.56        26.19 o                         
  10  16   8          4.40         19.16        31.02 o                         
  12  16   8          2.40         -7.94        32.40 o                         
 -13  17   8        161.84        126.04        29.55 o                         
 -11  17   8        174.28        141.83        28.06 o                         
  -9  17   8        554.82        496.18        33.97 o                         
  -7  17   8        664.28        557.41        34.20 o                         
  -5  17   8        243.41        249.67        32.68 o                         
  -3  17   8        479.48        450.02        29.78 o                         
  -1  17   8        784.64        800.56        39.18 o                         
   1  17   8        681.81        671.06        32.33 o                         
   3  17   8        667.55        632.49        36.38 o                         
   5  17   8        136.91        119.13        26.13 o                         
   7  17   8        132.26        109.05        27.71 o                         
   9  17   8        154.94        128.85        34.27 o                         
 -10  18   8        259.62        201.40        30.81 o                         
  -8  18   8        296.42        223.35        29.60 o                         
  -6  18   8        380.03        307.60        33.34 o                         
  -4  18   8        333.10        277.81        31.61 o                         
  -2  18   8        528.35        478.77        32.25 o                         
   0  18   8        504.52        426.00        33.68 o                         
   2  18   8        510.06        442.89        31.24 o                         
   4  18   8        182.50        140.65        29.15 o                         
   6  18   8        173.07        136.22        28.85 o                         
  -3  19   8         95.43         66.41        29.80 o                         
  -1  19   8         59.93         71.58        26.55 o                         
   1  19   8         55.19         72.90        27.41 o                         
 -27   1   9         98.35         67.59        36.03 o                         
 -25   1   9         35.29         37.07        32.66 o                         
 -23   1   9        749.20        704.94        48.09 o                         
 -21   1   9        592.25        558.66        33.94 o                         
 -19   1   9        579.53        507.95        30.03 o                         
 -17   1   9       2230.83       2034.42        49.23 o                         
 -15   1   9        246.29        298.15        29.51 o                         
 -13   1   9         46.14        122.75        21.56 o                         
 -11   1   9       6096.60       6530.48        75.54 o                         
  -9   1   9       6873.50       6861.88        60.02 o                         
  -7   1   9       5531.51       5734.58        55.15 o                         
  -5   1   9      51585.14      56958.90       356.23 o                         
  -3   1   9      61736.86      67757.53       391.66 o                         
  -1   1   9      57890.39      58998.53       286.57 o                         
   1   1   9       2159.67       1847.03        65.47 o                         
   3   1   9         41.95        -31.27        31.27 o                         
   5   1   9      19541.64      19274.86       141.79 o                         
   7   1   9      16048.07      16821.42       141.23 o                         
   9   1   9       1647.30       1666.58        37.42 o                         
  11   1   9       5957.16       5492.88        79.43 o                         
  13   1   9       1566.55       1418.83        35.35 o                         
  15   1   9        314.50        349.61        27.57 o                         
  17   1   9       1133.08       1179.43        46.84 o                         
  19   1   9        295.25        282.85        37.58 o                         
  21   1   9         63.56         90.90        31.32 o                         
  23   1   9         49.52         41.76        34.40 o                         
 -26   2   9        222.08        169.66        35.19 o                         
 -24   2   9        475.33        421.08        40.19 o                         
 -22   2   9       1731.18       1689.87        55.80 o                         
 -20   2   9        893.42        867.96        39.52 o                         
 -18   2   9       1479.46       1410.05        43.30 o                         
 -16   2   9       1930.50       1940.71        46.71 o                         
 -14   2   9       4245.27       3829.38        58.37 o                         
 -12   2   9       5049.58       4778.00        62.44 o                         
 -10   2   9      15638.33      15496.36       104.04 o                         
  -8   2   9       3445.99       3740.68        52.73 o                         
  -6   2   9      57959.93      60533.18       353.48 o                         
  -4   2   9      10912.03      10264.67        76.66 o                         
  -2   2   9        146.38        158.71        22.72 o                         
   0   2   9      54379.98      56677.20       273.66 o                         
   2   2   9      56980.43      59864.86       579.29 o                         
   4   2   9      15691.71      16680.62       138.68 o                         
   6   2   9       9926.85       9999.18        91.03 o                         
   8   2   9       2944.05       2835.26        49.73 o                         
  10   2   9       5821.89       5925.66        81.09 o                         
  12   2   9       3471.05       3278.86        67.74 o                         
  14   2   9       2170.15       2163.49        43.43 o                         
  16   2   9       2022.37       2156.88        53.20 o                         
  18   2   9        536.30        558.41        37.40 o                         
  20   2   9        129.89        153.97        34.07 o                         
  22   2   9        384.56        341.42        41.97 o                         
 -25   3   9        277.22        219.20        34.88 o                         
 -23   3   9        369.45        402.04        38.57 o                         
 -21   3   9        665.48        648.15        40.76 o                         
 -19   3   9       1394.04       1353.28        47.71 o                         
 -17   3   9       1231.79       1170.38        41.60 o                         
 -15   3   9       3485.69       3413.55        65.91 o                         
 -13   3   9       3674.45       3875.11        64.36 o                         
 -11   3   9       2453.61       2644.80        52.89 o                         
  -9   3   9      13913.46      13562.86       123.01 o                         
  -7   3   9       6070.95       5725.14        62.82 o                         
  -5   3   9      13528.78      15209.61        87.54 o                         
  -3   3   9      16813.97      16197.74       144.58 o                         
  -1   3   9      14258.50      13312.88        85.33 o                         
   1   3   9       2072.26       1961.60        39.82 o                         
   3   3   9      20201.51      21222.60       151.34 o                         
   5   3   9      12400.95      11953.28        98.31 o                         
   7   3   9       4999.44       5047.10        64.41 o                         
   9   3   9        504.91        468.35        25.31 o                         
  11   3   9       5123.57       4866.63        77.01 o                         
  13   3   9       3449.36       3447.75        83.62 o                         
  15   3   9        913.62        960.46        40.45 o                         
  17   3   9        111.07        118.33        28.53 o                         
  19   3   9        549.87        582.04        41.56 o                         
  21   3   9        277.83        267.66        42.98 o                         
  23   3   9         70.48         33.67        36.56 o                         
 -26   4   9          4.25          3.81        28.68 o                         
 -24   4   9         39.24         22.63        29.09 o                         
 -22   4   9          0.88         74.79        36.33 o                         
 -20   4   9        240.44        344.93        34.62 o                         
 -18   4   9        647.49        638.83        37.29 o                         
 -16   4   9          5.20         87.87        30.19 o                         
 -14   4   9       5447.57       5456.15        91.73 o                         
 -12   4   9         53.89        135.01        33.79 o                         
 -10   4   9        656.55        513.31        33.84 o                         
  -8   4   9       4581.51       4573.81        66.02 o                         
  -6   4   9        690.91        641.21        26.63 o                         
  -4   4   9       8506.42       8770.47        67.18 o                         
  -2   4   9      10788.43      11532.62        68.32 o                         
   0   4   9          3.79        -26.23        26.23 o                         
   2   4   9      22917.74      20544.18        96.35 o                         
   4   4   9        432.90        457.78        28.79 o                         
   6   4   9          2.34        -21.17        21.17 o                         
   8   4   9       3489.62       3456.08        55.62 o                         
  10   4   9       2690.48       2508.59        58.76 o                         
  12   4   9        169.71        225.50        33.36 o                         
  14   4   9        399.55        491.98        37.40 o                         
  16   4   9        200.94        252.16        32.56 o                         
  18   4   9         33.56         42.74        33.94 o                         
  20   4   9        127.46        144.70        31.98 o                         
  22   4   9         20.44         24.72        37.79 o                         
 -25   5   9         30.11         39.52        25.72 o                         
 -23   5   9        168.43        179.70        33.47 o                         
 -21   5   9        208.98        282.77        35.73 o                         
 -19   5   9         50.76         69.57        27.12 o                         
 -17   5   9         67.80        205.65        31.14 o                         
 -15   5   9        242.05        333.89        35.22 o                         
 -13   5   9          5.90        101.08        34.14 o                         
 -11   5   9       5062.54       5501.37        88.40 o                         
  -9   5   9       2117.37       2295.90        57.30 o                         
  -7   5   9       3680.14       3951.85        58.63 o                         
  -5   5   9       1259.23       1142.51        28.88 o                         
  -3   5   9       1492.04       1518.76        24.59 o                         
  -1   5   9        331.41        290.04        26.08 o                         
   1   5   9        825.66        530.46        32.59 o                         
   3   5   9        807.25        661.87        21.06 o                         
   5   5   9       1867.28       1976.12        47.67 o                         
   7   5   9       1232.24       1124.91        40.77 o                         
   9   5   9       5098.92       4676.93        76.61 o                         
  11   5   9        353.49        331.17        31.26 o                         
  13   5   9         93.30        145.30        28.19 o                         
  15   5   9         69.15         96.13        31.92 o                         
  17   5   9        400.94        428.42        42.59 o                         
  19   5   9         23.82         12.60        31.80 o                         
  21   5   9          2.95         20.46        53.54 o                         
 -24   6   9        261.74        167.83        31.06 o                         
 -22   6   9        211.74        234.09        31.15 o                         
 -20   6   9        677.80        709.50        37.86 o                         
 -18   6   9       1328.56       1365.45        42.17 o                         
 -16   6   9       1283.78       1328.30        44.72 o                         
 -14   6   9       4467.12       4453.76        84.97 o                         
 -12   6   9       4281.67       4214.52        82.94 o                         
 -10   6   9       7659.81       7549.84        97.24 o                         
  -8   6   9       9596.04       9653.94       109.40 o                         
  -6   6   9       6467.34       6415.99        54.56 o                         
  -4   6   9      11392.00      11519.97        70.92 o                         
  -2   6   9      15083.79      14462.12        87.83 o                         
   0   6   9       5334.92       5148.06        40.96 o                         
   2   6   9       8210.27       7893.75        51.55 o                         
   4   6   9       2794.22       2645.41        35.78 o                         
   6   6   9      11662.49      10949.33        94.63 o                         
   8   6   9      18041.95      16617.87       165.75 o                         
  10   6   9       6446.27       6244.23        92.60 o                         
  12   6   9       4283.85       3917.48        82.51 o                         
  14   6   9       1807.95       1748.47        59.35 o                         
  16   6   9        233.17        235.30        46.62 o                         
  18   6   9        189.92        240.06        54.50 o                         
  20   6   9        101.13         90.56        51.06 o                         
  22   6   9         47.77         40.97        40.58 o                         
 -25   7   9        273.87        211.05        37.13 o                         
 -23   7   9        131.93        134.86        27.38 o                         
 -21   7   9        207.35        195.05        30.25 o                         
 -19   7   9       1172.13       1213.85        40.60 o                         
 -17   7   9        798.86        844.81        36.62 o                         
 -15   7   9       4640.12       4622.22        86.31 o                         
 -13   7   9       8694.66       8960.13       109.85 o                         
 -11   7   9       2969.55       2843.46        62.67 o                         
  -9   7   9       7306.02       7309.52        88.51 o                         
  -7   7   9       5260.68       4797.29        50.28 o                         
  -5   7   9        310.18        351.11        20.56 o                         
  -3   7   9      23823.99      23590.43       101.21 o                         
  -1   7   9       9357.00       9796.92        66.37 o                         
   1   7   9        396.98        371.31        16.75 o                         
   3   7   9      10291.15      10025.56        63.78 o                         
   5   7   9       7017.54       7184.58        83.92 o                         
   7   7   9      12228.10      11678.62       100.43 o                         
   9   7   9      12852.56      11642.74       110.08 o                         
  11   7   9       2144.26       1906.23        49.71 o                         
  13   7   9        586.11        670.39        42.42 o                         
  15   7   9       1240.62       1212.66        68.55 o                         
  17   7   9        301.59        256.11        50.48 o                         
  19   7   9        248.98        257.85        69.19 o                         
  21   7   9        127.57         58.22        34.59 o                         
 -24   8   9        110.38        100.18        36.22 o                         
 -22   8   9         92.54         80.50        28.39 o                         
 -20   8   9        153.15        152.94        29.21 o                         
 -18   8   9        256.70        343.75        30.44 o                         
 -16   8   9          9.77         49.70        27.82 o                         
 -14   8   9        731.10        790.67        38.79 o                         
 -12   8   9       3527.57       3562.29        75.42 o                         
 -10   8   9       6029.30       5982.63        73.22 o                         
  -8   8   9       1745.97       1762.42        40.03 o                         
  -6   8   9        200.79        187.96        24.90 o                         
  -4   8   9         39.06          5.16        19.66 o                         
  -2   8   9        117.54         68.74        19.89 o                         
   0   8   9       2159.64       1817.90        30.02 o                         
   2   8   9       3623.38       3585.33        37.60 o                         
   4   8   9       1156.86        883.63        24.05 o                         
   6   8   9       5398.81       4851.72        79.50 o                         
   8   8   9       1695.07       1557.60        52.59 o                         
  10   8   9        473.73        541.57        34.10 o                         
  12   8   9         36.18         19.60        30.73 o                         
  14   8   9        201.88        241.49        43.36 o                         
  16   8   9        417.48        475.45        54.69 o                         
  18   8   9        104.54        110.82        45.70 o                         
  20   8   9         79.78         80.43        40.03 o                         
 -23   9   9         25.69        -14.74        36.12 o                         
 -21   9   9          0.06         24.38        29.57 o                         
 -19   9   9         27.32         70.74        29.03 o                         
 -17   9   9         46.49         47.28        24.90 o                         
 -15   9   9        359.77        385.39        30.00 o                         
 -13   9   9        174.56        141.66        31.62 o                         
 -11   9   9         31.27        129.29        29.29 o                         
  -9   9   9        111.42        105.48        27.11 o                         
  -7   9   9          1.37        -14.41        20.81 o                         
  -5   9   9          8.67        -20.23        20.23 o                         
  -3   9   9          1.47        -20.16        20.16 o                         
  -1   9   9         15.42        -18.68        18.68 o                         
   1   9   9         93.11         40.62        15.17 o                         
   3   9   9        779.63        647.30        20.33 o                         
   5   9   9        121.44        124.84        20.29 o                         
   7   9   9        193.94        122.41        23.88 o                         
   9   9   9        671.27        715.74        34.83 o                         
  11   9   9        136.04        108.44        33.54 o                         
  13   9   9         16.29         26.57        39.23 o                         
  15   9   9          6.63         46.44        42.80 o                         
  17   9   9          9.25        -22.15        48.59 o                         
  19   9   9         43.02         34.52        46.92 o                         
 -22  10   9        107.19         57.55        35.19 o                         
 -20  10   9        375.05        350.95        41.08 o                         
 -18  10   9        244.50        255.80        39.41 o                         
 -16  10   9        293.36        416.45        37.99 o                         
 -14  10   9        647.07        829.84        43.51 o                         
 -12  10   9        760.38        738.12        31.91 o                         
 -10  10   9       2576.03       2918.23        55.32 o                         
  -8  10   9       7476.86       7580.34        86.19 o                         
  -6  10   9        911.00        883.63        31.03 o                         
  -4  10   9        610.82        597.98        29.61 o                         
  -2  10   9       5654.34       5577.02        58.53 o                         
   0  10   9        346.97        306.04        18.15 o                         
   2  10   9       3187.07       2454.93        45.55 o                         
   4  10   9       5438.74       4717.27        58.54 o                         
   6  10   9        645.12        555.48        21.87 o                         
   8  10   9       1206.50       1157.46        37.04 o                         
  10  10   9        917.79        926.91        35.97 o                         
  12  10   9        894.48        946.23        44.80 o                         
  14  10   9        586.96        566.23        39.64 o                         
  16  10   9         68.30         39.75        34.32 o                         
  18  10   9         94.22         75.83        35.24 o                         
 -21  11   9        353.84        310.76        47.74 o                         
 -19  11   9        619.30        521.41        47.96 o                         
 -17  11   9        930.59        985.00        59.22 o                         
 -15  11   9        517.14        605.38        36.61 o                         
 -13  11   9       1128.37       1219.59        40.41 o                         
 -11  11   9        863.19        941.15        33.21 o                         
  -9  11   9       1890.71       1878.10        39.85 o                         
  -7  11   9       9177.06       9520.05        84.24 o                         
  -5  11   9       5657.73       5551.52        70.30 o                         
  -3  11   9       2214.85       2206.97        46.24 o                         
  -1  11   9       3206.15       3135.48        45.30 o                         
   1  11   9       7957.94       7636.92        97.79 o                         
   3  11   9       6306.01       6182.12        71.75 o                         
   5  11   9       2035.06       1885.63        36.63 o                         
   7  11   9       1934.14       2000.09        44.90 o                         
   9  11   9       1714.29       1750.98        52.74 o                         
  11  11   9       1218.06       1160.81        47.17 o                         
  13  11   9        535.21        539.21        48.28 o                         
  15  11   9        713.10        672.07        56.67 o                         
  17  11   9        308.61        292.91        38.94 o                         
 -20  12   9        111.79        118.60        38.49 o                         
 -18  12   9        567.43        540.42        35.69 o                         
 -16  12   9       1042.64       1228.10        50.29 o                         
 -14  12   9        178.73        211.89        33.61 o                         
 -12  12   9        753.86        803.03        32.67 o                         
 -10  12   9       1305.15       1425.54        43.52 o                         
  -8  12   9        510.54        527.41        30.66 o                         
  -6  12   9       1971.17       2020.02        40.48 o                         
  -4  12   9       2743.80       2635.30        49.22 o                         
  -2  12   9       2508.63       2461.28        57.07 o                         
   0  12   9       4455.54       4426.46        88.65 o                         
   2  12   9       1404.19       1434.15        34.00 o                         
   4  12   9       1327.67       1274.30        31.04 o                         
   6  12   9       1972.10       2003.97        41.02 o                         
   8  12   9        139.45        143.63        26.71 o                         
  10  12   9        365.62        414.82        34.45 o                         
  12  12   9        456.72        521.97        46.78 o                         
  14  12   9         91.06        127.49        38.09 o                         
  16  12   9        256.34        201.08        39.89 o                         
 -19  13   9          1.38         -1.97        36.75 o                         
 -17  13   9         68.25         37.38        26.91 o                         
 -15  13   9        202.02        267.02        36.37 o                         
 -13  13   9         16.08         62.79        33.20 o                         
 -11  13   9         92.61         80.73        26.15 o                         
  -9  13   9         12.68         95.64        28.47 o                         
  -7  13   9          0.35         29.42        23.36 o                         
  -5  13   9        129.38        165.17        26.35 o                         
  -3  13   9          3.12         29.34        26.45 o                         
  -1  13   9        509.63        462.90        28.58 o                         
   1  13   9        276.26        268.34        23.76 o                         
   3  13   9         24.10         10.94        20.69 o                         
   5  13   9          1.18         -6.72        21.60 o                         
   7  13   9          0.37        -22.37        22.46 o                         
   9  13   9         22.51         35.72        27.67 o                         
  11  13   9          6.19         37.53        31.43 o                         
  13  13   9          0.59         -6.72        34.36 o                         
  15  13   9          3.72         11.00        29.24 o                         
 -18  14   9         20.08         33.60        39.79 o                         
 -16  14   9         78.15         42.76        32.68 o                         
 -14  14   9         45.31         56.78        31.34 o                         
 -12  14   9        288.12        346.77        45.68 o                         
 -10  14   9        187.75        209.13        33.97 o                         
  -8  14   9        230.44        277.72        31.59 o                         
  -6  14   9        471.83        625.86        31.32 o                         
  -4  14   9        365.52        415.91        29.57 o                         
  -2  14   9       1077.73       1114.31        38.08 o                         
   0  14   9        590.84        646.69        29.23 o                         
   2  14   9        261.98        335.10        23.44 o                         
   4  14   9        630.57        669.26        32.21 o                         
   6  14   9        488.22        458.68        25.13 o                         
   8  14   9        149.67        175.89        31.99 o                         
  10  14   9        207.99        228.08        30.34 o                         
  12  14   9        110.28        111.72        30.28 o                         
  14  14   9         63.08         77.06        28.64 o                         
 -17  15   9        157.34        123.44        45.51 o                         
 -15  15   9        195.97        154.28        30.49 o                         
 -13  15   9        281.22        287.04        35.16 o                         
 -11  15   9        812.33        843.47        41.12 o                         
  -9  15   9        383.85        467.19        36.66 o                         
  -7  15   9       1035.03       1235.07        41.38 o                         
  -5  15   9       2083.10       2353.92        51.47 o                         
  -3  15   9        611.01        612.27        31.05 o                         
  -1  15   9       1026.00       1088.76        37.18 o                         
   1  15   9       1602.73       1624.07        44.01 o                         
   3  15   9        854.37        882.11        35.34 o                         
   5  15   9       1207.08       1265.26        37.78 o                         
   7  15   9        574.77        663.27        38.55 o                         
   9  15   9        349.72        302.87        32.36 o                         
  11  15   9        354.94        343.69        32.01 o                         
  13  15   9        271.09        210.95        33.35 o                         
 -14  16   9        152.48        143.71        30.94 o                         
 -12  16   9        174.49        132.95        27.90 o                         
 -10  16   9        375.25        378.39        33.21 o                         
  -8  16   9        435.44        442.40        33.91 o                         
  -6  16   9        795.57        794.39        31.41 o                         
  -4  16   9       1109.26       1197.60        41.77 o                         
  -2  16   9        921.23       1012.01        40.07 o                         
   0  16   9        859.88        988.35        38.05 o                         
   2  16   9        725.92        771.83        36.43 o                         
   4  16   9        674.05        679.40        34.38 o                         
   6  16   9        448.71        422.11        36.27 o                         
   8  16   9        225.22        198.71        29.22 o                         
  10  16   9        243.81        200.29        36.50 o                         
 -13  17   9         82.43        102.56        27.47 o                         
 -11  17   9         63.01         30.63        25.56 o                         
  -9  17   9         34.40         47.24        27.54 o                         
  -7  17   9         27.82         10.81        25.01 o                         
  -5  17   9         34.37         29.91        24.53 o                         
  -3  17   9        166.81        169.73        26.27 o                         
  -1  17   9        337.45        333.64        31.71 o                         
   1  17   9        272.06        253.25        30.90 o                         
   3  17   9        243.93        180.25        33.17 o                         
   5  17   9         16.77         20.90        26.19 o                         
   7  17   9         12.24          5.54        29.10 o                         
   9  17   9         78.74         91.56        36.23 o                         
  -8  18   9          0.62         -8.60        26.05 o                         
  -6  18   9          8.13         16.33        26.77 o                         
  -4  18   9         47.51         62.26        26.87 o                         
  -2  18   9         27.07         34.35        25.49 o                         
   0  18   9         67.02         43.94        27.42 o                         
   2  18   9          4.08          3.61        27.04 o                         
   4  18   9          3.16         -4.20        26.09 o                         
   6  18   9         50.90         25.67        29.78 o                         
 -26   0  10        368.16        296.32        54.74 o                         
 -24   0  10        406.08        433.90        65.40 o                         
 -22   0  10          8.27        -30.33        36.90 o                         
 -20   0  10       2148.49       2072.95        67.86 o                         
 -18   0  10       4090.26       3900.89        82.78 o                         
 -16   0  10       5918.65       5534.89       110.30 o                         
 -14   0  10       4802.13       4404.03        90.95 o                         
 -12   0  10      13388.86      14056.70       127.37 o                         
 -10   0  10       8641.94       9814.74       121.55 o                         
  -8   0  10      48228.25      47992.79       512.63 o                         
  -6   0  10        237.55        223.01        29.56 o                         
  -4   0  10      90646.29      98385.52      1134.58 o                         
  -2   0  10     112961.93     119614.15       358.42 o                         
   0   0  10      52043.04      56779.30       415.22 o                         
   2   0  10      10567.40      10729.08       266.16 o                         
   4   0  10      28431.84      29385.07       436.47 o                         
   6   0  10         67.37         44.27        35.55 o                         
   8   0  10       5176.46       5186.93       116.96 o                         
  10   0  10      12124.24      12178.53       179.69 o                         
  12   0  10        829.60        694.53        34.51 o                         
  14   0  10        984.65       1015.81        41.75 o                         
  16   0  10        621.33        619.99        41.95 o                         
  18   0  10        879.17        954.65        57.83 o                         
  20   0  10        573.59        567.96        51.47 o                         
  22   0  10         23.83         -3.17        44.51 o                         
 -25   1  10        264.91        206.88        35.51 o                         
 -23   1  10        162.02        178.15        37.15 o                         
 -21   1  10        378.42        360.99        36.03 o                         
 -19   1  10       1162.92       1136.41        38.94 o                         
 -17   1  10       3018.05       2951.90        56.69 o                         
 -15   1  10       1569.36       1672.47        42.25 o                         
 -13   1  10       5158.66       4737.65        63.67 o                         
 -11   1  10       2313.69       2055.09        42.38 o                         
  -9   1  10      15053.37      15998.49       117.95 o                         
  -7   1  10      59180.07      59918.12       536.44 o                         
  -5   1  10       2180.44       2335.57        39.95 o                         
  -3   1  10       1969.82       1451.47        34.49 o                         
  -1   1  10      10188.10      10802.97        87.56 o                         
   1   1  10      48342.89      50971.45       265.98 o                         
   3   1  10       2420.31       2311.68       100.00 o                         
   5   1  10       2357.97       2505.78        59.38 o                         
   7   1  10       4178.55       4296.78        73.47 o                         
   9   1  10       9434.47       8861.58       106.01 o                         
  11   1  10        255.80        296.12        23.63 o                         
  13   1  10       2574.42       2555.00        67.76 o                         
  15   1  10       1017.08       1076.58        38.50 o                         
  17   1  10        225.48        231.65        32.69 o                         
  19   1  10         43.18         62.04        31.08 o                         
  21   1  10        123.72        111.25        28.59 o                         
 -26   2  10          2.56         26.69        31.38 o                         
 -24   2  10          1.75         22.84        30.26 o                         
 -22   2  10         59.49        176.08        36.01 o                         
 -20   2  10         26.60         90.11        30.46 o                         
 -18   2  10         11.17         -9.26        23.51 o                         
 -16   2  10        388.33        458.11        35.21 o                         
 -14   2  10       2711.35       2532.55        53.43 o                         
 -12   2  10       1261.10       1281.57        37.79 o                         
 -10   2  10       3358.99       3306.99        51.05 o                         
  -8   2  10       4894.85       5562.70        60.84 o                         
  -6   2  10        499.28        595.05        27.38 o                         
  -4   2  10        460.18        426.04        28.12 o                         
  -2   2  10       2574.22       2435.02        40.65 o                         
   0   2  10       3020.81       3342.62        58.44 o                         
   2   2  10        181.23        -44.77        44.77 o                         
   4   2  10       2234.07       2078.94        49.10 o                         
   6   2  10         44.01        102.45        32.62 o                         
   8   2  10          5.87         32.61        19.38 o                         
  10   2  10        538.72        560.89        29.53 o                         
  12   2  10       1991.15       1927.76        47.99 o                         
  14   2  10          4.55         25.50        20.65 o                         
  16   2  10         63.85         66.56        26.79 o                         
  18   2  10         90.82         88.24        28.72 o                         
  20   2  10         46.76         37.49        29.13 o                         
  22   2  10         17.04         45.63        38.99 o                         
 -25   3  10        147.51        112.09        31.25 o                         
 -23   3  10        290.43        361.38        37.64 o                         
 -21   3  10        188.07        186.74        33.04 o                         
 -19   3  10       1201.27       1260.62        44.92 o                         
 -17   3  10        676.42        542.70        34.75 o                         
 -15   3  10       1159.22       1280.45        44.19 o                         
 -13   3  10       5592.27       4967.40        75.28 o                         
 -11   3  10        486.65        545.84        33.82 o                         
  -9   3  10       3041.99       3146.68        46.93 o                         
  -7   3  10       1210.04       1079.97        30.96 o                         
  -5   3  10       1708.66       1749.56        32.31 o                         
  -3   3  10      31926.40      33551.29       155.61 o                         
  -1   3  10      15931.56      16395.82       106.46 o                         
   1   3  10         64.78        -24.42        24.42 o                         
   3   3  10      20356.26      20502.19       154.96 o                         
   5   3  10       1823.12       1769.12        40.33 o                         
   7   3  10        119.44         96.99        25.00 o                         
   9   3  10        121.70        102.06        22.04 o                         
  11   3  10        734.51        691.00        37.00 o                         
  13   3  10        811.18        812.84        39.50 o                         
  15   3  10       1701.89       1672.60        42.94 o                         
  17   3  10          3.78         -4.63        24.76 o                         
  19   3  10         98.91        100.56        30.21 o                         
  21   3  10         99.09        118.68        48.08 o                         
 -26   4  10         42.45         34.16        28.71 o                         
 -24   4  10        217.89        176.87        33.28 o                         
 -22   4  10       1101.60       1051.35        51.51 o                         
 -20   4  10       1495.92       1517.93        48.24 o                         
 -18   4  10       2638.65       2563.91        58.84 o                         
 -16   4  10       2009.36       1820.98        62.66 o                         
 -14   4  10       5983.20       6126.60       106.69 o                         
 -12   4  10      10779.42      10651.09       103.11 o                         
 -10   4  10       5568.70       6090.74        72.04 o                         
  -8   4  10       3543.81       3977.98        58.34 o                         
  -6   4  10      16616.01      17322.93       101.06 o                         
  -4   4  10      34660.68      35103.02       210.71 o                         
  -2   4  10      27543.60      26816.11       213.62 o                         
   0   4  10      15149.36      16366.78        92.88 o                         
   2   4  10       8404.39       8299.87        85.33 o                         
   4   4  10      11562.19      11392.89       103.92 o                         
   6   4  10       5252.67       5173.04        70.01 o                         
   8   4  10       3038.24       2817.38        59.25 o                         
  10   4  10       2304.64       2182.21        53.81 o                         
  12   4  10       2218.26       2256.56        62.06 o                         
  14   4  10        802.93        780.77        45.71 o                         
  16   4  10       1294.88       1256.56        46.46 o                         
  18   4  10        434.38        411.37        33.15 o                         
  20   4  10        283.04        259.26        47.74 o                         
  22   4  10         54.69         42.66        46.96 o                         
 -25   5  10         50.41         57.63        28.99 o                         
 -23   5  10        266.49        233.52        36.26 o                         
 -21   5  10       1051.75       1087.44        45.87 o                         
 -19   5  10        623.40        649.11        35.55 o                         
 -17   5  10       3320.62       3481.49        78.50 o                         
 -15   5  10       4986.09       4904.27       107.01 o                         
 -13   5  10       5907.19       5789.48       104.66 o                         
 -11   5  10      13358.49      12949.69       147.84 o                         
  -9   5  10      10268.04      10046.97       106.09 o                         
  -7   5  10      14884.31      15589.74       117.32 o                         
  -5   5  10      37329.13      36292.14       193.89 o                         
  -3   5  10       2745.55       2759.27        36.30 o                         
  -1   5  10      14836.64      14547.94        86.35 o                         
   1   5  10      12727.70      12561.65        70.18 o                         
   3   5  10      12070.22      12616.52        83.44 o                         
   5   5  10       7892.24       7437.07        79.67 o                         
   7   5  10      13315.54      12162.18       118.20 o                         
   9   5  10       1346.96       1410.21        42.41 o                         
  11   5  10        892.05        856.70        37.56 o                         
  13   5  10       1115.26       1153.16        47.46 o                         
  15   5  10        776.15        840.64        50.19 o                         
  17   5  10        945.25        942.27        86.94 o                         
  19   5  10        232.07        189.58        49.88 o                         
  21   5  10         76.81         27.13        45.45 o                         
 -24   6  10         11.01         25.04        27.07 o                         
 -22   6  10        115.63        115.21        29.40 o                         
 -20   6  10          6.28          8.49        28.21 o                         
 -18   6  10        301.04        299.88        31.71 o                         
 -16   6  10       2476.84       2660.21        81.96 o                         
 -14   6  10        176.95        289.47        37.31 o                         
 -12   6  10       1336.03       1761.13        71.36 o                         
 -10   6  10       6704.21       6449.84        91.14 o                         
  -8   6  10        478.45        544.06        32.04 o                         
  -6   6  10       2688.34       2622.11        36.10 o                         
  -4   6  10       4223.43       4094.29        45.30 o                         
  -2   6  10       5834.75       6076.81        58.60 o                         
   0   6  10       1245.22       1482.22        25.04 o                         
   2   6  10        400.15        289.07        17.94 o                         
   4   6  10       4527.56       4511.97        45.64 o                         
   6   6  10       3207.97       2987.74        49.48 o                         
   8   6  10       1020.13        975.71        40.53 o                         
  10   6  10         54.26        100.70        31.75 o                         
  12   6  10       2271.33       2201.71        63.99 o                         
  14   6  10          2.68         74.15        32.99 o                         
  16   6  10         70.93        170.83        94.40 o                         
  18   6  10        201.55        190.77        45.05 o                         
  20   6  10          1.80         68.35        45.77 o                         
 -25   7  10         10.26          8.38        28.90 o                         
 -23   7  10         10.94         37.90        28.13 o                         
 -21   7  10         22.10         19.42        27.19 o                         
 -19   7  10        136.48        179.02        32.34 o                         
 -17   7  10        389.47        411.21        33.22 o                         
 -15   7  10        503.65        642.44        44.26 o                         
 -13   7  10        101.21        287.93        38.22 o                         
 -11   7  10        958.34        950.87        44.18 o                         
  -9   7  10       1034.91       1024.43        35.23 o                         
  -7   7  10        106.12         17.73        19.93 o                         
  -5   7  10       1389.38       1189.05        26.94 o                         
  -3   7  10       3057.53       2876.02        37.95 o                         
  -1   7  10        401.76        302.42        21.61 o                         
   1   7  10        541.00        645.92        18.51 o                         
   3   7  10        364.41        220.90        20.15 o                         
   5   7  10       5940.02       5387.27        72.85 o                         
   7   7  10       1519.79       1344.33        40.79 o                         
   9   7  10         33.76        196.20        34.32 o                         
  11   7  10        524.06        540.08        39.03 o                         
  13   7  10        138.23        119.85        30.83 o                         
  15   7  10         83.84        143.74        46.46 o                         
  17   7  10         28.57         31.32        42.40 o                         
  19   7  10         57.62         69.73        44.49 o                         
  21   7  10         11.68         -8.72        38.69 o                         
 -24   8  10         88.03         65.70        32.35 o                         
 -22   8  10        498.36        463.97        37.16 o                         
 -20   8  10        339.48        381.58        34.59 o                         
 -18   8  10        582.66        617.34        35.14 o                         
 -16   8  10       2826.03       2910.47        66.77 o                         
 -14   8  10       2061.40       2088.78        56.38 o                         
 -12   8  10       2975.71       3508.71        72.14 o                         
 -10   8  10       3132.58       3120.76        57.15 o                         
  -8   8  10       3335.73       3009.81        48.27 o                         
  -6   8  10      10685.52      10327.70        91.02 o                         
  -4   8  10       5109.26       5221.77        51.74 o                         
  -2   8  10         88.81         29.91        18.34 o                         
   0   8  10      11598.76      10674.52        79.25 o                         
   2   8  10       2422.85       2503.96        30.08 o                         
   4   8  10        278.01        284.20        16.66 o                         
   6   8  10       6958.56       6773.74        80.36 o                         
   8   8  10       3364.26       3179.02        53.95 o                         
  10   8  10        936.82        922.71        37.62 o                         
  12   8  10        777.46        709.25        43.09 o                         
  14   8  10        535.45        512.73        50.53 o                         
  16   8  10        476.01        485.76        60.31 o                         
  18   8  10        393.23        311.37        49.16 o                         
  20   8  10         28.80         20.38        49.22 o                         
 -23   9  10        266.11        206.75        36.63 o                         
 -21   9  10        893.10        791.68        38.69 o                         
 -19   9  10        500.31        487.60        36.18 o                         
 -17   9  10       1004.93       1157.35        42.22 o                         
 -15   9  10       1406.37       1645.83        49.47 o                         
 -13   9  10       2317.62       2583.95        62.35 o                         
 -11   9  10       5747.65       5983.07        80.36 o                         
  -9   9  10       3641.10       3695.49        63.58 o                         
  -7   9  10       2953.87       2965.34        54.08 o                         
  -5   9  10       8528.30       7859.32        74.81 o                         
  -3   9  10      11623.20      11054.28        89.28 o                         
  -1   9  10       3340.31       3342.18        43.79 o                         
   1   9  10       3663.52       3380.45        40.67 o                         
   3   9  10       4887.90       4474.55        66.38 o                         
   5   9  10       4010.28       3673.29        71.72 o                         
   7   9  10       1357.66       1311.91        39.26 o                         
   9   9  10       1306.52       1255.50        44.90 o                         
  11   9  10       1616.66       1623.69        57.81 o                         
  13   9  10       1620.68       1616.35        60.88 o                         
  15   9  10        161.78        174.95        48.60 o                         
  17   9  10        416.19        348.87        51.37 o                         
  19   9  10        141.11         63.26        50.87 o                         
 -22  10  10        111.25        101.40        34.70 o                         
 -20  10  10        233.58        236.87        40.14 o                         
 -18  10  10        102.90        101.60        28.27 o                         
 -16  10  10        835.63        845.40        36.05 o                         
 -14  10  10       1475.79       1615.80        49.76 o                         
 -12  10  10       1286.60       1437.39        41.31 o                         
 -10  10  10        540.04        592.65        33.71 o                         
  -8  10  10       1326.09       1326.04        43.14 o                         
  -6  10  10       1260.44       1237.92        37.08 o                         
  -4  10  10       2728.95       2675.92        39.86 o                         
  -2  10  10       3678.05       3456.74        52.32 o                         
   0  10  10       4679.68       4369.76        53.31 o                         
   2  10  10       2874.22       2688.20        54.22 o                         
   4  10  10       1668.22       1549.73        31.91 o                         
   6  10  10        481.92        418.24        22.24 o                         
   8  10  10        378.76        417.42        28.54 o                         
  10  10  10        262.24        275.39        30.08 o                         
  12  10  10        395.00        417.92        34.17 o                         
  14  10  10        559.43        540.99        45.17 o                         
  16  10  10         79.69         73.61        33.32 o                         
  18  10  10         23.57          2.56        36.03 o                         
 -21  11  10          0.07         -3.42        39.45 o                         
 -19  11  10          3.80         31.38        33.01 o                         
 -17  11  10         32.84        155.64        47.60 o                         
 -15  11  10          3.39         -6.63        30.48 o                         
 -13  11  10        338.86        432.95        32.58 o                         
 -11  11  10        370.08        343.49        28.33 o                         
  -9  11  10        264.33        255.85        28.63 o                         
  -7  11  10         38.06         48.57        25.21 o                         
  -5  11  10        175.87        164.09        24.26 o                         
  -3  11  10       1203.58       1184.13        32.71 o                         
  -1  11  10        128.69         58.71        20.65 o                         
   1  11  10        399.65        469.02        27.64 o                         
   3  11  10        291.59        285.20        22.19 o                         
   5  11  10         60.44          7.92        16.72 o                         
   7  11  10          0.02        -12.39        26.74 o                         
   9  11  10         72.83         92.58        29.17 o                         
  11  11  10        207.33        234.99        28.12 o                         
  13  11  10          1.69         12.24        30.53 o                         
  15  11  10          5.94         -6.61        40.83 o                         
  17  11  10          0.85         46.34        38.86 o                         
 -20  12  10         79.66         44.30        31.29 o                         
 -18  12  10        156.06        183.91        36.39 o                         
 -16  12  10        621.96        728.01        43.68 o                         
 -14  12  10        815.68        900.49        47.98 o                         
 -12  12  10        264.87        326.05        26.53 o                         
 -10  12  10       2530.27       2827.78        56.32 o                         
  -8  12  10       1404.94       1380.29        39.28 o                         
  -6  12  10       1567.57       1530.83        40.19 o                         
  -4  12  10        844.92        929.94        36.27 o                         
  -2  12  10       1003.68        944.80        31.51 o                         
   0  12  10       2539.13       2552.20        42.77 o                         
   2  12  10       1916.51       1798.33        40.36 o                         
   4  12  10        671.98        660.07        25.25 o                         
   6  12  10        648.85        717.65        29.00 o                         
   8  12  10        645.00        688.98        36.47 o                         
  10  12  10        238.70        225.57        35.43 o                         
  12  12  10        357.25        347.14        42.13 o                         
  14  12  10        112.52        106.18        38.37 o                         
  16  12  10         26.80         26.99        34.21 o                         
 -19  13  10        403.65        313.77        43.30 o                         
 -17  13  10        265.88        227.08        30.68 o                         
 -15  13  10        642.27        605.41        38.99 o                         
 -13  13  10       1347.66       1467.49        44.07 o                         
 -11  13  10       1194.65       1245.23        43.93 o                         
  -9  13  10       2089.27       2516.72        52.73 o                         
  -7  13  10       1973.56       2032.15        42.94 o                         
  -5  13  10       2616.50       2699.44        54.86 o                         
  -3  13  10       3875.52       4235.87        68.44 o                         
  -1  13  10       3236.62       3317.97        55.31 o                         
   1  13  10       1846.70       1872.70        39.04 o                         
   3  13  10       2862.53       3063.74        50.38 o                         
   5  13  10        695.73        765.65        27.35 o                         
   7  13  10        791.22        778.79        34.95 o                         
   9  13  10       1108.11       1253.77        48.77 o                         
  11  13  10        691.01        668.77        44.38 o                         
  13  13  10        209.59        196.64        33.69 o                         
  15  13  10        158.47        107.83        32.78 o                         
 -18  14  10        263.91        231.43        45.22 o                         
 -16  14  10        150.13        114.26        33.61 o                         
 -14  14  10        385.03        374.80        41.86 o                         
 -12  14  10        348.79        420.13        41.54 o                         
 -10  14  10        949.60       1004.68        39.52 o                         
  -8  14  10       2768.16       2933.86        55.78 o                         
  -6  14  10       1481.63       1665.38        41.19 o                         
  -4  14  10        748.18        774.72        35.35 o                         
  -2  14  10       1519.47       1531.28        42.73 o                         
   0  14  10        999.98       1133.27        36.56 o                         
   2  14  10       1191.46       1209.41        34.94 o                         
   4  14  10        694.20        672.90        31.03 o                         
   6  14  10        522.17        612.60        30.50 o                         
   8  14  10        681.76        776.42        38.53 o                         
  10  14  10        545.01        515.71        40.82 o                         
  12  14  10        252.64        198.19        35.23 o                         
  14  14  10        172.60        151.78        32.85 o                         
 -17  15  10         21.70         14.04        35.56 o                         
 -15  15  10         14.56          8.28        29.36 o                         
 -13  15  10         37.46          1.49        30.18 o                         
 -11  15  10        120.17        114.99        29.02 o                         
  -9  15  10        310.72        346.17        30.99 o                         
  -7  15  10        384.48        377.69        29.79 o                         
  -5  15  10        185.31        197.74        32.34 o                         
  -3  15  10          2.76        -24.69        24.69 o                         
  -1  15  10          1.02         -0.75        25.00 o                         
   1  15  10         18.09          3.16        25.97 o                         
   3  15  10        220.93        242.08        28.29 o                         
   5  15  10        359.46        350.11        30.36 o                         
   7  15  10         88.55         59.72        28.87 o                         
   9  15  10         49.87         50.75        26.47 o                         
  11  15  10        114.81        109.93        27.06 o                         
  13  15  10         10.55         16.46        28.29 o                         
 -14  16  10         27.37         -7.68        28.90 o                         
 -12  16  10         15.75         18.52        26.77 o                         
 -10  16  10          3.13         11.47        26.11 o                         
  -8  16  10        145.50        153.84        28.38 o                         
  -6  16  10        110.17         98.95        24.48 o                         
  -4  16  10        329.09        409.86        35.88 o                         
  -2  16  10        562.75        655.73        39.59 o                         
   0  16  10         49.34         20.49        28.80 o                         
   2  16  10         85.28         79.28        30.34 o                         
   4  16  10         97.31        100.00        26.82 o                         
   6  16  10         23.74         11.77        25.38 o                         
   8  16  10         31.75          6.13        27.27 o                         
  10  16  10          0.27         -7.33        27.50 o                         
 -11  17  10        292.78        273.22        30.91 o                         
  -9  17  10        412.75        315.45        30.75 o                         
  -7  17  10        435.90        434.53        31.67 o                         
  -5  17  10        271.31        228.06        25.78 o                         
  -3  17  10        541.02        490.84        35.09 o                         
  -1  17  10        684.67        711.94        40.51 o                         
   1  17  10        502.37        577.91        36.19 o                         
   3  17  10        370.68        319.50        34.25 o                         
   5  17  10        341.36        269.10        30.64 o                         
   7  17  10        149.56        109.03        37.81 o                         
  -8  18  10        386.43        305.68        29.68 o                         
  -6  18  10        282.18        239.59        30.54 o                         
  -4  18  10        312.65        268.36        32.28 o                         
  -2  18  10        258.58        216.28        29.02 o                         
   0  18  10        468.55        370.83        33.59 o                         
   2  18  10        304.74        269.11        31.69 o                         
   4  18  10        228.00        189.27        30.88 o                         
 -25   1  11         28.46         45.83        33.56 o                         
 -23   1  11        226.95        287.51        40.01 o                         
 -21   1  11        887.32        904.80        39.96 o                         
 -19   1  11        535.73        510.77        35.16 o                         
 -17   1  11       3604.51       3299.23        69.43 o                         
 -15   1  11       5543.60       4956.64        73.21 o                         
 -13   1  11        244.06        365.78        27.86 o                         
 -11   1  11       3087.97       2886.90        52.32 o                         
  -9   1  11         20.64        104.76        25.83 o                         
  -7   1  11       1921.76       2164.61        41.17 o                         
  -5   1  11       6815.58       6455.98        83.75 o                         
  -3   1  11       5539.59       6291.19        66.22 o                         
  -1   1  11       2272.72       2047.22        52.29 o                         
   1   1  11      19866.91      20561.54       314.73 o                         
   3   1  11       8861.97       8751.61       267.27 o                         
   5   1  11       1587.43       1466.05        56.27 o                         
   7   1  11       4327.07       4311.21        80.62 o                         
   9   1  11        206.58        283.54        30.72 o                         
  11   1  11        674.23        680.90        28.26 o                         
  13   1  11        228.96        303.12        24.33 o                         
  15   1  11         19.52         37.84        20.63 o                         
  17   1  11       1153.40       1156.92        39.47 o                         
  19   1  11        500.06        448.24        33.03 o                         
  21   1  11         67.50         55.68        30.24 o                         
 -26   2  11        314.39        279.31        37.89 o                         
 -24   2  11        373.06        315.53        37.61 o                         
 -22   2  11       1139.87       1160.84        54.00 o                         
 -20   2  11       1881.98       1729.34        51.05 o                         
 -18   2  11       1599.00       1524.13        44.76 o                         
 -16   2  11       6379.83       6220.23        88.57 o                         
 -14   2  11       3749.24       3907.23        64.21 o                         
 -12   2  11       1503.09       1612.02        41.25 o                         
 -10   2  11      15983.85      15640.90       138.39 o                         
  -8   2  11      11150.96      11548.17        87.46 o                         
  -6   2  11      28022.12      27450.49       221.46 o                         
  -4   2  11       4990.93       4988.45        56.86 o                         
  -2   2  11       3246.79       2904.07        48.18 o                         
   0   2  11      21799.81      20930.48       145.63 o                         
   2   2  11      24847.83      25859.87       292.76 o                         
   4   2  11       7498.23       7982.94       324.67 o                         
   6   2  11      26039.98      27111.29       190.75 o                         
   8   2  11       5286.32       5256.51        74.34 o                         
  10   2  11       2630.82       2480.38        56.72 o                         
  12   2  11       3724.01       3847.34        93.39 o                         
  14   2  11       1674.52       1746.41        50.79 o                         
  16   2  11        467.61        478.29        32.80 o                         
  18   2  11        527.98        533.00        34.36 o                         
  20   2  11        317.65        305.02        40.00 o                         
  22   2  11        261.20        180.26        55.10 o                         
 -25   3  11        316.36        257.87        34.46 o                         
 -23   3  11        491.31        539.40        41.68 o                         
 -21   3  11        677.97        650.01        40.06 o                         
 -19   3  11       2519.65       2456.88        58.60 o                         
 -17   3  11        706.00        697.99        37.47 o                         
 -15   3  11       2198.89       2012.25        51.24 o                         
 -13   3  11       4553.18       4448.01        68.25 o                         
 -11   3  11      16887.63      16761.05       138.99 o                         
  -9   3  11       8045.49       8120.75        70.62 o                         
  -7   3  11       1799.79       1845.82        36.46 o                         
  -5   3  11       4526.35       4456.74        51.57 o                         
  -3   3  11      15830.64      14823.13       128.74 o                         
  -1   3  11       7497.45       7359.26        69.35 o                         
   1   3  11      16920.68      16898.28       175.42 o                         
   3   3  11      23415.62      22957.04       272.37 o                         
   5   3  11       8275.34       8762.90        98.10 o                         
   7   3  11        465.78        498.37        29.83 o                         
   9   3  11       8104.04       7618.62       113.47 o                         
  11   3  11       6420.12       6341.76       106.05 o                         
  13   3  11        874.67        910.82        37.66 o                         
  15   3  11        552.82        627.21        44.12 o                         
  17   3  11        249.95        286.35        32.60 o                         
  19   3  11        511.85        495.68        50.33 o                         
  21   3  11        198.86        168.43        45.83 o                         
 -26   4  11          4.10         26.02        27.18 o                         
 -24   4  11         75.98         74.08        32.27 o                         
 -22   4  11         14.58         65.05        34.42 o                         
 -20   4  11         47.89        114.81        30.91 o                         
 -18   4  11        570.46        665.81        40.76 o                         
 -16   4  11        333.96        388.37        41.59 o                         
 -14   4  11       3311.83       3115.46        85.51 o                         
 -12   4  11          7.01        119.75        28.48 o                         
 -10   4  11          8.71         55.28        21.38 o                         
  -8   4  11       4538.04       4311.96        56.29 o                         
  -6   4  11        764.80        725.21        30.47 o                         
  -4   4  11       4870.85       4641.72        70.64 o                         
  -2   4  11       8735.36       8447.41        90.68 o                         
   0   4  11       5597.05       5744.10        60.03 o                         
   2   4  11         12.60        -33.17        33.17 o                         
   4   4  11         79.59          1.01        24.00 o                         
   6   4  11         88.41         80.18        23.70 o                         
   8   4  11        215.59        213.53        28.47 o                         
  10   4  11        520.33        465.87        32.80 o                         
  12   4  11        215.46        211.32        32.97 o                         
  14   4  11       1185.89       1257.60        56.47 o                         
  16   4  11         38.28         53.35        36.23 o                         
  18   4  11          4.12         23.25        39.25 o                         
  20   4  11        131.41        113.63        46.64 o                         
 -25   5  11         28.87         -6.73        27.26 o                         
 -23   5  11        159.63        134.79        31.99 o                         
 -21   5  11        325.31        388.91        35.99 o                         
 -19   5  11          1.26         19.90        27.55 o                         
 -17   5  11         52.32        101.15        36.50 o                         
 -15   5  11        832.74        847.98        50.66 o                         
 -13   5  11        679.71        669.94        44.51 o                         
 -11   5  11       2189.57       2231.45        61.59 o                         
  -9   5  11       4417.89       4641.79        61.76 o                         
  -7   5  11       1372.52       1262.14        31.35 o                         
  -5   5  11        324.73        166.01        32.15 o                         
  -3   5  11       6438.58       6969.63        66.31 o                         
  -1   5  11       4620.89       4337.61        56.06 o                         
   1   5  11       1599.10       1079.53        29.06 o                         
   3   5  11        641.83        485.33        23.94 o                         
   5   5  11        372.55        219.71        26.41 o                         
   7   5  11      11670.46      10476.70       166.11 o                         
   9   5  11        542.83        454.15        31.99 o                         
  11   5  11         33.53         44.67        27.89 o                         
  13   5  11        514.49        521.23        38.30 o                         
  15   5  11        232.19        215.84        43.35 o                         
  17   5  11        177.19        149.07        63.58 o                         
  19   5  11          5.51         -8.66        53.19 o                         
  21   5  11         26.20        -20.41        33.37 o                         
 -24   6  11        300.51        259.17        32.93 o                         
 -22   6  11        128.17        151.19        33.56 o                         
 -20   6  11        429.20        446.97        35.75 o                         
 -18   6  11       1055.18       1028.44        43.31 o                         
 -16   6  11       1195.13       1268.67        48.87 o                         
 -14   6  11       4899.99       5069.30       119.03 o                         
 -12   6  11      12206.21      12507.24       144.57 o                         
 -10   6  11       3066.68       3086.61        64.48 o                         
  -8   6  11       5735.47       5471.21        57.18 o                         
  -6   6  11       6915.52       7254.18        57.29 o                         
  -4   6  11       9753.31       9500.54        68.32 o                         
  -2   6  11      10275.33       9954.80        63.07 o                         
   0   6  11        519.06        518.26        18.25 o                         
   2   6  11       3043.36       2969.38        38.41 o                         
   4   6  11       8595.22       7956.29        79.66 o                         
   6   6  11       2776.05       2591.07        54.61 o                         
   8   6  11       1301.49       1217.91        46.86 o                         
  10   6  11       1942.64       1793.02        63.85 o                         
  12   6  11       1896.38       1914.23        69.27 o                         
  14   6  11       1730.93       1821.07        64.44 o                         
  16   6  11        932.40        977.19        81.60 o                         
  18   6  11        194.85        219.88        76.80 o                         
  20   6  11         88.47        112.76        46.69 o                         
 -25   7  11        438.89        344.70        34.98 o                         
 -23   7  11        340.11        319.82        34.48 o                         
 -21   7  11         63.38         91.68        28.43 o                         
 -19   7  11        717.90        834.50        42.88 o                         
 -17   7  11        699.07        717.28        45.39 o                         
 -15   7  11       2870.45       2909.13        73.77 o                         
 -13   7  11       5875.30       6110.60       111.79 o                         
 -11   7  11       4729.28       5076.94        86.40 o                         
  -9   7  11       9916.53       9856.97       123.03 o                         
  -7   7  11      14251.69      13475.27        84.95 o                         
  -5   7  11       6541.29       6078.44        56.61 o                         
  -3   7  11       8120.75       7921.71        66.01 o                         
  -1   7  11       1620.92       1414.25        29.48 o                         
   1   7  11        715.01        515.70        18.08 o                         
   3   7  11       6928.66       6141.75        90.75 o                         
   5   7  11       6445.66       6435.81        76.92 o                         
   7   7  11       2750.15       2549.54        53.20 o                         
   9   7  11       6911.75       6727.42       240.92 o                         
  11   7  11       1553.04       1546.67        54.11 o                         
  13   7  11        949.61       1035.09        57.32 o                         
  15   7  11       1891.88       1869.00        74.79 o                         
  17   7  11        242.55        243.70        50.77 o                         
  19   7  11        116.04         79.03        40.03 o                         
 -24   8  11        179.08        118.41        34.21 o                         
 -22   8  11        218.41        214.00        34.15 o                         
 -20   8  11        284.39        345.18        36.27 o                         
 -18   8  11        130.18        156.98        32.68 o                         
 -16   8  11         90.21        226.78        36.98 o                         
 -14   8  11        817.59        945.25        45.98 o                         
 -12   8  11        830.54        724.97        44.05 o                         
 -10   8  11       1677.89       1636.77        43.08 o                         
  -8   8  11       4068.46       3716.23        56.27 o                         
  -6   8  11       9774.29       9106.79        75.63 o                         
  -4   8  11       2528.98       2331.13        38.87 o                         
  -2   8  11       2118.53       1876.48        37.05 o                         
   0   8  11       3170.47       2937.41        38.13 o                         
   2   8  11        732.82        525.36        19.19 o                         
   4   8  11       1279.06        987.64        30.74 o                         
   6   8  11       4821.40       4528.86        98.28 o                         
   8   8  11       1872.95       1723.29        45.36 o                         
  10   8  11       1293.69       1238.91        43.15 o                         
  12   8  11        152.86        153.32        35.00 o                         
  14   8  11        530.35        604.38        52.93 o                         
  16   8  11        166.22        141.76        49.73 o                         
  18   8  11         42.42          3.43        37.54 o                         
  20   8  11         55.95          7.73        38.75 o                         
 -23   9  11          3.89        -14.05        29.34 o                         
 -21   9  11         17.20         39.27        29.48 o                         
 -19   9  11          1.66         23.50        29.68 o                         
 -17   9  11          5.66         52.31        30.17 o                         
 -15   9  11         27.66        100.56        32.31 o                         
 -13   9  11        531.95        629.25        39.33 o                         
 -11   9  11        108.56        153.26        30.79 o                         
  -9   9  11        293.19        282.29        30.03 o                         
  -7   9  11       1002.63        861.92        30.22 o                         
  -5   9  11        867.33        759.47        30.33 o                         
  -3   9  11         56.22         58.81        25.16 o                         
  -1   9  11        385.05        244.52        21.75 o                         
   1   9  11         14.74        -17.77        17.77 o                         
   3   9  11        140.93         41.48        18.54 o                         
   5   9  11        241.19        154.80        21.83 o                         
   7   9  11       1091.85       1095.21        35.81 o                         
   9   9  11        485.08        367.14        31.32 o                         
  11   9  11          0.29        -26.73        32.07 o                         
  13   9  11          9.43         58.09        32.78 o                         
  15   9  11         12.01         16.81        38.48 o                         
  17   9  11          2.73         36.44        39.34 o                         
  19   9  11         13.63         39.05        41.79 o                         
 -22  10  11        166.51        114.83        31.70 o                         
 -20  10  11        395.58        346.02        43.85 o                         
 -18  10  11        729.28        729.74        49.94 o                         
 -16  10  11         48.59         63.46        28.90 o                         
 -14  10  11        756.61        842.84        38.84 o                         
 -12  10  11       2255.46       2479.89        57.48 o                         
 -10  10  11       1290.70       1329.29        42.01 o                         
  -8  10  11       2137.91       2296.89        49.97 o                         
  -6  10  11        359.62        377.63        25.06 o                         
  -4  10  11       1467.84       1400.65        33.57 o                         
  -2  10  11       3204.71       3164.14        52.94 o                         
   0  10  11       1614.95       1528.90        33.06 o                         
   2  10  11       3912.80       3826.99        53.03 o                         
   4  10  11       4553.39       4554.19        52.09 o                         
   6  10  11        752.99        641.58        27.94 o                         
   8  10  11        906.19        878.93        33.73 o                         
  10  10  11       2157.25       2352.75        61.05 o                         
  12  10  11        297.57        339.96        46.14 o                         
  14  10  11        200.88        228.95        43.01 o                         
  16  10  11        194.79        179.06        40.63 o                         
  18  10  11         94.37         30.37        36.63 o                         
 -21  11  11        286.02        268.22        40.25 o                         
 -19  11  11        748.21        652.73        44.90 o                         
 -17  11  11       1502.30       1677.24        63.82 o                         
 -15  11  11        806.15        961.95        43.02 o                         
 -13  11  11       1169.65       1266.02        43.13 o                         
 -11  11  11       1498.76       1667.27        46.24 o                         
  -9  11  11       1674.67       1717.06        46.11 o                         
  -7  11  11       2541.56       2733.71        51.76 o                         
  -5  11  11       1176.94       1145.74        29.82 o                         
  -3  11  11       2147.53       2130.62        43.70 o                         
  -1  11  11       5885.72       5939.94       105.61 o                         
   1  11  11       5250.88       5225.81        82.15 o                         
   3  11  11       2623.58       2522.51        46.13 o                         
   5  11  11       2351.02       2376.62        39.10 o                         
   7  11  11       2072.43       2190.59        50.01 o                         
   9  11  11        993.86        961.56        36.00 o                         
  11  11  11        444.43        464.72        34.83 o                         
  13  11  11        714.78        714.80        45.84 o                         
  15  11  11        365.37        360.71        48.25 o                         
  17  11  11        173.01        107.39        38.18 o                         
 -20  12  11        226.98        195.26        35.97 o                         
 -18  12  11        289.70        265.65        36.64 o                         
 -16  12  11        714.49        808.71        45.56 o                         
 -14  12  11        354.77        404.22        36.70 o                         
 -12  12  11        691.58        805.96        33.23 o                         
 -10  12  11       1074.04       1278.66        44.56 o                         
  -8  12  11         42.68         62.12        24.54 o                         
  -6  12  11       1099.55       1147.75        37.33 o                         
  -4  12  11       2941.92       3025.50        48.23 o                         
  -2  12  11       1742.98       1604.93        37.61 o                         
   0  12  11       1940.31       1836.61        38.22 o                         
   2  12  11       1059.07       1081.84        33.08 o                         
   4  12  11       1347.32       1380.14        27.20 o                         
   6  12  11       2266.20       2156.68        41.52 o                         
   8  12  11        804.75        775.90        38.60 o                         
  10  12  11        396.44        371.24        42.01 o                         
  12  12  11        222.81        214.25        41.51 o                         
  14  12  11         27.55         39.14        32.36 o                         
  16  12  11        140.43         93.41        36.28 o                         
 -19  13  11         12.53         26.38        29.32 o                         
 -17  13  11          4.25        -27.07        27.07 o                         
 -15  13  11         48.42         14.14        30.74 o                         
 -13  13  11         14.42         45.15        24.64 o                         
 -11  13  11         46.93         52.32        31.05 o                         
  -9  13  11        165.98        166.63        29.28 o                         
  -7  13  11          0.33        -25.11        25.11 o                         
  -5  13  11         77.60         72.15        24.07 o                         
  -3  13  11        135.71        173.70        26.80 o                         
  -1  13  11        178.99        164.59        23.51 o                         
   1  13  11        567.20        579.06        28.54 o                         
   3  13  11         16.45         25.10        20.52 o                         
   5  13  11          0.53        -18.73        18.73 o                         
   7  13  11        276.39        254.45        30.62 o                         
   9  13  11          0.38         -1.95        32.89 o                         
  11  13  11          0.72          8.47        29.77 o                         
  13  13  11         65.15         15.94        28.14 o                         
  15  13  11         18.72         18.95        30.25 o                         
 -18  14  11         33.47         43.13        40.66 o                         
 -16  14  11        116.21        115.60        33.76 o                         
 -14  14  11         94.32         66.02        32.87 o                         
 -12  14  11        121.81        113.09        28.61 o                         
 -10  14  11        320.97        408.39        34.15 o                         
  -8  14  11        321.52        380.30        34.14 o                         
  -6  14  11        288.75        334.99        30.85 o                         
  -4  14  11        153.13        139.68        21.79 o                         
  -2  14  11         32.17         46.67        24.18 o                         
   0  14  11        472.26        547.03        31.08 o                         
   2  14  11        326.44        333.60        28.22 o                         
   4  14  11        248.24        234.62        25.92 o                         
   6  14  11        495.99        535.45        29.84 o                         
   8  14  11        273.06        238.16        33.06 o                         
  10  14  11         70.71         52.97        32.71 o                         
  12  14  11         31.24         32.88        29.77 o                         
  14  14  11          6.60          6.13        31.16 o                         
 -15  15  11        309.32        247.67        39.18 o                         
 -13  15  11        187.08        160.58        29.51 o                         
 -11  15  11        291.83        261.28        30.73 o                         
  -9  15  11        457.41        482.63        33.71 o                         
  -7  15  11        812.89        911.53        38.25 o                         
  -5  15  11       1532.59       1743.34        49.53 o                         
  -3  15  11        664.34        782.51        33.90 o                         
  -1  15  11        635.90        653.48        31.57 o                         
   1  15  11       1228.43       1280.05        38.93 o                         
   3  15  11        877.54        941.05        36.88 o                         
   5  15  11        528.31        544.62        33.80 o                         
   7  15  11        363.68        350.00        35.83 o                         
   9  15  11        208.75        213.76        31.56 o                         
  11  15  11        310.75        282.69        30.10 o                         
 -14  16  11        316.17        256.66        35.14 o                         
 -12  16  11        334.95        280.87        32.66 o                         
 -10  16  11        290.79        282.14        30.31 o                         
  -8  16  11        233.00        186.82        29.88 o                         
  -6  16  11        243.64        270.69        28.30 o                         
  -4  16  11        783.49        767.21        39.68 o                         
  -2  16  11       1031.81       1150.97        39.87 o                         
   0  16  11        857.18        922.39        40.14 o                         
   2  16  11        972.24        960.98        36.94 o                         
   4  16  11        203.97        169.68        26.60 o                         
   6  16  11         89.68         64.05        27.69 o                         
   8  16  11        190.70        171.72        32.44 o                         
  10  16  11        171.20        150.63        32.06 o                         
 -11  17  11         76.66         80.01        27.56 o                         
  -9  17  11        172.56        185.61        29.25 o                         
  -7  17  11        165.29        145.60        28.34 o                         
  -5  17  11          0.66          6.78        21.80 o                         
  -3  17  11         93.46         87.76        26.84 o                         
  -1  17  11        244.50        225.22        34.01 o                         
   1  17  11        220.62        184.08        28.78 o                         
   3  17  11        101.77        108.10        28.64 o                         
   5  17  11          0.87         34.78        28.86 o                         
   7  17  11         43.68         21.49        30.55 o                         
  -8  18  11          0.14        -24.43        25.35 o                         
  -6  18  11          1.72          8.83        26.08 o                         
  -4  18  11          0.16        -10.56        26.43 o                         
  -2  18  11         15.86          7.73        24.12 o                         
   0  18  11         80.65         40.36        28.01 o                         
   2  18  11         17.42          8.77        26.97 o                         
 -26   0  12        143.88         67.92        54.05 o                         
 -24   0  12        709.20        645.73        64.89 o                         
 -22   0  12        637.57        605.46        56.76 o                         
 -20   0  12       1228.51       1213.62        63.64 o                         
 -18   0  12       3321.76       3079.32        92.99 o                         
 -16   0  12         12.16        -34.70        34.70 o                         
 -14   0  12       7235.86       6641.37       119.07 o                         
 -12   0  12      18682.30      17851.40       234.23 o                         
 -10   0  12       7649.40       7681.15       123.52 o                         
  -8   0  12       3635.79       3792.15        64.68 o                         
  -6   0  12      11435.42      11684.99       139.87 o                         
  -4   0  12      23615.93      23447.65       243.16 o                         
  -2   0  12       2953.70       3505.13        68.26 o                         
   0   0  12       4055.73       3530.57        92.00 o                         
   6   0  12       1284.00       1392.99       130.63 o                         
   8   0  12      10555.50      10551.67       157.80 o                         
  10   0  12       7720.86       7850.18       154.71 o                         
  12   0  12       1041.61        785.97        61.33 o                         
  14   0  12         91.53        110.48        24.88 o                         
  16   0  12       1796.72       1702.62        59.25 o                         
  18   0  12        239.26        105.15        34.96 o                         
  20   0  12        199.76        188.00        61.98 o                         
 -25   1  12        150.80        109.20        33.99 o                         
 -23   1  12        384.64        361.43        43.55 o                         
 -21   1  12        594.69        619.68        37.30 o                         
 -19   1  12        946.43        863.83        40.34 o                         
 -17   1  12       1636.85       1578.99        48.24 o                         
 -15   1  12        440.80        536.99        34.93 o                         
 -13   1  12       5622.54       5389.70        70.94 o                         
 -11   1  12       1404.72       1530.29        35.75 o                         
  -9   1  12      23480.29      23125.08       152.99 o                         
  -7   1  12      10527.78      10623.33        89.16 o                         
  -5   1  12       6127.03       6212.96        75.23 o                         
  -3   1  12       7607.43       7704.63        72.54 o                         
  -1   1  12      56294.63      59157.93       291.72 o                         
   1   1  12       1143.74       1236.74        50.09 o                         
   3   1  12       1999.96       1961.12       100.90 o                         
   5   1  12       3667.28       3372.45        95.69 o                         
   7   1  12       8746.63       8682.19       113.93 o                         
   9   1  12       1325.86       1283.94        58.45 o                         
  11   1  12       1949.95       1953.37        55.08 o                         
  13   1  12       2252.49       2118.21        61.04 o                         
  15   1  12       1108.89        975.09        35.32 o                         
  17   1  12        106.26        141.59        23.91 o                         
  19   1  12         10.21         50.04        26.48 o                         
  21   1  12         99.02         93.62        62.43 o                         
 -26   2  12          8.21         16.76        29.02 o                         
 -24   2  12         59.66         53.99        31.70 o                         
 -22   2  12         90.84        125.64        36.95 o                         
 -20   2  12        140.81        226.85        32.86 o                         
 -18   2  12         10.46         96.81        32.82 o                         
 -16   2  12          6.72        229.08        34.83 o                         
 -14   2  12        204.95        208.50        28.57 o                         
 -12   2  12        982.35        802.18        34.96 o                         
 -10   2  12       6593.00       6519.33        73.56 o                         
  -8   2  12        817.67        780.85        31.54 o                         
  -6   2  12        455.06        265.42        24.46 o                         
  -4   2  12       6595.50       6869.99        78.53 o                         
  -2   2  12         29.04        -24.43        24.43 o                         
   0   2  12       2142.34       1905.69        48.04 o                         
   2   2  12       1599.09       1563.01        80.72 o                         
   4   2  12        705.55        532.56        73.43 o                         
   6   2  12        753.32        740.99        36.26 o                         
   8   2  12       1721.36       1587.51        50.68 o                         
  10   2  12        410.52        431.07        30.40 o                         
  12   2  12       1476.57       1456.23        50.08 o                         
  14   2  12         29.99         68.06        26.47 o                         
  16   2  12         65.78         78.66        22.86 o                         
  18   2  12          5.58         55.71        26.51 o                         
  20   2  12          0.41         32.71        33.68 o                         
 -25   3  12         83.11         76.12        31.46 o                         
 -23   3  12        243.99        317.51        39.76 o                         
 -21   3  12        115.92        181.45        34.36 o                         
 -19   3  12        983.15       1084.77        48.82 o                         
 -17   3  12       1303.13       1213.66        43.39 o                         
 -15   3  12       1215.00       1240.29        46.84 o                         
 -13   3  12       2623.80       2408.56        53.16 o                         
 -11   3  12        538.15        691.43        31.71 o                         
  -9   3  12          7.12         45.29        19.68 o                         
  -7   3  12      12113.47      12717.17        90.28 o                         
  -5   3  12       3128.80       3192.44        46.89 o                         
  -3   3  12       6042.83       6495.04        75.53 o                         
  -1   3  12      11453.83      11816.92        99.49 o                         
   1   3  12       9377.33       9311.45       100.07 o                         
   3   3  12      18017.93      18973.48       177.56 o                         
   5   3  12       4510.86       4317.17        76.34 o                         
   7   3  12        308.15        214.91        25.84 o                         
   9   3  12       1975.24       1903.39        56.11 o                         
  11   3  12        489.00        543.93        37.02 o                         
  13   3  12        550.18        605.00        36.62 o                         
  15   3  12        676.43        741.46        49.36 o                         
  17   3  12         34.68         13.94        37.63 o                         
  19   3  12          6.43         -1.90        32.98 o                         
  21   3  12         18.39         12.48        34.53 o                         
 -26   4  12         81.51         37.47        29.31 o                         
 -24   4  12        258.07        217.77        36.72 o                         
 -22   4  12        596.81        522.79        43.31 o                         
 -20   4  12       1112.58       1028.59        45.22 o                         
 -18   4  12       2453.10       2548.89        66.57 o                         
 -16   4  12       2439.73       2595.70        80.41 o                         
 -14   4  12       2511.75       2314.99        54.79 o                         
 -12   4  12       7770.29       7500.26        93.97 o                         
 -10   4  12       9004.41       8150.92       105.92 o                         
  -8   4  12       7953.19       8159.79        80.00 o                         
  -6   4  12      12485.36      12917.90        90.93 o                         
  -4   4  12      11449.93      11675.71        83.67 o                         
  -2   4  12      27929.86      28970.24       159.81 o                         
   0   4  12      24965.54      25479.41       199.94 o                         
   2   4  12      14327.71      14017.47       125.66 o                         
   4   4  12       6422.25       6623.74        84.32 o                         
   6   4  12       4849.97       4268.91        88.48 o                         
   8   4  12       4487.49       4236.24        83.09 o                         
  10   4  12       4719.78       4873.66       101.78 o                         
  12   4  12       1404.35       1440.46        51.58 o                         
  14   4  12        872.59        923.06        48.28 o                         
  16   4  12        356.62        427.83        41.40 o                         
  18   4  12        317.18        295.99        44.44 o                         
  20   4  12        104.30         77.55        46.75 o                         
 -25   5  12        123.39         81.61        28.23 o                         
 -23   5  12        253.48        204.71        33.61 o                         
 -21   5  12        766.93        770.40        41.85 o                         
 -19   5  12        577.97        509.47        36.30 o                         
 -17   5  12       1560.00       1493.18        53.95 o                         
 -15   5  12       3343.77       3763.34       107.23 o                         
 -13   5  12       1274.99       1427.18        54.85 o                         
 -11   5  12       4064.29       3805.79        67.26 o                         
  -9   5  12      14967.84      14779.10       110.93 o                         
  -7   5  12       5091.05       4983.02        55.14 o                         
  -5   5  12       9234.24      10356.35        91.54 o                         
  -3   5  12      16910.61      17897.44       110.19 o                         
  -1   5  12       3605.04       3182.23        40.71 o                         
   1   5  12       7516.28       7319.23        74.54 o                         
   3   5  12        482.84        506.19        24.88 o                         
   5   5  12       6404.84       5976.43        77.90 o                         
   7   5  12      10553.49      10355.81       145.57 o                         
   9   5  12        520.12        430.24        34.24 o                         
  11   5  12       1921.89       1850.74        73.77 o                         
  13   5  12       1160.74       1330.03        58.44 o                         
  15   5  12        278.14        327.40        52.43 o                         
  17   5  12        387.66        344.68        48.12 o                         
  19   5  12        207.98        175.27        60.68 o                         
  21   5  12         86.72         66.27        42.32 o                         
 -24   6  12          4.68         21.37        31.03 o                         
 -22   6  12         86.49         90.91        33.18 o                         
 -20   6  12        226.79        271.25        35.26 o                         
 -18   6  12         67.26        144.28        37.68 o                         
 -16   6  12        465.53        443.46        44.71 o                         
 -14   6  12        512.84        623.33        50.64 o                         
 -12   6  12        910.33        938.62        46.41 o                         
 -10   6  12        757.57        771.12        37.50 o                         
  -8   6  12       1214.49       1215.07        34.59 o                         
  -6   6  12       3919.76       3467.78        43.53 o                         
  -4   6  12       7780.23       7717.59        62.65 o                         
  -2   6  12       2241.69       1997.92        31.81 o                         
   0   6  12        107.20         88.13        15.30 o                         
   2   6  12       8896.23       8190.96        67.07 o                         
   4   6  12        129.17         -8.45        24.66 o                         
   6   6  12       1467.80       1402.60        45.77 o                         
   8   6  12        427.27        352.79        30.57 o                         
  10   6  12        288.51        336.80        37.59 o                         
  12   6  12        212.83        216.36        34.70 o                         
  14   6  12         98.44        112.90        43.58 o                         
  16   6  12        164.89        189.82        55.60 o                         
  18   6  12         99.80        126.70        55.26 o                         
  20   6  12          4.24        -23.72        37.10 o                         
 -23   7  12         12.79         24.79        29.72 o                         
 -21   7  12         13.13         18.21        28.84 o                         
 -19   7  12         35.23         48.63        30.50 o                         
 -17   7  12        103.48        107.14        33.23 o                         
 -15   7  12        174.60        166.23        38.01 o                         
 -13   7  12         13.89         33.92        33.76 o                         
 -11   7  12        232.28        336.19        38.16 o                         
  -9   7  12        257.81        282.46        24.84 o                         
  -7   7  12       2111.65       2086.75        42.28 o                         
  -5   7  12       9040.50       8494.27        70.38 o                         
  -3   7  12        437.76        241.52        25.79 o                         
  -1   7  12        599.16        453.21        20.95 o                         
   1   7  12        409.22        384.86        17.87 o                         
   3   7  12       3426.81       2990.92        62.36 o                         
   5   7  12         99.01         39.64        23.25 o                         
   7   7  12         16.35        -19.74        19.74 o                         
   9   7  12        343.80        284.63        41.72 o                         
  11   7  12        117.77        130.78        34.72 o                         
  13   7  12         19.62         51.56        37.65 o                         
  15   7  12          3.06         41.19        42.42 o                         
  17   7  12         56.13         34.51        51.69 o                         
  19   7  12          5.26        -22.81        37.45 o                         
 -24   8  12         48.31         51.89        28.37 o                         
 -22   8  12        325.01        263.14        35.33 o                         
 -20   8  12        149.16        197.41        34.81 o                         
 -18   8  12        437.62        453.84        37.16 o                         
 -16   8  12       2842.58       2926.79        71.35 o                         
 -14   8  12       1512.96       1768.74        62.52 o                         
 -12   8  12        149.38        190.07        37.31 o                         
 -10   8  12       2952.52       2885.70        52.37 o                         
  -8   8  12       6447.77       6377.97        86.98 o                         
  -6   8  12      16977.98      16154.07       150.43 o                         
  -4   8  12      13427.48      12490.73       162.59 o                         
  -2   8  12       7817.85       7135.22        71.43 o                         
   0   8  12       5146.71       4826.20        52.35 o                         
   2   8  12       1388.60       1122.33        25.28 o                         
   4   8  12       1644.12       1491.05        34.87 o                         
   6   8  12       4531.82       4258.36        67.80 o                         
   8   8  12       2605.87       2466.23        52.07 o                         
  10   8  12        186.18        208.31        29.75 o                         
  12   8  12       1502.54       1472.70        66.89 o                         
  14   8  12        409.44        410.75        66.38 o                         
  16   8  12        146.54         98.65        54.66 o                         
  18   8  12        150.20        110.45        48.38 o                         
 -23   9  12        166.93        106.88        34.07 o                         
 -21   9  12        550.76        434.91        37.46 o                         
 -19   9  12        395.68        346.51        35.63 o                         
 -17   9  12       1055.87       1212.44        61.90 o                         
 -15   9  12       2209.19       2350.53        63.20 o                         
 -13   9  12       2526.97       3078.21        73.23 o                         
 -11   9  12       3650.79       3611.09        60.98 o                         
  -9   9  12       4294.59       4656.42        72.37 o                         
  -7   9  12       2552.32       2210.89        38.16 o                         
  -5   9  12      13155.80      13088.44       149.19 o                         
  -3   9  12      11206.23      10946.33       100.31 o                         
  -1   9  12       4944.30       4423.02        67.21 o                         
   1   9  12       9166.26       8181.40       134.54 o                         
   3   9  12       9783.38       9102.59       115.59 o                         
   5   9  12       1496.19       1461.89        31.65 o                         
   7   9  12       2417.90       2452.00        43.86 o                         
   9   9  12       1547.28       1555.31        47.12 o                         
  11   9  12       2018.13       2019.32        55.25 o                         
  13   9  12        828.45        869.23        48.03 o                         
  15   9  12        150.59        145.99        35.84 o                         
  17   9  12        257.90        240.19        48.62 o                         
 -22  10  12         67.15         52.49        32.02 o                         
 -20  10  12         76.13         63.05        37.81 o                         
 -18  10  12        411.44        399.15        41.95 o                         
 -16  10  12        471.13        476.09        46.33 o                         
 -14  10  12       1722.62       1892.73        55.59 o                         
 -12  10  12        542.26        578.06        38.24 o                         
 -10  10  12        970.40       1008.67        39.01 o                         
  -8  10  12       4351.86       4611.63        67.11 o                         
  -6  10  12       1526.63       1414.61        31.51 o                         
  -4  10  12        102.69         52.59        20.03 o                         
  -2  10  12        858.80        808.17        30.49 o                         
   0  10  12       4775.84       4541.04        58.01 o                         
   2  10  12       4845.41       4640.10        96.23 o                         
   4  10  12       3898.51       3705.99        51.92 o                         
   6  10  12       1011.80       1013.44        35.05 o                         
   8  10  12        424.38        418.89        29.44 o                         
  10  10  12        264.03        369.83        43.47 o                         
  12  10  12        247.71        229.66        45.00 o                         
  14  10  12        320.66        318.05        51.34 o                         
  16  10  12        133.39        147.51        43.37 o                         
  18  10  12          2.14        -29.80        33.55 o                         
 -21  11  12         28.40          9.95        35.61 o                         
 -19  11  12         11.24         34.34        30.86 o                         
 -17  11  12         62.40         95.28        43.38 o                         
 -15  11  12         24.40         -7.36        29.53 o                         
 -13  11  12        302.37        317.43        36.40 o                         
 -11  11  12        332.68        392.58        34.83 o                         
  -9  11  12        128.64        142.56        28.55 o                         
  -7  11  12          7.24         -2.69        22.98 o                         
  -5  11  12          9.33        -16.91        18.11 o                         
  -3  11  12         46.66         23.52        19.94 o                         
  -1  11  12         99.84         68.90        22.88 o                         
   1  11  12         67.37         17.12        18.67 o                         
   3  11  12        418.05        366.65        22.09 o                         
   5  11  12        385.01        351.02        25.88 o                         
   7  11  12         19.58         13.09        22.05 o                         
   9  11  12          2.70        -17.28        25.64 o                         
  11  11  12          1.08        -23.75        26.80 o                         
  13  11  12         85.67        137.12        37.07 o                         
  15  11  12          1.84         -3.11        37.15 o                         
  17  11  12          4.47         -7.47        34.91 o                         
 -20  12  12        134.28         90.89        31.95 o                         
 -18  12  12         10.74        -27.20        29.99 o                         
 -16  12  12         72.66         82.69        31.43 o                         
 -14  12  12        226.19        329.41        38.62 o                         
 -12  12  12        403.01        490.65        29.64 o                         
 -10  12  12       1510.87       1699.43        48.82 o                         
  -8  12  12       1429.73       1532.98        43.40 o                         
  -6  12  12        450.75        485.58        27.71 o                         
  -4  12  12       1106.42       1121.28        35.72 o                         
  -2  12  12       1221.13       1276.58        37.36 o                         
   0  12  12        722.88        749.45        29.49 o                         
   2  12  12        513.73        501.72        27.45 o                         
   4  12  12         60.07         66.09        15.59 o                         
   6  12  12        658.85        676.96        28.44 o                         
   8  12  12        362.44        329.01        30.12 o                         
  10  12  12        519.15        516.47        32.95 o                         
  12  12  12        335.62        370.15        40.65 o                         
  14  12  12        119.44         93.16        33.87 o                         
  16  12  12          9.50         -1.20        32.73 o                         
 -19  13  12        318.58        255.58        37.98 o                         
 -17  13  12        201.72        155.23        35.81 o                         
 -15  13  12        193.05        172.81        31.99 o                         
 -13  13  12       1116.08       1144.43        42.12 o                         
 -11  13  12       1801.98       2001.56        47.51 o                         
  -9  13  12       1066.94       1197.97        40.64 o                         
  -7  13  12       1546.64       1648.47        43.50 o                         
  -5  13  12       1105.25       1151.77        33.76 o                         
  -3  13  12       2622.29       2624.28        55.02 o                         
  -1  13  12       2002.99       2045.87        49.21 o                         
   1  13  12       1279.51       1366.35        38.66 o                         
   3  13  12       1481.92       1628.08        35.63 o                         
   5  13  12        995.49        940.73        27.38 o                         
   7  13  12        804.16        861.97        41.24 o                         
   9  13  12       1377.45       1539.22        53.55 o                         
  11  13  12        231.51        195.19        38.20 o                         
  13  13  12         82.92         52.74        31.07 o                         
 -18  14  12        269.93        223.29        39.88 o                         
 -16  14  12        393.24        359.18        42.83 o                         
 -14  14  12        265.30        236.90        37.05 o                         
 -12  14  12        433.56        387.80        34.02 o                         
 -10  14  12        562.54        511.47        35.47 o                         
  -8  14  12       1480.95       1694.44        50.03 o                         
  -6  14  12       1268.58       1402.78        40.05 o                         
  -4  14  12        333.34        309.63        25.00 o                         
  -2  14  12       1689.27       1770.93        41.62 o                         
   0  14  12       1278.08       1407.27        39.58 o                         
   2  14  12        418.90        386.50        28.39 o                         
   4  14  12       1295.32       1334.96        38.10 o                         
   6  14  12        611.66        634.59        35.30 o                         
   8  14  12        237.77        228.33        30.42 o                         
  10  14  12        400.57        351.20        35.53 o                         
  12  14  12         86.70         51.35        28.30 o                         
 -15  15  12         38.45         41.83        36.23 o                         
 -13  15  12        100.79         80.78        27.77 o                         
 -11  15  12        171.20        163.34        29.34 o                         
  -9  15  12         26.06         13.82        26.42 o                         
  -7  15  12        124.24         94.16        28.45 o                         
  -5  15  12        266.54        310.69        29.12 o                         
  -3  15  12         22.04         49.72        25.01 o                         
  -1  15  12         26.03        -11.55        25.50 o                         
   1  15  12        129.85        135.39        28.69 o                         
   3  15  12          6.37          5.53        25.44 o                         
   5  15  12          6.98         -7.41        24.92 o                         
   7  15  12         42.38         32.51        28.14 o                         
   9  15  12        158.08        112.22        31.18 o                         
  11  15  12         68.85         42.34        29.37 o                         
 -14  16  12        133.51        117.51        33.77 o                         
 -12  16  12         48.67         51.82        28.32 o                         
 -10  16  12         13.64         25.20        26.92 o                         
  -8  16  12         24.39         15.48        24.77 o                         
  -6  16  12        187.43        182.17        27.20 o                         
  -4  16  12        190.29        202.40        27.96 o                         
  -2  16  12        132.15        140.44        29.98 o                         
   0  16  12        111.09        115.03        31.47 o                         
   2  16  12        205.63        198.65        29.09 o                         
   4  16  12        212.51        195.95        29.42 o                         
   6  16  12         61.12         14.21        27.00 o                         
   8  16  12         23.80          8.01        29.15 o                         
 -11  17  12        357.81        281.23        31.70 o                         
  -9  17  12        312.56        302.63        34.58 o                         
  -7  17  12        240.80        204.97        30.98 o                         
  -5  17  12        307.89        275.54        27.15 o                         
  -3  17  12        477.69        449.77        32.57 o                         
  -1  17  12        658.95        669.23        38.59 o                         
   1  17  12        204.28        150.13        27.81 o                         
   3  17  12        311.16        258.61        29.55 o                         
   5  17  12        430.64        364.06        39.18 o                         
  -6  18  12        375.62        294.67        33.46 o                         
  -4  18  12        314.97        251.86        32.64 o                         
  -2  18  12        284.34        225.66        28.81 o                         
   0  18  12        363.59        296.15        31.82 o                         
   2  18  12        200.40        177.66        31.18 o                         
 -25   1  13         61.34         61.15        30.86 o                         
 -23   1  13         29.25         64.96        34.84 o                         
 -21   1  13        954.64        947.32        44.49 o                         
 -19   1  13        470.82        538.83        40.56 o                         
 -17   1  13        935.34        869.38        39.53 o                         
 -15   1  13       5756.20       5604.37        80.15 o                         
 -13   1  13       4815.62       4709.77        76.23 o                         
 -11   1  13       6497.24       5953.31        73.86 o                         
  -9   1  13        517.94        431.90        27.23 o                         
  -7   1  13        150.63         81.28        23.16 o                         
  -5   1  13       6995.11       7186.71        77.24 o                         
  -3   1  13       4244.22       3832.77        55.59 o                         
  -1   1  13         50.77        -43.07        43.07 o                         
   1   1  13      10568.19      10025.04       142.27 o                         
   3   1  13       5458.84       5265.23       216.67 o                         
   5   1  13       5463.30       5753.08       140.06 o                         
   7   1  13      11525.95      10924.52       139.63 o                         
   9   1  13       4347.38       4597.99       206.05 o                         
  11   1  13         20.91         81.93        42.01 o                         
  13   1  13        146.72        194.32        25.57 o                         
  15   1  13         81.27        127.39        26.58 o                         
  17   1  13        481.08        469.06        30.10 o                         
  19   1  13        502.47        431.77        77.22 o                         
  21   1  13         41.68         69.55        97.64 o                         
 -26   2  13        232.55        154.81        34.51 o                         
 -24   2  13        257.50        227.33        36.45 o                         
 -22   2  13        502.90        462.22        43.12 o                         
 -20   2  13       1711.79       1707.21        53.69 o                         
 -18   2  13       3077.12       3012.47        70.54 o                         
 -16   2  13      10040.07       9491.41       143.80 o                         
 -14   2  13       4100.23       4171.59        71.16 o                         
 -12   2  13       3001.33       2794.18        51.91 o                         
 -10   2  13      12891.64      13321.19       104.30 o                         
  -8   2  13      10708.21      10587.77        89.60 o                         
  -6   2  13        191.67        294.73        24.47 o                         
  -4   2  13      13484.16      13881.04       126.62 o                         
  -2   2  13      22886.66      22002.66       147.54 o                         
   0   2  13      14896.84      15698.28       105.86 o                         
   2   2  13       8148.07       7914.82       120.36 o                         
   4   2  13       7939.25       7604.71       273.29 o                         
   6   2  13       6849.72       6543.99       121.94 o                         
   8   2  13       1344.61       1219.34        46.35 o                         
  10   2  13       1153.32       1225.12        53.05 o                         
  12   2  13       2956.93       3098.29        78.17 o                         
  14   2  13       1394.57       1352.61        52.54 o                         
  16   2  13        196.39        182.00        33.66 o                         
  18   2  13        504.69        523.90        53.87 o                         
  20   2  13        193.36        209.47        81.93 o                         
 -25   3  13        148.13         95.85        31.69 o                         
 -23   3  13        485.93        494.89        43.61 o                         
 -21   3  13        688.59        575.43        41.47 o                         
 -19   3  13       1787.85       1720.93        53.29 o                         
 -17   3  13       1504.57       1526.24        51.18 o                         
 -15   3  13       3058.90       3214.53        61.52 o                         
 -13   3  13       6690.05       6447.94        81.81 o                         
 -11   3  13       5432.73       4968.34        64.50 o                         
  -9   3  13       2075.53       2078.33        37.20 o                         
  -7   3  13      16828.76      17421.26       121.46 o                         
  -5   3  13       5220.70       4962.64        58.09 o                         
  -3   3  13       3492.85       3335.50        52.04 o                         
  -1   3  13       6745.96       7252.34        71.47 o                         
   1   3  13      24675.26      24789.66       182.28 o                         
   3   3  13       3208.82       2951.12        76.59 o                         
   5   3  13         70.29         11.92        38.77 o                         
   7   3  13       1120.09        950.50        34.78 o                         
   9   3  13       7299.31       6298.45       100.87 o                         
  11   3  13       1002.15        950.38        40.20 o                         
  13   3  13        503.22        531.61        35.67 o                         
  15   3  13        485.80        562.89        45.44 o                         
  17   3  13        511.53        497.24        53.09 o                         
  19   3  13        181.66        138.35        37.09 o
[truncated: 307,396 more chars]
